# Supplementary material for: Nitrogen-Broadening Parameters for Atmospheric Spectra Modelling of the ν3 Band of SF6
Source: Molecules. 2022 Jan 19;27(3):646. doi: 10.3390/molecules27030646 (PMC8838927; doi:10.3390/molecules27030646)
Supplement: Supplementary file 1 [file molecules-27-00646-s001.zip]

Archive with 23 entries (23 files):
- P170K 100mb.dat
- P170K 10mb.dat
- P170K 200 mb.dat
- P170K 50mb.dat
- P170K 800mb.dat
- P213K 100mb.dat
- P213K 10mb.dat
- P213K 200mb.dat
- P213K 50mb.dat
- P230K 10mb.dat
- P230K 200mb.dat
- P230K20mb .dat
- P230K50mb.dat
- P270 800mb.dat
- P270K 100mb.dat
- P270K 15mb .dat
- P270K 200mb.dat
- P270K 50mb.dat
- P297K 100mb.dat
- P297K 200mb.dat
- P297K 20mb.dat
- P297K 50mb.dat
- P297K 800mb.dat
