# Supplementary material for: Nitrogen-Broadening Parameters for Atmospheric Spectra Modelling of the ν3 Band of SF6
Source: Molecules. 2022 Jan 19;27(3):646. doi: 10.3390/molecules27030646 (PMC8838927; doi:10.3390/molecules27030646)
Supplement: Supplementary file 1 [file molecules-27-00646-s001.zip › P170K 100mb.dat]

921.99954	-1.8998E-19
922.00008	-1.771E-19
922.00062	-1.5295E-19
922.00116	-1.2558E-19
922.0017	-1.0143E-19
922.00224	-8.533E-20
922.00277	-8.05E-20
922.00331	-8.211E-20
922.00385	-8.855E-20
922.00439	-9.016E-20
922.00493	-8.533E-20
922.00546	-6.762E-20
922.006	-4.186E-20
922.00654	-9.66E-21
922.00708	2.415E-20
922.00762	4.83E-20
922.00815	6.118E-20
922.00869	5.796E-20
922.00923	3.703E-20
922.00977	4.83E-21
922.01031	-3.542E-20
922.01084	-7.567E-20
922.01138	-1.1431E-19
922.01192	-1.449E-19
922.01246	-1.6583E-19
922.013	-1.771E-19
922.01353	-1.771E-19
922.01407	-1.6744E-19
922.01461	-1.4973E-19
922.01515	-1.2397E-19
922.01569	-9.338E-20
922.01623	-5.635E-20
922.01676	-1.932E-20
922.0173	1.771E-20
922.01784	4.991E-20
922.01838	7.406E-20
922.01892	8.855E-20
922.01945	9.338E-20
922.01999	8.855E-20
922.02053	7.889E-20
922.02107	6.762E-20
922.02161	5.474E-20
922.02214	4.347E-20
922.02268	3.381E-20
922.02322	2.415E-20
922.02376	1.127E-20
922.0243	-1.61E-21
922.02483	-1.932E-20
922.02537	-3.703E-20
922.02591	-5.152E-20
922.02645	-6.279E-20
922.02699	-6.601E-20
922.02752	-6.118E-20
922.02806	-4.991E-20
922.0286	-3.864E-20
922.02914	-2.737E-20
922.02968	-2.415E-20
922.03022	-3.059E-20
922.03075	-4.347E-20
922.03129	-5.957E-20
922.03183	-7.406E-20
922.03237	-7.728E-20
922.03291	-6.44E-20
922.03344	-3.703E-20
922.03398	4.83E-21
922.03452	5.152E-20
922.03506	9.499E-20
922.0356	1.2236E-19
922.03613	1.2719E-19
922.03667	1.0626E-19
922.03721	6.279E-20
922.03775	8.05E-21
922.03829	-4.83E-20
922.03882	-9.177E-20
922.03936	-1.127E-19
922.0399	-1.0787E-19
922.04044	-7.889E-20
922.04098	-3.22E-20
922.04151	1.771E-20
922.04205	5.957E-20
922.04259	8.05E-20
922.04313	7.728E-20
922.04367	4.83E-20
922.04421	3.22E-21
922.04474	-4.991E-20
922.04528	-9.821E-20
922.04582	-1.3041E-19
922.04636	-1.3846E-19
922.0469	-1.2236E-19
922.04743	-8.372E-20
922.04797	-3.22E-20
922.04851	2.415E-20
922.04905	7.567E-20
922.04959	1.1592E-19
922.05012	1.4007E-19
922.05066	1.449E-19
922.0512	1.3524E-19
922.05174	1.1431E-19
922.05228	8.694E-20
922.05281	5.796E-20
922.05335	3.381E-20
922.05389	1.932E-20
922.05443	1.449E-20
922.05497	2.093E-20
922.0555	4.025E-20
922.05604	6.601E-20
922.05658	9.821E-20
922.05712	1.2719E-19
922.05766	1.4973E-19
922.0582	1.61E-19
922.05873	1.5617E-19
922.05927	1.3685E-19
922.05981	1.0787E-19
922.06035	7.245E-20
922.06089	4.025E-20
922.06142	1.771E-20
922.06196	9.66E-21
922.0625	1.61E-20
922.06304	3.542E-20
922.06358	6.118E-20
922.06411	8.372E-20
922.06465	9.66E-20
922.06519	9.499E-20
922.06573	7.728E-20
922.06627	4.991E-20
922.0668	1.771E-20
922.06734	-9.66E-21
922.06788	-2.415E-20
922.06842	-2.415E-20
922.06896	-9.66E-21
922.06949	1.288E-20
922.07003	3.542E-20
922.07057	5.152E-20
922.07111	5.152E-20
922.07165	3.864E-20
922.07219	1.288E-20
922.07272	-1.449E-20
922.07326	-3.542E-20
922.0738	-4.025E-20
922.07434	-2.415E-20
922.07488	9.66E-21
922.07541	5.474E-20
922.07595	9.982E-20
922.07649	1.3363E-19
922.07703	1.4329E-19
922.07757	1.2719E-19
922.0781	8.694E-20
922.07864	3.22E-20
922.07918	-2.415E-20
922.07972	-6.601E-20
922.08026	-8.533E-20
922.08079	-7.406E-20
922.08133	-3.864E-20
922.08187	1.449E-20
922.08241	6.923E-20
922.08295	1.127E-19
922.08348	1.3363E-19
922.08402	1.288E-19
922.08456	9.982E-20
922.0851	5.474E-20
922.08564	8.05E-21
922.08618	-3.22E-20
922.08671	-5.313E-20
922.08725	-5.635E-20
922.08779	-4.347E-20
922.08833	-2.093E-20
922.08887	1.61E-21
922.0894	1.61E-20
922.08994	1.61E-20
922.09048	4.83E-21
922.09102	-1.771E-20
922.09156	-4.186E-20
922.09209	-6.44E-20
922.09263	-7.728E-20
922.09317	-8.372E-20
922.09371	-8.211E-20
922.09425	-8.05E-20
922.09478	-8.211E-20
922.09532	-9.177E-20
922.09586	-1.0948E-19
922.0964	-1.3202E-19
922.09694	-1.5295E-19
922.09747	-1.6583E-19
922.09801	-1.6583E-19
922.09855	-1.4973E-19
922.09909	-1.2075E-19
922.09963	-8.372E-20
922.10017	-4.508E-20
922.1007	-1.61E-20
922.10124	0
922.10178	0
922.10232	-1.61E-20
922.10286	-4.186E-20
922.10339	-7.084E-20
922.10393	-9.499E-20
922.10447	-1.127E-19
922.10501	-1.1753E-19
922.10555	-1.127E-19
922.10608	-9.982E-20
922.10662	-8.372E-20
922.10716	-6.44E-20
922.1077	-4.669E-20
922.10824	-2.898E-20
922.10877	-1.127E-20
922.10931	6.44E-21
922.10985	2.254E-20
922.11039	3.381E-20
922.11093	4.025E-20
922.11146	3.703E-20
922.112	2.415E-20
922.11254	3.22E-21
922.11308	-2.093E-20
922.11362	-4.186E-20
922.11416	-5.152E-20
922.11469	-4.508E-20
922.11523	-2.093E-20
922.11577	1.932E-20
922.11631	6.601E-20
922.11685	1.0787E-19
922.11738	1.3524E-19
922.11792	1.3846E-19
922.11846	1.1431E-19
922.119	6.44E-20
922.11954	-1.61E-21
922.12007	-6.762E-20
922.12061	-1.2236E-19
922.12115	-1.5134E-19
922.12169	-1.4812E-19
922.12223	-1.1431E-19
922.12276	-5.796E-20
922.1233	1.127E-20
922.12384	7.567E-20
922.12438	1.2236E-19
922.12492	1.449E-19
922.12545	1.4168E-19
922.12599	1.1431E-19
922.12653	7.567E-20
922.12707	3.381E-20
922.12761	1.61E-21
922.12815	-1.61E-20
922.12868	-1.61E-20
922.12922	0
922.12976	2.415E-20
922.1303	5.152E-20
922.13084	7.567E-20
922.13137	9.338E-20
922.13191	1.0143E-19
922.13245	1.0465E-19
922.13299	1.0465E-19
922.13353	1.0465E-19
922.13406	1.0626E-19
922.1346	1.127E-19
922.13514	1.2075E-19
922.13568	1.288E-19
922.13622	1.3363E-19
922.13675	1.3524E-19
922.13729	1.3363E-19
922.13783	1.288E-19
922.13837	1.2397E-19
922.13891	1.1753E-19
922.13944	1.1431E-19
922.13998	1.1109E-19
922.14052	1.0787E-19
922.14106	1.0143E-19
922.1416	9.338E-20
922.14214	7.889E-20
922.14267	6.118E-20
922.14321	4.347E-20
922.14375	2.576E-20
922.14429	1.288E-20
922.14483	8.05E-21
922.14536	9.66E-21
922.1459	1.932E-20
922.14644	3.22E-20
922.14698	4.508E-20
922.14752	5.313E-20
922.14805	5.474E-20
922.14859	4.83E-20
922.14913	3.22E-20
922.14967	1.127E-20
922.15021	-1.288E-20
922.15074	-3.703E-20
922.15128	-5.474E-20
922.15182	-6.762E-20
922.15236	-7.245E-20
922.1529	-7.245E-20
922.15343	-6.762E-20
922.15397	-5.957E-20
922.15451	-5.152E-20
922.15505	-4.508E-20
922.15559	-4.186E-20
922.15613	-3.864E-20
922.15666	-3.703E-20
922.1572	-3.542E-20
922.15774	-3.381E-20
922.15828	-3.059E-20
922.15882	-2.737E-20
922.15935	-2.415E-20
922.15989	-2.093E-20
922.16043	-1.932E-20
922.16097	-2.093E-20
922.16151	-2.576E-20
922.16204	-3.542E-20
922.16258	-4.669E-20
922.16312	-6.279E-20
922.16366	-7.889E-20
922.1642	-9.177E-20
922.16473	-9.982E-20
922.16527	-9.982E-20
922.16581	-9.016E-20
922.16635	-6.923E-20
922.16689	-3.864E-20
922.16742	-3.22E-21
922.16796	3.542E-20
922.1685	6.923E-20
922.16904	9.338E-20
922.16958	1.0304E-19
922.17012	9.821E-20
922.17065	7.567E-20
922.17119	3.864E-20
922.17173	-4.83E-21
922.17227	-4.991E-20
922.17281	-8.855E-20
922.17334	-1.1431E-19
922.17388	-1.2397E-19
922.17442	-1.127E-19
922.17496	-8.372E-20
922.1755	-4.186E-20
922.17603	6.44E-21
922.17657	5.474E-20
922.17711	9.499E-20
922.17765	1.1914E-19
922.17819	1.2558E-19
922.17872	1.1431E-19
922.17926	8.855E-20
922.1798	5.152E-20
922.18034	1.127E-20
922.18088	-2.576E-20
922.18141	-5.152E-20
922.18195	-6.601E-20
922.18249	-6.923E-20
922.18303	-6.118E-20
922.18357	-4.669E-20
922.18411	-3.542E-20
922.18464	-2.737E-20
922.18518	-3.059E-20
922.18572	-4.347E-20
922.18626	-6.279E-20
922.1868	-8.533E-20
922.18733	-1.0143E-19
922.18787	-1.0948E-19
922.18841	-1.0143E-19
922.18895	-7.728E-20
922.18949	-3.864E-20
922.19002	8.05E-21
922.19056	5.474E-20
922.1911	9.499E-20
922.19164	1.1914E-19
922.19218	1.2719E-19
922.19271	1.1753E-19
922.19325	9.338E-20
922.19379	6.44E-20
922.19433	3.542E-20
922.19487	1.288E-20
922.1954	3.22E-21
922.19594	4.83E-21
922.19648	1.61E-20
922.19702	3.22E-20
922.19756	4.508E-20
922.1981	5.474E-20
922.19863	5.474E-20
922.19917	4.669E-20
922.19971	3.381E-20
922.20025	2.093E-20
922.20079	1.449E-20
922.20132	1.61E-20
922.20186	2.737E-20
922.2024	4.669E-20
922.20294	6.762E-20
922.20348	8.855E-20
922.20401	1.0304E-19
922.20455	1.0787E-19
922.20509	1.0304E-19
922.20563	9.016E-20
922.20617	7.406E-20
922.2067	5.635E-20
922.20724	4.186E-20
922.20778	3.22E-20
922.20832	2.415E-20
922.20886	1.61E-20
922.20939	4.83E-21
922.20993	-8.05E-21
922.21047	-2.576E-20
922.21101	-4.025E-20
922.21155	-4.991E-20
922.21209	-4.991E-20
922.21262	-3.22E-20
922.21316	-1.61E-21
922.2137	4.186E-20
922.21424	8.855E-20
922.21478	1.288E-19
922.21531	1.5456E-19
922.21585	1.5778E-19
922.21639	1.3685E-19
922.21693	9.499E-20
922.21747	4.025E-20
922.218	-1.771E-20
922.21854	-6.762E-20
922.21908	-9.982E-20
922.21962	-1.1431E-19
922.22016	-1.1109E-19
922.22069	-9.499E-20
922.22123	-7.889E-20
922.22177	-6.601E-20
922.22231	-6.118E-20
922.22285	-6.44E-20
922.22338	-6.923E-20
922.22392	-6.923E-20
922.22446	-5.474E-20
922.225	-2.254E-20
922.22554	2.737E-20
922.22608	8.694E-20
922.22661	1.4329E-19
922.22715	1.8193E-19
922.22769	1.932E-19
922.22823	1.7066E-19
922.22877	1.1431E-19
922.2293	3.381E-20
922.22984	-5.313E-20
922.23038	-1.288E-19
922.23092	-1.8032E-19
922.23146	-1.9642E-19
922.23199	-1.7871E-19
922.23253	-1.3363E-19
922.23307	-7.728E-20
922.23361	-2.576E-20
922.23415	8.05E-21
922.23468	1.288E-20
922.23522	-1.127E-20
922.23576	-5.474E-20
922.2363	-1.0787E-19
922.23684	-1.5617E-19
922.23737	-1.8837E-19
922.23791	-1.9642E-19
922.23845	-1.8032E-19
922.23899	-1.4973E-19
922.23953	-1.1109E-19
922.24007	-7.567E-20
922.2406	-5.152E-20
922.24114	-4.025E-20
922.24168	-4.025E-20
922.24222	-4.669E-20
922.24276	-4.991E-20
922.24329	-4.669E-20
922.24383	-3.542E-20
922.24437	-1.61E-20
922.24491	4.83E-21
922.24545	2.254E-20
922.24598	3.059E-20
922.24652	2.576E-20
922.24706	1.288E-20
922.2476	-4.83E-21
922.24814	-2.093E-20
922.24867	-2.737E-20
922.24921	-2.093E-20
922.24975	-3.22E-21
922.25029	2.415E-20
922.25083	5.152E-20
922.25136	7.245E-20
922.2519	8.05E-20
922.25244	7.406E-20
922.25298	5.635E-20
922.25352	3.381E-20
922.25406	1.288E-20
922.25459	3.22E-21
922.25513	8.05E-21
922.25567	2.576E-20
922.25621	5.152E-20
922.25675	7.728E-20
922.25728	9.338E-20
922.25782	9.499E-20
922.25836	7.889E-20
922.2589	4.991E-20
922.25944	1.127E-20
922.25997	-2.415E-20
922.26051	-4.83E-20
922.26105	-5.474E-20
922.26159	-4.186E-20
922.26213	-1.288E-20
922.26266	2.254E-20
922.2632	5.635E-20
922.26374	8.05E-20
922.26428	9.177E-20
922.26482	8.694E-20
922.26535	7.406E-20
922.26589	5.796E-20
922.26643	4.669E-20
922.26697	4.669E-20
922.26751	6.118E-20
922.26805	8.694E-20
922.26858	1.1592E-19
922.26912	1.4168E-19
922.26966	1.5456E-19
922.2702	1.5134E-19
922.27074	1.3041E-19
922.27127	9.66E-20
922.27181	5.796E-20
922.27235	2.254E-20
922.27289	0
922.27343	-8.05E-21
922.27396	-1.61E-21
922.2745	1.771E-20
922.27504	3.864E-20
922.27558	5.313E-20
922.27612	5.474E-20
922.27665	4.025E-20
922.27719	9.66E-21
922.27773	-2.898E-20
922.27827	-6.923E-20
922.27881	-9.821E-20
922.27934	-1.0948E-19
922.27988	-9.821E-20
922.28042	-6.44E-20
922.28096	-1.61E-20
922.2815	3.864E-20
922.28204	8.855E-20
922.28257	1.2397E-19
922.28311	1.3846E-19
922.28365	1.3041E-19
922.28419	1.0465E-19
922.28473	6.923E-20
922.28526	3.381E-20
922.2858	1.127E-20
922.28634	4.83E-21
922.28688	2.093E-20
922.28742	5.474E-20
922.28795	9.821E-20
922.28849	1.449E-19
922.28903	1.8193E-19
922.28957	2.0125E-19
922.29011	1.9964E-19
922.29064	1.7871E-19
922.29118	1.4007E-19
922.29172	9.338E-20
922.29226	4.83E-20
922.2928	1.127E-20
922.29333	-1.449E-20
922.29387	-2.576E-20
922.29441	-2.737E-20
922.29495	-2.415E-20
922.29549	-2.093E-20
922.29603	-2.415E-20
922.29656	-3.381E-20
922.2971	-5.313E-20
922.29764	-7.567E-20
922.29818	-9.821E-20
922.29872	-1.1592E-19
922.29925	-1.2397E-19
922.29979	-1.1914E-19
922.30033	-1.0465E-19
922.30087	-8.211E-20
922.30141	-5.474E-20
922.30194	-2.898E-20
922.30248	-8.05E-21
922.30302	3.22E-21
922.30356	8.05E-21
922.3041	4.83E-21
922.30463	-3.22E-21
922.30517	-1.449E-20
922.30571	-2.415E-20
922.30625	-3.22E-20
922.30679	-3.703E-20
922.30732	-3.864E-20
922.30786	-3.703E-20
922.3084	-3.381E-20
922.30894	-2.898E-20
922.30948	-2.254E-20
922.31002	-1.288E-20
922.31055	-4.83E-21
922.31109	6.44E-21
922.31163	1.61E-20
922.31217	2.737E-20
922.31271	3.864E-20
922.31324	4.991E-20
922.31378	5.957E-20
922.31432	7.084E-20
922.31486	7.889E-20
922.3154	8.855E-20
922.31593	9.338E-20
922.31647	9.66E-20
922.31701	9.66E-20
922.31755	9.177E-20
922.31809	8.372E-20
922.31862	7.245E-20
922.31916	6.118E-20
922.3197	5.152E-20
922.32024	4.669E-20
922.32078	4.991E-20
922.32131	5.957E-20
922.32185	7.567E-20
922.32239	9.66E-20
922.32293	1.1753E-19
922.32347	1.3363E-19
922.32401	1.4168E-19
922.32454	1.3846E-19
922.32508	1.2397E-19
922.32562	1.0143E-19
922.32616	7.084E-20
922.3267	3.703E-20
922.32723	6.44E-21
922.32777	-1.61E-20
922.32831	-3.059E-20
922.32885	-3.381E-20
922.32939	-2.576E-20
922.32992	-9.66E-21
922.33046	1.127E-20
922.331	3.22E-20
922.33154	5.152E-20
922.33208	6.601E-20
922.33261	7.406E-20
922.33315	7.406E-20
922.33369	6.923E-20
922.33423	5.957E-20
922.33477	4.83E-20
922.3353	4.025E-20
922.33584	3.703E-20
922.33638	4.025E-20
922.33692	4.83E-20
922.33746	6.118E-20
922.338	7.406E-20
922.33853	8.533E-20
922.33907	9.177E-20
922.33961	8.855E-20
922.34015	7.567E-20
922.34069	5.474E-20
922.34122	2.737E-20
922.34176	-1.61E-21
922.3423	-3.059E-20
922.34284	-5.474E-20
922.34338	-7.245E-20
922.34391	-8.05E-20
922.34445	-8.211E-20
922.34499	-7.567E-20
922.34553	-6.44E-20
922.34607	-4.83E-20
922.3466	-2.737E-20
922.34714	-6.44E-21
922.34768	1.771E-20
922.34822	4.025E-20
922.34876	5.957E-20
922.34929	7.245E-20
922.34983	7.889E-20
922.35037	7.245E-20
922.35091	5.796E-20
922.35145	3.542E-20
922.35199	9.66E-21
922.35252	-1.449E-20
922.35306	-3.22E-20
922.3536	-3.703E-20
922.35414	-3.059E-20
922.35468	-1.288E-20
922.35521	9.66E-21
922.35575	3.059E-20
922.35629	4.508E-20
922.35683	4.669E-20
922.35737	3.542E-20
922.3579	1.288E-20
922.35844	-1.771E-20
922.35898	-4.508E-20
922.35952	-6.601E-20
922.36006	-7.567E-20
922.36059	-7.406E-20
922.36113	-6.118E-20
922.36167	-4.347E-20
922.36221	-2.898E-20
922.36275	-2.254E-20
922.36328	-2.415E-20
922.36382	-3.542E-20
922.36436	-4.991E-20
922.3649	-6.118E-20
922.36544	-6.601E-20
922.36598	-5.796E-20
922.36651	-3.864E-20
922.36705	-9.66E-21
922.36759	1.932E-20
922.36813	4.186E-20
922.36867	4.991E-20
922.3692	4.186E-20
922.36974	1.449E-20
922.37028	-2.415E-20
922.37082	-6.762E-20
922.37136	-1.0787E-19
922.37189	-1.3846E-19
922.37243	-1.5456E-19
922.37297	-1.5456E-19
922.37351	-1.4168E-19
922.37405	-1.2236E-19
922.37458	-9.821E-20
922.37512	-8.05E-20
922.37566	-6.762E-20
922.3762	-6.44E-20
922.37674	-6.762E-20
922.37727	-7.406E-20
922.37781	-8.372E-20
922.37835	-9.177E-20
922.37889	-9.499E-20
922.37943	-9.177E-20
922.37997	-8.372E-20
922.3805	-6.762E-20
922.38104	-4.347E-20
922.38158	-1.449E-20
922.38212	1.932E-20
922.38266	5.474E-20
922.38319	8.855E-20
922.38373	1.1592E-19
922.38427	1.3202E-19
922.38481	1.3363E-19
922.38535	1.2075E-19
922.38588	9.66E-20
922.38642	6.279E-20
922.38696	2.737E-20
922.3875	-4.83E-21
922.38804	-2.737E-20
922.38857	-3.864E-20
922.38911	-3.703E-20
922.38965	-2.737E-20
922.39019	-1.288E-20
922.39073	1.61E-21
922.39126	1.771E-20
922.3918	3.059E-20
922.39234	4.347E-20
922.39288	6.118E-20
922.39342	8.372E-20
922.39396	1.0948E-19
922.39449	1.3846E-19
922.39503	1.61E-19
922.39557	1.6905E-19
922.39611	1.5939E-19
922.39665	1.2719E-19
922.39718	7.245E-20
922.39772	4.83E-21
922.39826	-6.601E-20
922.3988	-1.2397E-19
922.39934	-1.5617E-19
922.39987	-1.5778E-19
922.40041	-1.2558E-19
922.40095	-6.601E-20
922.40149	6.44E-21
922.40203	7.889E-20
922.40256	1.3524E-19
922.4031	1.6422E-19
922.40364	1.6261E-19
922.40418	1.3202E-19
922.40472	8.211E-20
922.40525	2.576E-20
922.40579	-2.254E-20
922.40633	-5.635E-20
922.40687	-7.084E-20
922.40741	-6.762E-20
922.40795	-4.991E-20
922.40848	-2.576E-20
922.40902	-4.83E-21
922.40956	1.127E-20
922.4101	1.932E-20
922.41064	2.254E-20
922.41117	2.254E-20
922.41171	2.254E-20
922.41225	2.898E-20
922.41279	3.703E-20
922.41333	4.83E-20
922.41386	5.796E-20
922.4144	6.44E-20
922.41494	6.44E-20
922.41548	5.796E-20
922.41602	4.83E-20
922.41655	3.703E-20
922.41709	2.898E-20
922.41763	2.415E-20
922.41817	2.415E-20
922.41871	2.576E-20
922.41924	2.576E-20
922.41978	2.093E-20
922.42032	9.66E-21
922.42086	-9.66E-21
922.4214	-3.059E-20
922.42194	-5.313E-20
922.42247	-6.762E-20
922.42301	-7.245E-20
922.42355	-6.601E-20
922.42409	-4.669E-20
922.42463	-1.932E-20
922.42516	1.127E-20
922.4257	4.025E-20
922.42624	6.118E-20
922.42678	7.245E-20
922.42732	7.406E-20
922.42785	6.601E-20
922.42839	5.152E-20
922.42893	3.22E-20
922.42947	1.449E-20
922.43001	-1.61E-21
922.43054	-1.771E-20
922.43108	-2.898E-20
922.43162	-3.703E-20
922.43216	-4.186E-20
922.4327	-4.186E-20
922.43323	-3.381E-20
922.43377	-1.932E-20
922.43431	1.61E-21
922.43485	2.898E-20
922.43539	5.635E-20
922.43593	8.05E-20
922.43646	9.821E-20
922.437	1.0465E-19
922.43754	9.982E-20
922.43808	8.533E-20
922.43862	6.44E-20
922.43915	4.186E-20
922.43969	2.415E-20
922.44023	1.288E-20
922.44077	1.288E-20
922.44131	2.254E-20
922.44184	3.703E-20
922.44238	5.474E-20
922.44292	6.923E-20
922.44346	7.728E-20
922.444	7.567E-20
922.44453	6.601E-20
922.44507	4.83E-20
922.44561	2.737E-20
922.44615	6.44E-21
922.44669	-9.66E-21
922.44722	-1.61E-20
922.44776	-1.288E-20
922.4483	1.61E-21
922.44884	2.415E-20
922.44938	5.152E-20
922.44992	7.889E-20
922.45045	1.0465E-19
922.45099	1.2075E-19
922.45153	1.288E-19
922.45207	1.2397E-19
922.45261	1.0948E-19
922.45314	8.855E-20
922.45368	6.44E-20
922.45422	4.186E-20
922.45476	2.576E-20
922.4553	1.771E-20
922.45583	1.932E-20
922.45637	2.737E-20
922.45691	3.864E-20
922.45745	4.669E-20
922.45799	4.83E-20
922.45852	4.025E-20
922.45906	2.093E-20
922.4596	-4.83E-21
922.46014	-3.542E-20
922.46068	-6.118E-20
922.46121	-7.889E-20
922.46175	-8.211E-20
922.46229	-7.245E-20
922.46283	-4.83E-20
922.46337	-1.771E-20
922.46391	1.127E-20
922.46444	3.542E-20
922.46498	4.508E-20
922.46552	4.186E-20
922.46606	2.415E-20
922.4666	0
922.46713	-2.737E-20
922.46767	-5.152E-20
922.46821	-6.44E-20
922.46875	-6.44E-20
922.46929	-5.474E-20
922.46982	-3.542E-20
922.47036	-1.288E-20
922.4709	8.05E-21
922.47144	1.932E-20
922.47198	2.093E-20
922.47251	1.127E-20
922.47305	-8.05E-21
922.47359	-3.381E-20
922.47413	-5.957E-20
922.47467	-8.211E-20
922.4752	-9.821E-20
922.47574	-1.0465E-19
922.47628	-1.0465E-19
922.47682	-9.66E-20
922.47736	-8.694E-20
922.4779	-7.728E-20
922.47843	-7.245E-20
922.47897	-7.567E-20
922.47951	-8.694E-20
922.48005	-1.0626E-19
922.48059	-1.3202E-19
922.48112	-1.5617E-19
922.48166	-1.7549E-19
922.4822	-1.8354E-19
922.48274	-1.771E-19
922.48328	-1.5295E-19
922.48381	-1.127E-19
922.48435	-6.279E-20
922.48489	-9.66E-21
922.48543	3.542E-20
922.48597	6.762E-20
922.4865	8.05E-20
922.48704	7.245E-20
922.48758	4.508E-20
922.48812	4.83E-21
922.48866	-3.703E-20
922.48919	-7.406E-20
922.48973	-9.66E-20
922.49027	-1.0304E-19
922.49081	-9.016E-20
922.49135	-6.44E-20
922.49189	-3.22E-20
922.49242	-1.61E-21
922.49296	2.254E-20
922.4935	3.381E-20
922.49404	3.381E-20
922.49458	2.093E-20
922.49511	1.61E-21
922.49565	-2.254E-20
922.49619	-4.347E-20
922.49673	-6.279E-20
922.49727	-7.567E-20
922.4978	-8.694E-20
922.49834	-9.499E-20
922.49888	-1.0143E-19
922.49942	-1.0787E-19
922.49996	-1.0948E-19
922.50049	-1.0787E-19
922.50103	-9.821E-20
922.50157	-8.372E-20
922.50211	-6.279E-20
922.50265	-3.864E-20
922.50319	-1.61E-20
922.50372	1.61E-21
922.50426	1.127E-20
922.5048	1.127E-20
922.50534	3.22E-21
922.50588	-9.66E-21
922.50641	-2.415E-20
922.50695	-3.381E-20
922.50749	-3.703E-20
922.50803	-3.059E-20
922.50857	-1.932E-20
922.5091	-3.22E-21
922.50964	1.127E-20
922.51018	2.415E-20
922.51072	3.22E-20
922.51126	3.542E-20
922.51179	3.542E-20
922.51233	3.703E-20
922.51287	4.025E-20
922.51341	4.669E-20
922.51395	5.474E-20
922.51448	6.279E-20
922.51502	6.601E-20
922.51556	5.957E-20
922.5161	4.347E-20
922.51664	1.449E-20
922.51718	-1.932E-20
922.51771	-5.635E-20
922.51825	-8.694E-20
922.51879	-1.0465E-19
922.51933	-1.0787E-19
922.51987	-9.499E-20
922.5204	-6.923E-20
922.52094	-3.703E-20
922.52148	-6.44E-21
922.52202	1.61E-20
922.52256	2.737E-20
922.52309	2.415E-20
922.52363	6.44E-21
922.52417	-1.61E-20
922.52471	-4.186E-20
922.52525	-6.118E-20
922.52578	-7.084E-20
922.52632	-6.762E-20
922.52686	-5.474E-20
922.5274	-3.542E-20
922.52794	-1.288E-20
922.52847	8.05E-21
922.52901	2.415E-20
922.52955	3.22E-20
922.53009	3.703E-20
922.53063	3.703E-20
922.53117	3.542E-20
922.5317	3.703E-20
922.53224	3.864E-20
922.53278	4.347E-20
922.53332	4.669E-20
922.53386	4.83E-20
922.53439	4.669E-20
922.53493	3.864E-20
922.53547	2.576E-20
922.53601	1.127E-20
922.53655	-3.22E-21
922.53708	-1.127E-20
922.53762	-1.288E-20
922.53816	-4.83E-21
922.5387	1.288E-20
922.53924	3.542E-20
922.53977	6.279E-20
922.54031	8.855E-20
922.54085	1.0948E-19
922.54139	1.2397E-19
922.54193	1.2719E-19
922.54246	1.2075E-19
922.543	1.0626E-19
922.54354	8.694E-20
922.54408	6.118E-20
922.54462	3.542E-20
922.54516	9.66E-21
922.54569	-1.288E-20
922.54623	-3.22E-20
922.54677	-4.508E-20
922.54731	-4.991E-20
922.54785	-4.669E-20
922.54838	-3.381E-20
922.54892	-9.66E-21
922.54946	2.254E-20
922.55	5.796E-20
922.55054	9.338E-20
922.55107	1.2075E-19
922.55161	1.3685E-19
922.55215	1.3524E-19
922.55269	1.1592E-19
922.55323	8.211E-20
922.55376	3.703E-20
922.5543	-1.288E-20
922.55484	-5.635E-20
922.55538	-9.016E-20
922.55592	-1.0465E-19
922.55645	-1.0304E-19
922.55699	-8.533E-20
922.55753	-5.796E-20
922.55807	-2.737E-20
922.55861	0
922.55915	1.771E-20
922.55968	2.415E-20
922.56022	1.932E-20
922.56076	8.05E-21
922.5613	-4.83E-21
922.56184	-1.288E-20
922.56237	-1.449E-20
922.56291	-8.05E-21
922.56345	3.22E-21
922.56399	1.771E-20
922.56453	2.576E-20
922.56506	2.737E-20
922.5656	2.093E-20
922.56614	4.83E-21
922.56668	-1.449E-20
922.56722	-3.059E-20
922.56775	-3.864E-20
922.56829	-3.381E-20
922.56883	-1.61E-20
922.56937	1.288E-20
922.56991	4.669E-20
922.57044	7.889E-20
922.57098	1.0304E-19
922.57152	1.1109E-19
922.57206	1.0465E-19
922.5726	8.533E-20
922.57314	5.474E-20
922.57367	2.415E-20
922.57421	-1.61E-21
922.57475	-1.932E-20
922.57529	-2.576E-20
922.57583	-2.415E-20
922.57636	-1.771E-20
922.5769	-1.288E-20
922.57744	-1.288E-20
922.57798	-2.254E-20
922.57852	-4.186E-20
922.57905	-6.762E-20
922.57959	-9.338E-20
922.58013	-1.1431E-19
922.58067	-1.2558E-19
922.58121	-1.2397E-19
922.58174	-1.0787E-19
922.58228	-7.889E-20
922.58282	-4.186E-20
922.58336	0
922.5839	3.864E-20
922.58443	7.245E-20
922.58497	9.66E-20
922.58551	1.0948E-19
922.58605	1.1109E-19
922.58659	1.0304E-19
922.58713	8.694E-20
922.58766	6.44E-20
922.5882	4.025E-20
922.58874	1.61E-20
922.58928	-4.83E-21
922.58982	-2.093E-20
922.59035	-3.22E-20
922.59089	-3.542E-20
922.59143	-3.542E-20
922.59197	-3.059E-20
922.59251	-2.415E-20
922.59304	-1.932E-20
922.59358	-1.288E-20
922.59412	-8.05E-21
922.59466	0
922.5952	9.66E-21
922.59573	2.415E-20
922.59627	4.347E-20
922.59681	6.923E-20
922.59735	9.821E-20
922.59789	1.2397E-19
922.59842	1.4651E-19
922.59896	1.5939E-19
922.5995	1.61E-19
922.60004	1.5456E-19
922.60058	1.4007E-19
922.60112	1.2075E-19
922.60165	1.0304E-19
922.60219	8.855E-20
922.60273	7.889E-20
922.60327	7.245E-20
922.60381	6.923E-20
922.60434	6.279E-20
922.60488	5.313E-20
922.60542	4.025E-20
922.60596	2.576E-20
922.6065	1.288E-20
922.60703	8.05E-21
922.60757	1.127E-20
922.60811	2.737E-20
922.60865	5.313E-20
922.60919	8.05E-20
922.60972	1.0465E-19
922.61026	1.1753E-19
922.6108	1.127E-19
922.61134	8.855E-20
922.61188	5.152E-20
922.61241	9.66E-21
922.61295	-2.737E-20
922.61349	-4.83E-20
922.61403	-4.83E-20
922.61457	-2.415E-20
922.61511	1.932E-20
922.61564	7.245E-20
922.61618	1.2397E-19
922.61672	1.5939E-19
922.61726	1.7388E-19
922.6178	1.6422E-19
922.61833	1.3524E-19
922.61887	9.338E-20
922.61941	5.152E-20
922.61995	1.771E-20
922.62049	0
922.62102	-1.61E-21
922.62156	1.127E-20
922.6221	3.059E-20
922.62264	5.152E-20
922.62318	6.44E-20
922.62371	7.084E-20
922.62425	6.923E-20
922.62479	6.279E-20
922.62533	5.796E-20
922.62587	5.635E-20
922.6264	6.118E-20
922.62694	7.084E-20
922.62748	7.889E-20
922.62802	8.05E-20
922.62856	7.245E-20
922.6291	5.152E-20
922.62963	2.254E-20
922.63017	-8.05E-21
922.63071	-3.381E-20
922.63125	-4.508E-20
922.63179	-3.703E-20
922.63232	-9.66E-21
922.63286	3.381E-20
922.6334	8.533E-20
922.63394	1.3524E-19
922.63448	1.7227E-19
922.63501	1.8998E-19
922.63555	1.8837E-19
922.63609	1.6905E-19
922.63663	1.3685E-19
922.63717	9.982E-20
922.6377	6.601E-20
922.63824	4.025E-20
922.63878	2.415E-20
922.63932	1.61E-20
922.63986	1.127E-20
922.64039	8.05E-21
922.64093	3.22E-21
922.64147	-6.44E-21
922.64201	-1.771E-20
922.64255	-2.737E-20
922.64309	-3.542E-20
922.64362	-3.864E-20
922.64416	-3.864E-20
922.6447	-3.703E-20
922.64524	-3.864E-20
922.64578	-4.186E-20
922.64631	-5.313E-20
922.64685	-6.601E-20
922.64739	-8.211E-20
922.64793	-9.499E-20
922.64847	-9.982E-20
922.649	-9.338E-20
922.64954	-7.728E-20
922.65008	-5.313E-20
922.65062	-2.576E-20
922.65116	0
922.65169	1.771E-20
922.65223	2.415E-20
922.65277	1.61E-20
922.65331	0
922.65385	-2.254E-20
922.65438	-4.508E-20
922.65492	-6.279E-20
922.65546	-7.245E-20
922.656	-7.406E-20
922.65654	-6.44E-20
922.65708	-4.991E-20
922.65761	-3.22E-20
922.65815	-1.449E-20
922.65869	1.61E-21
922.65923	1.449E-20
922.65977	2.415E-20
922.6603	3.059E-20
922.66084	3.703E-20
922.66138	4.347E-20
922.66192	4.991E-20
922.66246	5.796E-20
922.66299	6.601E-20
922.66353	7.406E-20
922.66407	8.05E-20
922.66461	8.694E-20
922.66515	9.016E-20
922.66568	8.855E-20
922.66622	8.211E-20
922.66676	6.762E-20
922.6673	4.991E-20
922.66784	2.576E-20
922.66837	0
922.66891	-2.415E-20
922.66945	-4.508E-20
922.66999	-5.796E-20
922.67053	-6.601E-20
922.67107	-6.601E-20
922.6716	-6.118E-20
922.67214	-5.635E-20
922.67268	-5.313E-20
922.67322	-5.313E-20
922.67376	-5.796E-20
922.67429	-6.44E-20
922.67483	-7.245E-20
922.67537	-7.406E-20
922.67591	-7.084E-20
922.67645	-5.957E-20
922.67698	-4.508E-20
922.67752	-2.898E-20
922.67806	-1.61E-20
922.6786	-9.66E-21
922.67914	-1.288E-20
922.67967	-2.415E-20
922.68021	-3.864E-20
922.68075	-5.152E-20
922.68129	-5.313E-20
922.68183	-4.186E-20
922.68236	-1.449E-20
922.6829	2.576E-20
922.68344	7.084E-20
922.68398	1.1431E-19
922.68452	1.4651E-19
922.68506	1.6422E-19
922.68559	1.6261E-19
922.68613	1.4651E-19
922.68667	1.2236E-19
922.68721	9.66E-20
922.68775	7.889E-20
922.68828	7.245E-20
922.68882	7.728E-20
922.68936	8.694E-20
922.6899	9.499E-20
922.69044	9.338E-20
922.69097	7.567E-20
922.69151	3.864E-20
922.69205	-1.127E-20
922.69259	-6.923E-20
922.69313	-1.2558E-19
922.69366	-1.6905E-19
922.6942	-1.932E-19
922.69474	-1.932E-19
922.69528	-1.7549E-19
922.69582	-1.4168E-19
922.69635	-1.0304E-19
922.69689	-6.601E-20
922.69743	-4.025E-20
922.69797	-2.737E-20
922.69851	-2.576E-20
922.69905	-3.542E-20
922.69958	-4.83E-20
922.70012	-6.118E-20
922.70066	-6.923E-20
922.7012	-7.084E-20
922.70174	-6.601E-20
922.70227	-5.635E-20
922.70281	-4.186E-20
922.70335	-2.576E-20
922.70389	-8.05E-21
922.70443	1.127E-20
922.70496	3.22E-20
922.7055	5.474E-20
922.70604	7.406E-20
922.70658	8.694E-20
922.70712	8.855E-20
922.70765	7.728E-20
922.70819	4.991E-20
922.70873	8.05E-21
922.70927	-4.347E-20
922.70981	-9.499E-20
922.71034	-1.3846E-19
922.71088	-1.6583E-19
922.71142	-1.6744E-19
922.71196	-1.4329E-19
922.7125	-9.66E-20
922.71304	-3.542E-20
922.71357	3.059E-20
922.71411	8.533E-20
922.71465	1.2236E-19
922.71519	1.3363E-19
922.71573	1.1753E-19
922.71626	7.889E-20
922.7168	2.576E-20
922.71734	-2.898E-20
922.71788	-7.567E-20
922.71842	-1.0787E-19
922.71895	-1.2236E-19
922.71949	-1.2236E-19
922.72003	-1.127E-19
922.72057	-1.0143E-19
922.72111	-9.499E-20
922.72164	-9.982E-20
922.72218	-1.1592E-19
922.72272	-1.3685E-19
922.72326	-1.5778E-19
922.7238	-1.6744E-19
922.72433	-1.61E-19
922.72487	-1.3524E-19
922.72541	-9.177E-20
922.72595	-3.703E-20
922.72649	1.61E-20
922.72703	5.796E-20
922.72756	7.889E-20
922.7281	7.406E-20
922.72864	4.508E-20
922.72918	1.61E-21
922.72972	-4.83E-20
922.73025	-9.177E-20
922.73079	-1.1753E-19
922.73133	-1.2397E-19
922.73187	-1.1109E-19
922.73241	-8.372E-20
922.73294	-5.152E-20
922.73348	-2.254E-20
922.73402	-3.22E-21
922.73456	4.83E-21
922.7351	6.44E-21
922.73563	6.44E-21
922.73617	1.288E-20
922.73671	3.381E-20
922.73725	6.762E-20
922.73779	1.1109E-19
922.73832	1.5456E-19
922.73886	1.8998E-19
922.7394	2.0769E-19
922.73994	2.0125E-19
922.74048	1.7227E-19
922.74102	1.288E-19
922.74155	7.889E-20
922.74209	3.542E-20
922.74263	6.44E-21
922.74317	-3.22E-21
922.74371	3.22E-21
922.74424	1.771E-20
922.74478	3.381E-20
922.74532	3.864E-20
922.74586	3.059E-20
922.7464	9.66E-21
922.74693	-1.61E-20
922.74747	-4.025E-20
922.74801	-4.991E-20
922.74855	-4.186E-20
922.74909	-1.771E-20
922.74962	1.771E-20
922.75016	5.152E-20
922.7507	7.406E-20
922.75124	7.245E-20
922.75178	4.83E-20
922.75231	4.83E-21
922.75285	-4.508E-20
922.75339	-8.533E-20
922.75393	-1.0304E-19
922.75447	-8.855E-20
922.75501	-4.347E-20
922.75554	2.576E-20
922.75608	9.982E-20
922.75662	1.6261E-19
922.75716	1.9803E-19
922.7577	1.9481E-19
922.75823	1.5778E-19
922.75877	9.499E-20
922.75931	2.254E-20
922.75985	-4.347E-20
922.76039	-8.855E-20
922.76092	-1.0787E-19
922.76146	-1.0465E-19
922.762	-8.372E-20
922.76254	-6.118E-20
922.76308	-4.508E-20
922.76361	-4.508E-20
922.76415	-5.796E-20
922.76469	-7.728E-20
922.76523	-9.177E-20
922.76577	-9.338E-20
922.7663	-7.567E-20
922.76684	-3.703E-20
922.76738	1.61E-20
922.76792	7.245E-20
922.76846	1.1753E-19
922.769	1.449E-19
922.76953	1.4651E-19
922.77007	1.2558E-19
922.77061	9.338E-20
922.77115	5.957E-20
922.77169	3.703E-20
922.77222	3.059E-20
922.77276	4.186E-20
922.7733	6.601E-20
922.77384	9.338E-20
922.77438	1.1109E-19
922.77491	1.1431E-19
922.77545	9.66E-20
922.77599	6.118E-20
922.77653	1.61E-20
922.77707	-2.898E-20
922.7776	-6.601E-20
922.77814	-8.855E-20
922.77868	-9.66E-20
922.77922	-9.66E-20
922.77976	-9.338E-20
922.78029	-9.66E-20
922.78083	-1.1109E-19
922.78137	-1.3524E-19
922.78191	-1.6744E-19
922.78245	-1.9803E-19
922.78299	-2.1735E-19
922.78352	-2.1735E-19
922.78406	-1.9481E-19
922.7846	-1.5295E-19
922.78514	-9.66E-20
922.78568	-3.703E-20
922.78621	1.61E-20
922.78675	5.152E-20
922.78729	6.601E-20
922.78783	6.118E-20
922.78837	3.864E-20
922.7889	1.127E-20
922.78944	-1.61E-20
922.78998	-3.22E-20
922.79052	-3.381E-20
922.79106	-1.932E-20
922.79159	8.05E-21
922.79213	4.025E-20
922.79267	7.084E-20
922.79321	9.177E-20
922.79375	9.66E-20
922.79428	8.533E-20
922.79482	5.635E-20
922.79536	1.932E-20
922.7959	-2.254E-20
922.79644	-5.635E-20
922.79698	-7.728E-20
922.79751	-7.889E-20
922.79805	-5.957E-20
922.79859	-2.254E-20
922.79913	2.254E-20
922.79967	6.762E-20
922.8002	1.0143E-19
922.80074	1.1592E-19
922.80128	1.0948E-19
922.80182	8.211E-20
922.80236	4.347E-20
922.80289	4.83E-21
922.80343	-2.093E-20
922.80397	-2.898E-20
922.80451	-1.127E-20
922.80505	2.576E-20
922.80558	7.567E-20
922.80612	1.2075E-19
922.80666	1.5295E-19
922.8072	1.5939E-19
922.80774	1.3846E-19
922.80827	9.821E-20
922.80881	4.991E-20
922.80935	6.44E-21
922.80989	-1.449E-20
922.81043	-8.05E-21
922.81097	2.737E-20
922.8115	8.533E-20
922.81204	1.4651E-19
922.81258	1.9803E-19
922.81312	2.2218E-19
922.81366	2.1252E-19
922.81419	1.6905E-19
922.81473	1.0304E-19
922.81527	3.059E-20
922.81581	-3.22E-20
922.81635	-7.245E-20
922.81688	-8.05E-20
922.81742	-6.118E-20
922.81796	-2.254E-20
922.8185	1.932E-20
922.81904	5.152E-20
922.81957	6.44E-20
922.82011	5.635E-20
922.82065	3.059E-20
922.82119	-3.22E-21
922.82173	-3.22E-20
922.82226	-4.347E-20
922.8228	-3.703E-20
922.82334	-9.66E-21
922.82388	2.737E-20
922.82442	6.279E-20
922.82496	8.533E-20
922.82549	8.694E-20
922.82603	6.44E-20
922.82657	2.093E-20
922.82711	-3.381E-20
922.82765	-8.694E-20
922.82818	-1.2719E-19
922.82872	-1.4812E-19
922.82926	-1.449E-19
922.8298	-1.1914E-19
922.83034	-7.728E-20
922.83087	-3.059E-20
922.83141	1.449E-20
922.83195	4.83E-20
922.83249	6.601E-20
922.83303	6.44E-20
922.83356	4.669E-20
922.8341	1.449E-20
922.83464	-2.898E-20
922.83518	-7.406E-20
922.83572	-1.1592E-19
922.83625	-1.4812E-19
922.83679	-1.6422E-19
922.83733	-1.61E-19
922.83787	-1.3524E-19
922.83841	-9.177E-20
922.83895	-3.703E-20
922.83948	1.932E-20
922.84002	6.601E-20
922.84056	9.66E-20
922.8411	1.0304E-19
922.84164	8.372E-20
922.84217	4.347E-20
922.84271	-6.44E-21
922.84325	-5.796E-20
922.84379	-9.982E-20
922.84433	-1.2558E-19
922.84486	-1.3363E-19
922.8454	-1.2558E-19
922.84594	-1.0948E-19
922.84648	-9.016E-20
922.84702	-7.728E-20
922.84755	-6.923E-20
922.84809	-6.601E-20
922.84863	-6.279E-20
922.84917	-5.152E-20
922.84971	-2.898E-20
922.85024	6.44E-21
922.85078	5.313E-20
922.85132	9.982E-20
922.85186	1.4007E-19
922.8524	1.6422E-19
922.85294	1.6744E-19
922.85347	1.4973E-19
922.85401	1.1753E-19
922.85455	7.889E-20
922.85509	4.186E-20
922.85563	1.771E-20
922.85616	8.05E-21
922.8567	9.66E-21
922.85724	1.932E-20
922.85778	2.576E-20
922.85832	2.254E-20
922.85885	6.44E-21
922.85939	-2.093E-20
922.85993	-5.635E-20
922.86047	-8.694E-20
922.86101	-1.0465E-19
922.86154	-1.0304E-19
922.86208	-8.211E-20
922.86262	-4.508E-20
922.86316	-1.61E-21
922.8637	3.864E-20
922.86423	6.44E-20
922.86477	7.084E-20
922.86531	5.796E-20
922.86585	3.22E-20
922.86639	3.22E-21
922.86693	-2.093E-20
922.86746	-2.898E-20
922.868	-1.771E-20
922.86854	1.127E-20
922.86908	5.313E-20
922.86962	9.66E-20
922.87015	1.3202E-19
922.87069	1.5134E-19
922.87123	1.4812E-19
922.87177	1.2397E-19
922.87231	8.372E-20
922.87284	3.22E-20
922.87338	-2.093E-20
922.87392	-6.762E-20
922.87446	-9.982E-20
922.875	-1.1592E-19
922.87553	-1.1109E-19
922.87607	-9.016E-20
922.87661	-5.635E-20
922.87715	-1.61E-20
922.87769	2.415E-20
922.87822	5.796E-20
922.87876	8.05E-20
922.8793	8.533E-20
922.87984	7.406E-20
922.88038	4.83E-20
922.88092	1.449E-20
922.88145	-2.093E-20
922.88199	-4.991E-20
922.88253	-6.601E-20
922.88307	-6.44E-20
922.88361	-4.669E-20
922.88414	-1.61E-20
922.88468	1.932E-20
922.88522	5.313E-20
922.88576	7.728E-20
922.8863	8.855E-20
922.88683	8.372E-20
922.88737	6.923E-20
922.88791	4.669E-20
922.88845	2.254E-20
922.88899	1.61E-21
922.88952	-1.288E-20
922.89006	-1.932E-20
922.8906	-2.254E-20
922.89114	-2.093E-20
922.89168	-1.771E-20
922.89221	-1.288E-20
922.89275	-3.22E-21
922.89329	1.127E-20
922.89383	3.381E-20
922.89437	6.279E-20
922.89491	9.499E-20
922.89544	1.288E-19
922.89598	1.5295E-19
922.89652	1.6261E-19
922.89706	1.5617E-19
922.8976	1.3363E-19
922.89813	9.66E-20
922.89867	5.474E-20
922.89921	1.61E-20
922.89975	-1.127E-20
922.90029	-2.254E-20
922.90082	-1.771E-20
922.90136	0
922.9019	2.093E-20
922.90244	4.186E-20
922.90298	5.313E-20
922.90351	5.635E-20
922.90405	4.83E-20
922.90459	3.381E-20
922.90513	1.932E-20
922.90567	8.05E-21
922.9062	1.61E-21
922.90674	0
922.90728	1.61E-21
922.90782	1.61E-21
922.90836	-1.61E-21
922.9089	-8.05E-21
922.90943	-1.61E-20
922.90997	-2.254E-20
922.91051	-2.576E-20
922.91105	-2.093E-20
922.91159	-9.66E-21
922.91212	3.22E-21
922.91266	1.127E-20
922.9132	9.66E-21
922.91374	-4.83E-21
922.91428	-3.542E-20
922.91481	-7.567E-20
922.91535	-1.1753E-19
922.91589	-1.5295E-19
922.91643	-1.7066E-19
922.91697	-1.6744E-19
922.9175	-1.4329E-19
922.91804	-1.0465E-19
922.91858	-5.957E-20
922.91912	-2.254E-20
922.91966	1.61E-21
922.92019	6.44E-21
922.92073	-8.05E-21
922.92127	-3.542E-20
922.92181	-6.44E-20
922.92235	-9.016E-20
922.92289	-1.0304E-19
922.92342	-1.0304E-19
922.92396	-9.016E-20
922.9245	-7.245E-20
922.92504	-5.474E-20
922.92558	-4.186E-20
922.92611	-3.703E-20
922.92665	-4.025E-20
922.92719	-4.508E-20
922.92773	-5.152E-20
922.92827	-5.313E-20
922.9288	-4.991E-20
922.92934	-4.508E-20
922.92988	-4.025E-20
922.93042	-4.025E-20
922.93096	-4.508E-20
922.93149	-5.796E-20
922.93203	-7.245E-20
922.93257	-8.533E-20
922.93311	-9.177E-20
922.93365	-8.855E-20
922.93418	-7.728E-20
922.93472	-6.118E-20
922.93526	-4.669E-20
922.9358	-3.864E-20
922.93634	-4.347E-20
922.93688	-6.118E-20
922.93741	-8.533E-20
922.93795	-1.127E-19
922.93849	-1.3363E-19
922.93903	-1.4007E-19
922.93957	-1.288E-19
922.9401	-1.0143E-19
922.94064	-6.279E-20
922.94118	-2.254E-20
922.94172	1.449E-20
922.94226	3.864E-20
922.94279	4.991E-20
922.94333	5.152E-20
922.94387	4.508E-20
922.94441	3.703E-20
922.94495	3.059E-20
922.94548	2.898E-20
922.94602	2.576E-20
922.94656	2.093E-20
922.9471	6.44E-21
922.94764	-1.771E-20
922.94817	-4.991E-20
922.94871	-8.372E-20
922.94925	-1.0948E-19
922.94979	-1.2075E-19
922.95033	-1.1109E-19
922.95087	-8.211E-20
922.9514	-3.864E-20
922.95194	8.05E-21
922.95248	4.669E-20
922.95302	6.279E-20
922.95356	5.474E-20
922.95409	2.254E-20
922.95463	-2.415E-20
922.95517	-7.245E-20
922.95571	-1.0787E-19
922.95625	-1.2236E-19
922.95678	-1.0948E-19
922.95732	-7.406E-20
922.95786	-2.737E-20
922.9584	1.932E-20
922.95894	5.313E-20
922.95947	6.44E-20
922.96001	5.152E-20
922.96055	2.254E-20
922.96109	-1.61E-20
922.96163	-4.991E-20
922.96216	-7.084E-20
922.9627	-7.406E-20
922.96324	-5.957E-20
922.96378	-3.22E-20
922.96432	-3.22E-21
922.96486	2.254E-20
922.96539	4.025E-20
922.96593	4.669E-20
922.96647	4.83E-20
922.96701	4.83E-20
922.96755	5.313E-20
922.96808	6.601E-20
922.96862	8.211E-20
922.96916	9.821E-20
922.9697	1.0787E-19
922.97024	1.0465E-19
922.97077	8.533E-20
922.97131	5.313E-20
922.97185	1.127E-20
922.97239	-2.898E-20
922.97293	-6.118E-20
922.97346	-7.728E-20
922.974	-7.567E-20
922.97454	-5.796E-20
922.97508	-3.059E-20
922.97562	-1.61E-21
922.97615	2.254E-20
922.97669	3.542E-20
922.97723	3.703E-20
922.97777	3.059E-20
922.97831	2.093E-20
922.97885	1.288E-20
922.97938	9.66E-21
922.97992	9.66E-21
922.98046	1.449E-20
922.981	1.771E-20
922.98154	1.61E-20
922.98207	8.05E-21
922.98261	-6.44E-21
922.98315	-2.415E-20
922.98369	-4.508E-20
922.98423	-6.279E-20
922.98476	-7.567E-20
922.9853	-8.694E-20
922.98584	-9.821E-20
922.98638	-1.1109E-19
922.98692	-1.2558E-19
922.98745	-1.449E-19
922.98799	-1.6261E-19
922.98853	-1.7227E-19
922.98907	-1.7066E-19
922.98961	-1.5295E-19
922.99014	-1.1592E-19
922.99068	-6.762E-20
922.99122	-1.449E-20
922.99176	3.059E-20
922.9923	5.957E-20
922.99284	6.44E-20
922.99337	4.508E-20
922.99391	8.05E-21
922.99445	-3.542E-20
922.99499	-7.245E-20
922.99553	-8.855E-20
922.99606	-7.889E-20
922.9966	-4.186E-20
922.99714	1.61E-20
922.99768	7.889E-20
922.99822	1.3363E-19
922.99875	1.6583E-19
922.99929	1.6583E-19
922.99983	1.3363E-19
923.00037	7.728E-20
923.00091	8.05E-21
923.00144	-5.635E-20
923.00198	-1.0465E-19
923.00252	-1.2558E-19
923.00306	-1.1753E-19
923.0036	-8.372E-20
923.00413	-3.703E-20
923.00467	1.288E-20
923.00521	5.152E-20
923.00575	7.084E-20
923.00629	6.762E-20
923.00683	4.508E-20
923.00736	8.05E-21
923.0079	-3.059E-20
923.00844	-6.279E-20
923.00898	-8.05E-20
923.00952	-8.05E-20
923.01005	-6.44E-20
923.01059	-3.542E-20
923.01113	-3.22E-21
923.01167	2.576E-20
923.01221	4.347E-20
923.01274	4.669E-20
923.01328	3.542E-20
923.01382	1.288E-20
923.01436	-1.61E-20
923.0149	-4.025E-20
923.01543	-5.796E-20
923.01597	-6.279E-20
923.01651	-5.474E-20
923.01705	-3.542E-20
923.01759	-1.449E-20
923.01812	6.44E-21
923.01866	1.932E-20
923.0192	2.093E-20
923.01974	1.127E-20
923.02028	-6.44E-21
923.02082	-2.415E-20
923.02135	-4.025E-20
923.02189	-4.508E-20
923.02243	-4.186E-20
923.02297	-3.059E-20
923.02351	-1.449E-20
923.02404	-3.22E-21
923.02458	0
923.02512	-9.66E-21
923.02566	-2.898E-20
923.0262	-5.635E-20
923.02673	-8.05E-20
923.02727	-9.66E-20
923.02781	-9.821E-20
923.02835	-8.372E-20
923.02889	-5.474E-20
923.02942	-1.61E-20
923.02996	2.093E-20
923.0305	4.83E-20
923.03104	6.44E-20
923.03158	6.601E-20
923.03211	5.796E-20
923.03265	4.669E-20
923.03319	4.025E-20
923.03373	4.347E-20
923.03427	5.796E-20
923.03481	7.728E-20
923.03534	9.821E-20
923.03588	1.0787E-19
923.03642	1.0143E-19
923.03696	7.406E-20
923.0375	3.059E-20
923.03803	-2.254E-20
923.03857	-7.245E-20
923.03911	-1.0626E-19
923.03965	-1.1914E-19
923.04019	-1.0626E-19
923.04072	-7.245E-20
923.04126	-2.576E-20
923.0418	2.093E-20
923.04234	5.474E-20
923.04288	7.245E-20
923.04341	6.923E-20
923.04395	4.991E-20
923.04449	2.576E-20
923.04503	4.83E-21
923.04557	-4.83E-21
923.0461	-1.61E-21
923.04664	1.288E-20
923.04718	3.22E-20
923.04772	4.669E-20
923.04826	4.991E-20
923.0488	3.703E-20
923.04933	9.66E-21
923.04987	-2.737E-20
923.05041	-6.279E-20
923.05095	-9.016E-20
923.05149	-1.0304E-19
923.05202	-9.982E-20
923.05256	-8.533E-20
923.0531	-6.279E-20
923.05364	-4.508E-20
923.05418	-3.542E-20
923.05471	-3.864E-20
923.05525	-5.635E-20
923.05579	-8.05E-20
923.05633	-1.0465E-19
923.05687	-1.2397E-19
923.0574	-1.3363E-19
923.05794	-1.3041E-19
923.05848	-1.1914E-19
923.05902	-1.0143E-19
923.05956	-8.372E-20
923.06009	-7.084E-20
923.06063	-6.44E-20
923.06117	-6.44E-20
923.06171	-6.762E-20
923.06225	-7.245E-20
923.06279	-7.567E-20
923.06332	-7.728E-20
923.06386	-7.728E-20
923.0644	-7.889E-20
923.06494	-8.211E-20
923.06548	-9.016E-20
923.06601	-9.821E-20
923.06655	-1.0465E-19
923.06709	-1.0626E-19
923.06763	-9.821E-20
923.06817	-8.05E-20
923.0687	-5.313E-20
923.06924	-2.254E-20
923.06978	6.44E-21
923.07032	2.576E-20
923.07086	3.22E-20
923.07139	2.254E-20
923.07193	-1.61E-21
923.07247	-3.381E-20
923.07301	-6.923E-20
923.07355	-9.982E-20
923.07408	-1.2397E-19
923.07462	-1.3524E-19
923.07516	-1.3685E-19
[truncated: 68,624 more rows]
