# Supplementary material for: Nitrogen-Broadening Parameters for Atmospheric Spectra Modelling of the ν3 Band of SF6
Source: Molecules. 2022 Jan 19;27(3):646. doi: 10.3390/molecules27030646 (PMC8838927; doi:10.3390/molecules27030646)
Supplement: Supplementary file 1 [file molecules-27-00646-s001.zip › P170K 10mb.dat]

921.99995	-4.508E-20
922.00008	-5.635E-20
922.00022	-5.474E-20
922.00035	-4.025E-20
922.00049	-1.61E-20
922.00062	1.449E-20
922.00076	4.508E-20
922.00089	6.762E-20
922.00102	8.05E-20
922.00116	7.889E-20
922.00129	6.44E-20
922.00143	4.025E-20
922.00156	1.288E-20
922.0017	-1.288E-20
922.00183	-2.898E-20
922.00197	-3.22E-20
922.0021	-2.093E-20
922.00224	1.61E-21
922.00237	3.059E-20
922.0025	5.796E-20
922.00264	7.567E-20
922.00277	7.889E-20
922.00291	6.279E-20
922.00304	3.059E-20
922.00318	-1.449E-20
922.00331	-6.44E-20
922.00345	-1.1109E-19
922.00358	-1.449E-19
922.00371	-1.6261E-19
922.00385	-1.5939E-19
922.00398	-1.3846E-19
922.00412	-1.0465E-19
922.00425	-6.44E-20
922.00439	-2.737E-20
922.00452	0
922.00466	1.288E-20
922.00479	1.127E-20
922.00493	-1.61E-21
922.00506	-2.254E-20
922.00519	-4.347E-20
922.00533	-5.796E-20
922.00546	-6.118E-20
922.0056	-5.313E-20
922.00573	-3.542E-20
922.00587	-1.127E-20
922.006	8.05E-21
922.00614	1.771E-20
922.00627	1.288E-20
922.00641	-9.66E-21
922.00654	-4.83E-20
922.00667	-9.821E-20
922.00681	-1.4973E-19
922.00694	-1.9642E-19
922.00708	-2.2701E-19
922.00721	-2.3667E-19
922.00735	-2.2218E-19
922.00748	-1.8676E-19
922.00762	-1.3685E-19
922.00775	-8.05E-20
922.00789	-2.737E-20
922.00802	1.127E-20
922.00815	3.22E-20
922.00829	3.22E-20
922.00842	1.288E-20
922.00856	-1.932E-20
922.00869	-5.957E-20
922.00883	-9.66E-20
922.00896	-1.2236E-19
922.0091	-1.3363E-19
922.00923	-1.288E-19
922.00936	-1.0948E-19
922.0095	-8.211E-20
922.00963	-4.991E-20
922.00977	-2.093E-20
922.0099	-1.61E-21
922.01004	6.44E-21
922.01017	3.22E-21
922.01031	-8.05E-21
922.01044	-2.576E-20
922.01058	-4.025E-20
922.01071	-5.152E-20
922.01084	-5.474E-20
922.01098	-5.152E-20
922.01111	-4.025E-20
922.01125	-2.737E-20
922.01138	-1.771E-20
922.01152	-1.288E-20
922.01165	-1.771E-20
922.01179	-3.22E-20
922.01192	-5.313E-20
922.01206	-7.728E-20
922.01219	-9.982E-20
922.01232	-1.1431E-19
922.01246	-1.1753E-19
922.01259	-1.0787E-19
922.01273	-8.533E-20
922.01286	-5.152E-20
922.013	-1.288E-20
922.01313	2.415E-20
922.01327	5.313E-20
922.0134	6.923E-20
922.01353	6.923E-20
922.01367	5.313E-20
922.0138	2.576E-20
922.01394	-1.288E-20
922.01407	-5.313E-20
922.01421	-9.177E-20
922.01434	-1.2397E-19
922.01448	-1.4651E-19
922.01461	-1.5939E-19
922.01475	-1.6261E-19
922.01488	-1.5939E-19
922.01501	-1.5456E-19
922.01515	-1.5134E-19
922.01528	-1.5134E-19
922.01542	-1.5456E-19
922.01555	-1.6261E-19
922.01569	-1.7227E-19
922.01582	-1.7871E-19
922.01596	-1.7871E-19
922.01609	-1.7066E-19
922.01623	-1.5295E-19
922.01636	-1.2397E-19
922.01649	-8.855E-20
922.01663	-4.991E-20
922.01676	-1.288E-20
922.0169	1.771E-20
922.01703	3.864E-20
922.01717	4.508E-20
922.0173	4.025E-20
922.01744	2.254E-20
922.01757	-3.22E-21
922.0177	-3.22E-20
922.01784	-5.957E-20
922.01797	-7.889E-20
922.01811	-8.855E-20
922.01824	-8.533E-20
922.01838	-6.762E-20
922.01851	-3.864E-20
922.01865	-3.22E-21
922.01878	3.703E-20
922.01892	7.728E-20
922.01905	1.127E-19
922.01918	1.4168E-19
922.01932	1.61E-19
922.01945	1.7066E-19
922.01959	1.7227E-19
922.01972	1.6583E-19
922.01986	1.5295E-19
922.01999	1.3846E-19
922.02013	1.2075E-19
922.02026	1.0304E-19
922.0204	8.372E-20
922.02053	6.601E-20
922.02066	4.991E-20
922.0208	3.381E-20
922.02093	2.093E-20
922.02107	9.66E-21
922.0212	1.61E-21
922.02134	-3.22E-21
922.02147	-4.83E-21
922.02161	-4.83E-21
922.02174	-4.83E-21
922.02188	-4.83E-21
922.02201	-6.44E-21
922.02214	-1.288E-20
922.02228	-2.415E-20
922.02241	-3.864E-20
922.02255	-5.635E-20
922.02268	-7.567E-20
922.02282	-9.338E-20
922.02295	-1.0948E-19
922.02309	-1.2075E-19
922.02322	-1.2719E-19
922.02335	-1.288E-19
922.02349	-1.288E-19
922.02362	-1.2719E-19
922.02376	-1.2719E-19
922.02389	-1.3041E-19
922.02403	-1.3846E-19
922.02416	-1.4812E-19
922.0243	-1.61E-19
922.02443	-1.7066E-19
922.02457	-1.7388E-19
922.0247	-1.6905E-19
922.02483	-1.5134E-19
922.02497	-1.2236E-19
922.0251	-8.211E-20
922.02524	-3.542E-20
922.02537	1.288E-20
922.02551	5.635E-20
922.02564	9.016E-20
922.02578	1.1109E-19
922.02591	1.127E-19
922.02605	9.982E-20
922.02618	7.406E-20
922.02631	3.864E-20
922.02645	0
922.02658	-3.703E-20
922.02672	-6.923E-20
922.02685	-9.177E-20
922.02699	-1.0787E-19
922.02712	-1.1592E-19
922.02726	-1.2236E-19
922.02739	-1.288E-19
922.02752	-1.3685E-19
922.02766	-1.4812E-19
922.02779	-1.5939E-19
922.02793	-1.6905E-19
922.02806	-1.7227E-19
922.0282	-1.6422E-19
922.02833	-1.4168E-19
922.02847	-1.0304E-19
922.0286	-5.152E-20
922.02874	8.05E-21
922.02887	6.923E-20
922.029	1.2075E-19
922.02914	1.5778E-19
922.02927	1.7066E-19
922.02941	1.5778E-19
922.02954	1.2075E-19
922.02968	6.44E-20
922.02981	-3.22E-21
922.02995	-7.084E-20
922.03008	-1.2558E-19
922.03022	-1.6261E-19
922.03035	-1.7388E-19
922.03048	-1.5778E-19
922.03062	-1.1753E-19
922.03075	-6.279E-20
922.03089	0
922.03102	5.796E-20
922.03116	1.0143E-19
922.03129	1.2558E-19
922.03143	1.2719E-19
922.03156	1.0626E-19
922.03169	6.923E-20
922.03183	2.254E-20
922.03196	-2.415E-20
922.0321	-6.44E-20
922.03223	-9.016E-20
922.03237	-9.821E-20
922.0325	-8.855E-20
922.03264	-6.44E-20
922.03277	-3.22E-20
922.03291	3.22E-21
922.03304	3.381E-20
922.03317	5.474E-20
922.03331	6.279E-20
922.03344	5.313E-20
922.03358	3.059E-20
922.03371	-3.22E-21
922.03385	-4.347E-20
922.03398	-8.372E-20
922.03412	-1.2075E-19
922.03425	-1.4812E-19
922.03439	-1.6422E-19
922.03452	-1.6744E-19
922.03465	-1.61E-19
922.03479	-1.4329E-19
922.03492	-1.2236E-19
922.03506	-9.982E-20
922.03519	-7.889E-20
922.03533	-6.44E-20
922.03546	-5.635E-20
922.0356	-5.796E-20
922.03573	-6.601E-20
922.03587	-7.889E-20
922.036	-9.338E-20
922.03613	-1.0465E-19
922.03627	-1.127E-19
922.0364	-1.127E-19
922.03654	-1.0626E-19
922.03667	-9.338E-20
922.03681	-8.05E-20
922.03694	-6.762E-20
922.03708	-6.279E-20
922.03721	-6.762E-20
922.03734	-8.372E-20
922.03748	-1.1109E-19
922.03761	-1.4651E-19
922.03775	-1.8193E-19
922.03788	-2.1252E-19
922.03802	-2.3184E-19
922.03815	-2.3506E-19
922.03829	-2.1574E-19
922.03842	-1.771E-19
922.03856	-1.2236E-19
922.03869	-5.957E-20
922.03882	3.22E-21
922.03896	5.474E-20
922.03909	8.694E-20
922.03923	9.499E-20
922.03936	7.728E-20
922.0395	3.864E-20
922.03963	-1.288E-20
922.03977	-6.923E-20
922.0399	-1.1914E-19
922.04004	-1.5134E-19
922.04017	-1.6261E-19
922.0403	-1.5134E-19
922.04044	-1.2075E-19
922.04057	-8.05E-20
922.04071	-4.025E-20
922.04084	-1.127E-20
922.04098	-3.22E-21
922.04111	-1.932E-20
922.04125	-6.279E-20
922.04138	-1.2558E-19
922.04151	-1.9803E-19
922.04165	-2.6887E-19
922.04178	-3.2361E-19
922.04192	-3.5259E-19
922.04205	-3.4937E-19
922.04219	-3.1234E-19
922.04232	-2.4794E-19
922.04246	-1.6422E-19
922.04259	-7.567E-20
922.04273	6.44E-21
922.04286	7.084E-20
922.04299	1.0626E-19
922.04313	1.127E-19
922.04326	8.855E-20
922.0434	4.347E-20
922.04353	-1.61E-20
922.04367	-7.728E-20
922.0438	-1.3363E-19
922.04394	-1.7871E-19
922.04407	-2.0608E-19
922.04421	-2.1735E-19
922.04434	-2.1413E-19
922.04447	-2.0286E-19
922.04461	-1.8676E-19
922.04474	-1.7066E-19
922.04488	-1.5778E-19
922.04501	-1.4812E-19
922.04515	-1.4007E-19
922.04528	-1.3202E-19
922.04542	-1.2236E-19
922.04555	-1.0948E-19
922.04568	-9.338E-20
922.04582	-7.567E-20
922.04595	-5.796E-20
922.04609	-4.508E-20
922.04622	-3.864E-20
922.04636	-4.186E-20
922.04649	-5.474E-20
922.04663	-7.567E-20
922.04676	-1.0143E-19
922.0469	-1.288E-19
922.04703	-1.5295E-19
922.04716	-1.7066E-19
922.0473	-1.8032E-19
922.04743	-1.8032E-19
922.04757	-1.7388E-19
922.0477	-1.6261E-19
922.04784	-1.4973E-19
922.04797	-1.4007E-19
922.04811	-1.3524E-19
922.04824	-1.3524E-19
922.04838	-1.4007E-19
922.04851	-1.4651E-19
922.04864	-1.5456E-19
922.04878	-1.5778E-19
922.04891	-1.5456E-19
922.04905	-1.4329E-19
922.04918	-1.2397E-19
922.04932	-9.821E-20
922.04945	-6.923E-20
922.04959	-4.025E-20
922.04972	-1.61E-20
922.04986	1.61E-21
922.04999	9.66E-21
922.05012	8.05E-21
922.05026	-4.83E-21
922.05039	-2.576E-20
922.05053	-5.152E-20
922.05066	-8.05E-20
922.0508	-1.0948E-19
922.05093	-1.3685E-19
922.05107	-1.5939E-19
922.0512	-1.771E-19
922.05133	-1.8837E-19
922.05147	-1.9481E-19
922.0516	-1.9642E-19
922.05174	-1.9481E-19
922.05187	-1.9159E-19
922.05201	-1.8676E-19
922.05214	-1.8032E-19
922.05228	-1.7388E-19
922.05241	-1.6583E-19
922.05255	-1.5778E-19
922.05268	-1.449E-19
922.05281	-1.3041E-19
922.05295	-1.1109E-19
922.05308	-8.855E-20
922.05322	-6.279E-20
922.05335	-3.542E-20
922.05349	-9.66E-21
922.05362	9.66E-21
922.05376	1.932E-20
922.05389	1.449E-20
922.05403	-6.44E-21
922.05416	-4.186E-20
922.05429	-9.016E-20
922.05443	-1.4651E-19
922.05456	-2.0447E-19
922.0547	-2.5599E-19
922.05483	-2.9463E-19
922.05497	-3.1234E-19
922.0551	-3.0912E-19
922.05524	-2.8175E-19
922.05537	-2.3667E-19
922.0555	-1.8032E-19
922.05564	-1.2075E-19
922.05577	-6.762E-20
922.05591	-3.059E-20
922.05604	-1.127E-20
922.05618	-1.449E-20
922.05631	-3.703E-20
922.05645	-7.245E-20
922.05658	-1.1109E-19
922.05672	-1.4651E-19
922.05685	-1.6905E-19
922.05698	-1.771E-19
922.05712	-1.6422E-19
922.05725	-1.3685E-19
922.05739	-9.821E-20
922.05752	-5.635E-20
922.05766	-1.771E-20
922.05779	1.127E-20
922.05793	2.737E-20
922.05806	3.059E-20
922.0582	2.415E-20
922.05833	1.288E-20
922.05846	1.61E-21
922.0586	-3.22E-21
922.05873	1.61E-21
922.05887	1.288E-20
922.059	3.059E-20
922.05914	4.669E-20
922.05927	5.635E-20
922.05941	5.474E-20
922.05954	3.703E-20
922.05967	3.22E-21
922.05981	-4.347E-20
922.05994	-9.66E-20
922.06008	-1.4812E-19
922.06021	-1.8837E-19
922.06035	-2.1252E-19
922.06048	-2.1735E-19
922.06062	-2.0286E-19
922.06075	-1.7066E-19
922.06089	-1.3202E-19
922.06102	-9.177E-20
922.06115	-6.118E-20
922.06129	-4.508E-20
922.06142	-4.669E-20
922.06156	-6.44E-20
922.06169	-9.177E-20
922.06183	-1.2397E-19
922.06196	-1.4973E-19
922.0621	-1.6261E-19
922.06223	-1.5939E-19
922.06237	-1.3524E-19
922.0625	-9.499E-20
922.06263	-4.508E-20
922.06277	8.05E-21
922.0629	5.474E-20
922.06304	8.855E-20
922.06317	1.0465E-19
922.06331	9.982E-20
922.06344	7.889E-20
922.06358	4.186E-20
922.06371	0
922.06385	-4.508E-20
922.06398	-8.694E-20
922.06411	-1.1914E-19
922.06425	-1.4329E-19
922.06438	-1.5939E-19
922.06452	-1.6583E-19
922.06465	-1.6744E-19
922.06479	-1.6422E-19
922.06492	-1.5617E-19
922.06506	-1.4168E-19
922.06519	-1.2236E-19
922.06532	-9.66E-20
922.06546	-6.601E-20
922.06559	-3.059E-20
922.06573	4.83E-21
922.06586	3.381E-20
922.066	5.313E-20
922.06613	5.635E-20
922.06627	4.186E-20
922.0664	8.05E-21
922.06654	-4.025E-20
922.06667	-9.821E-20
922.0668	-1.5617E-19
922.06694	-2.0608E-19
922.06707	-2.3828E-19
922.06721	-2.4633E-19
922.06734	-2.3023E-19
922.06748	-1.8837E-19
922.06761	-1.3041E-19
922.06775	-6.118E-20
922.06788	9.66E-21
922.06802	6.923E-20
922.06815	1.1592E-19
922.06828	1.4168E-19
922.06842	1.4973E-19
922.06855	1.4007E-19
922.06869	1.2075E-19
922.06882	9.499E-20
922.06896	6.923E-20
922.06909	4.508E-20
922.06923	2.737E-20
922.06936	1.127E-20
922.06949	-3.22E-21
922.06963	-2.093E-20
922.06976	-4.347E-20
922.0699	-7.084E-20
922.07003	-1.0143E-19
922.07017	-1.3202E-19
922.0703	-1.5778E-19
922.07044	-1.7388E-19
922.07057	-1.7549E-19
922.07071	-1.61E-19
922.07084	-1.3202E-19
922.07097	-9.338E-20
922.07111	-4.83E-20
922.07124	-8.05E-21
922.07138	2.415E-20
922.07151	4.347E-20
922.07165	4.669E-20
922.07178	3.542E-20
922.07192	1.288E-20
922.07205	-1.288E-20
922.07219	-3.542E-20
922.07232	-5.152E-20
922.07245	-5.474E-20
922.07259	-4.83E-20
922.07272	-3.059E-20
922.07286	-9.66E-21
922.07299	9.66E-21
922.07313	2.254E-20
922.07326	2.254E-20
922.0734	9.66E-21
922.07353	-1.288E-20
922.07366	-4.347E-20
922.0738	-7.245E-20
922.07393	-9.66E-20
922.07407	-1.0948E-19
922.0742	-1.0626E-19
922.07434	-9.016E-20
922.07447	-6.118E-20
922.07461	-2.576E-20
922.07474	6.44E-21
922.07488	3.22E-20
922.07501	4.508E-20
922.07514	4.186E-20
922.07528	2.415E-20
922.07541	-4.83E-21
922.07555	-4.025E-20
922.07568	-7.406E-20
922.07582	-1.0304E-19
922.07595	-1.2236E-19
922.07609	-1.2719E-19
922.07622	-1.2397E-19
922.07636	-1.1109E-19
922.07649	-9.499E-20
922.07662	-7.889E-20
922.07676	-6.762E-20
922.07689	-6.118E-20
922.07703	-6.118E-20
922.07716	-6.279E-20
922.0773	-6.601E-20
922.07743	-6.279E-20
922.07757	-5.474E-20
922.0777	-3.864E-20
922.07784	-1.61E-20
922.07797	8.05E-21
922.0781	3.059E-20
922.07824	4.508E-20
922.07837	4.669E-20
922.07851	3.22E-20
922.07864	3.22E-21
922.07878	-3.864E-20
922.07891	-8.855E-20
922.07905	-1.3846E-19
922.07918	-1.8032E-19
922.07931	-2.0769E-19
922.07945	-2.1896E-19
922.07958	-2.093E-19
922.07972	-1.8193E-19
922.07985	-1.4168E-19
922.07999	-9.66E-20
922.08012	-5.474E-20
922.08026	-2.093E-20
922.08039	-3.22E-21
922.08053	-1.61E-21
922.08066	-1.61E-20
922.08079	-4.347E-20
922.08093	-7.728E-20
922.08106	-1.1109E-19
922.0812	-1.4007E-19
922.08133	-1.5617E-19
922.08147	-1.5939E-19
922.0816	-1.4973E-19
922.08174	-1.3041E-19
922.08187	-1.0304E-19
922.08201	-7.567E-20
922.08214	-5.313E-20
922.08227	-3.864E-20
922.08241	-3.381E-20
922.08254	-3.864E-20
922.08268	-4.83E-20
922.08281	-6.279E-20
922.08295	-7.406E-20
922.08308	-8.211E-20
922.08322	-8.211E-20
922.08335	-7.567E-20
922.08348	-6.44E-20
922.08362	-5.313E-20
922.08375	-4.508E-20
922.08389	-4.508E-20
922.08402	-5.957E-20
922.08416	-8.533E-20
922.08429	-1.2397E-19
922.08443	-1.6905E-19
922.08456	-2.1413E-19
922.0847	-2.5116E-19
922.08483	-2.7209E-19
922.08496	-2.737E-19
922.0851	-2.5116E-19
922.08523	-2.0608E-19
922.08537	-1.449E-19
922.0855	-7.567E-20
922.08564	-8.05E-21
922.08577	4.669E-20
922.08591	8.05E-20
922.08604	8.694E-20
922.08618	6.601E-20
922.08631	1.771E-20
922.08644	-4.83E-20
922.08658	-1.2236E-19
922.08671	-1.932E-19
922.08685	-2.4955E-19
922.08698	-2.8497E-19
922.08712	-2.9302E-19
922.08725	-2.7531E-19
922.08739	-2.3828E-19
922.08752	-1.8837E-19
922.08765	-1.3524E-19
922.08779	-9.016E-20
922.08792	-5.957E-20
922.08806	-4.83E-20
922.08819	-5.635E-20
922.08833	-8.05E-20
922.08846	-1.1431E-19
922.0886	-1.5295E-19
922.08873	-1.8515E-19
922.08887	-2.0769E-19
922.089	-2.1735E-19
922.08913	-2.1252E-19
922.08927	-1.9803E-19
922.0894	-1.7871E-19
922.08954	-1.5939E-19
922.08967	-1.449E-19
922.08981	-1.3846E-19
922.08994	-1.4168E-19
922.09008	-1.5295E-19
922.09021	-1.6744E-19
922.09035	-1.8193E-19
922.09048	-1.8837E-19
922.09061	-1.8354E-19
922.09075	-1.6583E-19
922.09088	-1.3524E-19
922.09102	-9.338E-20
922.09115	-4.508E-20
922.09129	4.83E-21
922.09142	4.991E-20
922.09156	8.694E-20
922.09169	1.1431E-19
922.09183	1.2719E-19
922.09196	1.3202E-19
922.09209	1.2558E-19
922.09223	1.127E-19
922.09236	9.66E-20
922.0925	7.567E-20
922.09263	5.152E-20
922.09277	2.415E-20
922.0929	-6.44E-21
922.09304	-4.347E-20
922.09317	-8.372E-20
922.0933	-1.2719E-19
922.09344	-1.7066E-19
922.09357	-2.1091E-19
922.09371	-2.415E-19
922.09384	-2.5921E-19
922.09398	-2.6082E-19
922.09411	-2.4472E-19
922.09425	-2.1252E-19
922.09438	-1.6905E-19
922.09452	-1.1753E-19
922.09465	-6.279E-20
922.09478	-1.449E-20
922.09492	2.576E-20
922.09505	5.152E-20
922.09519	6.279E-20
922.09532	5.796E-20
922.09546	4.186E-20
922.09559	1.771E-20
922.09573	-9.66E-21
922.09586	-3.864E-20
922.096	-6.44E-20
922.09613	-8.372E-20
922.09626	-9.499E-20
922.0964	-9.982E-20
922.09653	-9.66E-20
922.09667	-8.855E-20
922.0968	-7.728E-20
922.09694	-6.118E-20
922.09707	-4.508E-20
922.09721	-2.737E-20
922.09734	-1.127E-20
922.09747	1.61E-21
922.09761	9.66E-21
922.09774	1.288E-20
922.09788	9.66E-21
922.09801	1.61E-21
922.09815	-1.449E-20
922.09828	-3.381E-20
922.09842	-5.635E-20
922.09855	-7.728E-20
922.09869	-9.499E-20
922.09882	-1.0465E-19
922.09895	-1.0626E-19
922.09909	-9.982E-20
922.09922	-8.533E-20
922.09936	-6.601E-20
922.09949	-4.508E-20
922.09963	-2.737E-20
922.09976	-1.288E-20
922.0999	-6.44E-21
922.10003	-9.66E-21
922.10017	-2.093E-20
922.1003	-3.864E-20
922.10043	-6.118E-20
922.10057	-8.533E-20
922.1007	-1.0626E-19
922.10084	-1.2236E-19
922.10097	-1.3202E-19
922.10111	-1.3524E-19
922.10124	-1.3363E-19
922.10138	-1.2558E-19
922.10151	-1.1592E-19
922.10164	-1.0626E-19
922.10178	-9.821E-20
922.10191	-9.177E-20
922.10205	-9.016E-20
922.10218	-9.016E-20
922.10232	-9.499E-20
922.10245	-9.982E-20
922.10259	-1.0626E-19
922.10272	-1.1109E-19
922.10286	-1.1592E-19
922.10299	-1.1592E-19
922.10312	-1.1431E-19
922.10326	-1.0787E-19
922.10339	-9.821E-20
922.10353	-8.533E-20
922.10366	-7.245E-20
922.1038	-5.796E-20
922.10393	-4.83E-20
922.10407	-4.347E-20
922.1042	-4.83E-20
922.10434	-6.279E-20
922.10447	-8.855E-20
922.1046	-1.2397E-19
922.10474	-1.6583E-19
922.10487	-2.0769E-19
922.10501	-2.415E-19
922.10514	-2.6404E-19
922.10528	-2.6726E-19
922.10541	-2.4955E-19
922.10555	-2.0608E-19
922.10568	-1.449E-19
922.10582	-6.762E-20
922.10595	1.449E-20
922.10608	9.016E-20
922.10622	1.4973E-19
922.10635	1.8515E-19
922.10649	1.8998E-19
922.10662	1.6422E-19
922.10676	1.1109E-19
922.10689	3.703E-20
922.10703	-4.669E-20
922.10716	-1.2719E-19
922.10729	-1.9642E-19
922.10743	-2.4311E-19
922.10756	-2.6726E-19
922.1077	-2.6726E-19
922.10783	-2.4633E-19
922.10797	-2.1413E-19
922.1081	-1.771E-19
922.10824	-1.449E-19
922.10837	-1.2397E-19
922.10851	-1.1753E-19
922.10864	-1.2397E-19
922.10877	-1.4329E-19
922.10891	-1.6583E-19
922.10904	-1.8676E-19
922.10918	-2.0125E-19
922.10931	-2.0608E-19
922.10945	-1.9803E-19
922.10958	-1.8032E-19
922.10972	-1.5939E-19
922.10985	-1.3846E-19
922.10999	-1.2397E-19
922.11012	-1.2236E-19
922.11025	-1.3363E-19
922.11039	-1.5617E-19
922.11052	-1.8676E-19
922.11066	-2.1735E-19
922.11079	-2.415E-19
922.11093	-2.5116E-19
922.11106	-2.4311E-19
922.1112	-2.1413E-19
922.11133	-1.6744E-19
922.11146	-1.0787E-19
922.1116	-4.347E-20
922.11173	1.771E-20
922.11187	6.601E-20
922.112	9.499E-20
922.11214	1.0304E-19
922.11227	9.016E-20
922.11241	6.118E-20
922.11254	2.254E-20
922.11268	-1.932E-20
922.11281	-5.474E-20
922.11294	-8.05E-20
922.11308	-9.338E-20
922.11321	-9.338E-20
922.11335	-8.372E-20
922.11348	-7.084E-20
922.11362	-5.796E-20
922.11375	-5.313E-20
922.11389	-5.957E-20
922.11402	-7.567E-20
922.11416	-9.982E-20
922.11429	-1.288E-19
922.11442	-1.5456E-19
922.11456	-1.7388E-19
922.11469	-1.7871E-19
922.11483	-1.6905E-19
922.11496	-1.4329E-19
922.1151	-1.0787E-19
922.11523	-6.601E-20
922.11537	-2.898E-20
922.1155	0
922.11563	1.127E-20
922.11577	4.83E-21
922.1159	-2.093E-20
922.11604	-5.957E-20
922.11617	-1.0626E-19
922.11631	-1.4973E-19
922.11644	-1.8354E-19
922.11658	-1.9964E-19
922.11671	-1.9481E-19
922.11685	-1.6744E-19
922.11698	-1.2236E-19
922.11711	-6.601E-20
922.11725	-9.66E-21
922.11738	3.864E-20
922.11752	6.762E-20
922.11765	7.406E-20
922.11779	5.313E-20
922.11792	9.66E-21
922.11806	-5.152E-20
922.11819	-1.2236E-19
922.11833	-1.8998E-19
922.11846	-2.4472E-19
922.11859	-2.8175E-19
922.11873	-2.9302E-19
922.11886	-2.8014E-19
922.119	-2.4633E-19
922.11913	-1.9964E-19
922.11927	-1.449E-19
922.1194	-9.177E-20
922.11954	-4.83E-20
922.11967	-2.093E-20
922.11981	-8.05E-21
922.11994	-1.127E-20
922.12007	-2.737E-20
922.12021	-4.83E-20
922.12034	-7.245E-20
922.12048	-9.338E-20
922.12061	-1.0787E-19
922.12075	-1.1592E-19
922.12088	-1.1592E-19
922.12102	-1.127E-19
922.12115	-1.0948E-19
922.12128	-1.0626E-19
922.12142	-1.0626E-19
922.12155	-1.1109E-19
922.12169	-1.1753E-19
922.12182	-1.2558E-19
922.12196	-1.3041E-19
922.12209	-1.3202E-19
922.12223	-1.2558E-19
922.12236	-1.127E-19
922.1225	-9.499E-20
922.12263	-7.406E-20
922.12276	-5.313E-20
922.1229	-3.542E-20
922.12303	-2.576E-20
922.12317	-2.576E-20
922.1233	-3.381E-20
922.12344	-5.152E-20
922.12357	-7.406E-20
922.12371	-9.982E-20
922.12384	-1.2558E-19
922.12398	-1.4812E-19
922.12411	-1.6422E-19
922.12424	-1.7388E-19
922.12438	-1.771E-19
922.12451	-1.7388E-19
922.12465	-1.6583E-19
922.12478	-1.5295E-19
922.12492	-1.3524E-19
922.12505	-1.1431E-19
922.12519	-8.855E-20
922.12532	-5.957E-20
922.12545	-2.898E-20
922.12559	1.61E-21
922.12572	3.059E-20
922.12586	5.474E-20
922.12599	6.762E-20
922.12613	6.762E-20
922.12626	5.152E-20
922.1264	1.932E-20
922.12653	-2.576E-20
922.12667	-8.05E-20
922.1268	-1.3846E-19
922.12693	-1.9159E-19
922.12707	-2.3023E-19
922.1272	-2.5116E-19
922.12734	-2.4794E-19
922.12747	-2.2057E-19
922.12761	-1.7066E-19
922.12774	-1.0787E-19
922.12788	-3.542E-20
922.12801	3.22E-20
922.12815	8.855E-20
922.12828	1.2558E-19
922.12841	1.3846E-19
922.12855	1.2558E-19
922.12868	9.177E-20
922.12882	4.347E-20
922.12895	-1.449E-20
922.12909	-6.923E-20
922.12922	-1.1592E-19
922.12936	-1.4812E-19
922.12949	-1.61E-19
922.12962	-1.5778E-19
922.12976	-1.3846E-19
922.12989	-1.0948E-19
922.13003	-7.728E-20
922.13016	-4.669E-20
922.1303	-2.254E-20
922.13043	-9.66E-21
922.13057	-6.44E-21
922.1307	-1.127E-20
922.13084	-2.254E-20
922.13097	-3.703E-20
922.1311	-4.83E-20
922.13124	-5.474E-20
922.13137	-5.474E-20
922.13151	-4.991E-20
922.13164	-4.025E-20
922.13178	-2.898E-20
922.13191	-2.093E-20
922.13205	-1.61E-20
922.13218	-1.932E-20
922.13232	-2.898E-20
922.13245	-4.347E-20
922.13258	-6.118E-20
922.13272	-7.889E-20
922.13285	-9.177E-20
922.13299	-9.499E-20
922.13312	-8.855E-20
922.13326	-6.923E-20
922.13339	-4.025E-20
922.13353	-4.83E-21
922.13366	3.22E-20
922.1338	6.601E-20
922.13393	9.177E-20
922.13406	1.0626E-19
922.1342	1.0626E-19
922.13433	9.338E-20
922.13447	6.762E-20
922.1346	3.542E-20
922.13474	3.22E-21
922.13487	-2.576E-20
922.13501	-4.669E-20
922.13514	-5.474E-20
922.13527	-5.152E-20
922.13541	-3.703E-20
922.13554	-1.61E-20
922.13568	6.44E-21
922.13581	2.415E-20
922.13595	3.542E-20
922.13608	3.703E-20
922.13622	2.737E-20
922.13635	9.66E-21
922.13649	-1.288E-20
922.13662	-3.22E-20
922.13675	-4.669E-20
922.13689	-5.152E-20
922.13702	-4.508E-20
922.13716	-2.737E-20
922.13729	-1.61E-21
922.13743	2.415E-20
922.13756	4.508E-20
922.1377	5.635E-20
922.13783	4.991E-20
922.13797	2.737E-20
922.1381	-9.66E-21
922.13823	-5.957E-20
922.13837	-1.1109E-19
922.1385	-1.5617E-19
922.13864	-1.8998E-19
922.13877	-2.0286E-19
922.13891	-1.932E-19
922.13904	-1.61E-19
922.13918	-1.127E-19
922.13931	-5.313E-20
922.13944	9.66E-21
922.13958	6.44E-20
922.13971	1.0465E-19
922.13985	1.2719E-19
922.13998	1.3202E-19
922.14012	1.2075E-19
922.14025	9.66E-20
922.14039	6.923E-20
922.14052	4.347E-20
922.14066	2.415E-20
922.14079	1.288E-20
922.14092	9.66E-21
922.14106	1.127E-20
922.14119	1.288E-20
922.14133	9.66E-21
922.14146	-3.22E-21
922.1416	-2.737E-20
922.14173	-6.279E-20
922.14187	-1.0304E-19
922.142	-1.449E-19
922.14214	-1.8193E-19
922.14227	-2.0447E-19
922.1424	-2.1091E-19
922.14254	-1.9803E-19
922.14267	-1.6744E-19
922.14281	-1.2236E-19
922.14294	-7.084E-20
922.14308	-1.932E-20
922.14321	2.254E-20
922.14335	5.152E-20
922.14348	6.44E-20
922.14361	6.118E-20
922.14375	4.508E-20
922.14388	2.093E-20
922.14402	-4.83E-21
922.14415	-2.737E-20
922.14429	-4.025E-20
922.14442	-4.508E-20
922.14456	-4.025E-20
922.14469	-2.898E-20
922.14483	-1.61E-20
922.14496	-3.22E-21
922.14509	3.22E-21
922.14523	4.83E-21
922.14536	-1.61E-21
922.1455	-1.127E-20
922.14563	-2.254E-20
922.14577	-3.22E-20
922.1459	-3.703E-20
922.14604	-3.542E-20
922.14617	-2.898E-20
922.14631	-1.932E-20
922.14644	-1.127E-20
922.14657	-6.44E-21
922.14671	-9.66E-21
922.14684	-2.093E-20
922.14698	-4.025E-20
922.14711	-6.44E-20
922.14725	-9.016E-20
922.14738	-1.0787E-19
922.14752	-1.1753E-19
922.14765	-1.1431E-19
922.14779	-9.499E-20
922.14792	-6.44E-20
922.14805	-2.898E-20
922.14819	8.05E-21
922.14832	3.703E-20
922.14846	5.313E-20
922.14859	4.991E-20
922.14873	2.898E-20
922.14886	-8.05E-21
922.149	-5.635E-20
922.14913	-1.0465E-19
922.14926	-1.449E-19
922.1494	-1.7066E-19
922.14953	-1.771E-19
922.14967	-1.6261E-19
922.1498	-1.3202E-19
922.14994	-9.016E-20
922.15007	-4.991E-20
922.15021	-1.771E-20
922.15034	-3.22E-21
922.15048	-1.127E-20
922.15061	-4.347E-20
922.15074	-9.338E-20
922.15088	-1.5617E-19
922.15101	-2.1574E-19
922.15115	-2.6565E-19
922.15128	-2.9302E-19
922.15142	-2.9463E-19
922.15155	-2.6565E-19
922.15169	-2.1252E-19
922.15182	-1.449E-19
922.15196	-7.245E-20
922.15209	-9.66E-21
922.15222	3.381E-20
922.15236	4.83E-20
922.15249	3.381E-20
922.15263	-9.66E-21
922.15276	-6.923E-20
922.1529	-1.3685E-19
922.15303	-1.9481E-19
922.15317	-2.3506E-19
922.1533	-2.4472E-19
922.15343	-2.2379E-19
922.15357	-1.7227E-19
922.1537	-9.982E-20
922.15384	-1.61E-20
922.15397	6.601E-20
922.15411	1.3202E-19
922.15424	1.7388E-19
922.15438	1.8354E-19
922.15451	1.6422E-19
922.15465	1.2075E-19
922.15478	6.279E-20
922.15491	3.22E-21
922.15505	-4.991E-20
922.15518	-8.372E-20
922.15532	-9.66E-20
922.15545	-8.694E-20
922.15559	-6.118E-20
922.15572	-2.415E-20
922.15586	1.449E-20
922.15599	4.347E-20
922.15613	5.796E-20
922.15626	5.474E-20
922.15639	3.542E-20
922.15653	3.22E-21
922.15666	-3.381E-20
922.1568	-6.923E-20
922.15693	-9.499E-20
922.15707	-1.0465E-19
922.1572	-1.0143E-19
922.15734	-8.372E-20
922.15747	-5.957E-20
922.1576	-3.542E-20
922.15774	-1.61E-20
922.15787	-9.66E-21
922.15801	-1.771E-20
922.15814	-4.025E-20
922.15828	-7.245E-20
922.15841	-1.0948E-19
922.15855	-1.4168E-19
922.15868	-1.6422E-19
922.15882	-1.7227E-19
922.15895	-1.6422E-19
922.15908	-1.4007E-19
922.15922	-1.0626E-19
922.15935	-6.762E-20
922.15949	-3.059E-20
922.15962	-1.61E-21
922.15976	1.449E-20
922.15989	1.61E-20
922.16003	6.44E-21
922.16016	-1.449E-20
922.1603	-4.025E-20
922.16043	-6.601E-20
922.16056	-8.694E-20
922.1607	-1.0465E-19
922.16083	-1.1431E-19
922.16097	-1.2075E-19
922.1611	-1.2397E-19
922.16124	-1.2719E-19
922.16137	-1.3202E-19
922.16151	-1.3846E-19
922.16164	-1.4329E-19
922.16178	-1.4651E-19
922.16191	-1.4168E-19
922.16204	-1.2719E-19
922.16218	-1.0304E-19
922.16231	-6.762E-20
922.16245	-2.576E-20
922.16258	1.61E-20
922.16272	5.313E-20
922.16285	7.728E-20
922.16299	8.372E-20
922.16312	6.923E-20
922.16325	3.381E-20
922.16339	-1.61E-20
922.16352	-7.406E-20
922.16366	-1.3041E-19
922.16379	-1.771E-19
922.16393	-2.0769E-19
922.16406	-2.1574E-19
922.1642	-2.0125E-19
922.16433	-1.6905E-19
922.16447	-1.2397E-19
922.1646	-7.728E-20
922.16473	-3.381E-20
922.16487	-3.22E-21
922.165	1.288E-20
922.16514	1.288E-20
922.16527	1.61E-21
922.16541	-1.771E-20
922.16554	-3.542E-20
922.16568	-4.669E-20
922.16581	-4.508E-20
922.16595	-3.22E-20
922.16608	-6.44E-21
922.16621	2.576E-20
922.16635	5.635E-20
922.16648	7.889E-20
922.16662	8.533E-20
922.16675	7.245E-20
922.16689	4.186E-20
922.16702	-6.44E-21
922.16716	-6.279E-20
922.16729	-1.2075E-19
922.16742	-1.7066E-19
922.16756	-2.0608E-19
922.16769	-2.2057E-19
922.16783	-2.1574E-19
922.16796	-1.932E-19
922.1681	-1.61E-19
922.16823	-1.2558E-19
922.16837	-9.499E-20
922.1685	-7.889E-20
922.16864	-8.05E-20
922.16877	-9.982E-20
922.1689	-1.3685E-19
922.16904	-1.8354E-19
922.16917	-2.3345E-19
922.16931	-2.7853E-19
922.16944	-3.0912E-19
922.16958	-3.2361E-19
922.16971	-3.1878E-19
922.16985	-2.9624E-19
922.16998	-2.6082E-19
922.17012	-2.1896E-19
922.17025	-1.7871E-19
922.17038	-1.449E-19
922.17052	-1.2558E-19
922.17065	-1.2236E-19
922.17079	-1.3202E-19
922.17092	-1.5456E-19
922.17106	-1.8354E-19
922.17119	-2.1252E-19
922.17133	-2.3506E-19
922.17146	-2.4794E-19
922.17159	-2.4633E-19
922.17173	-2.3023E-19
922.17186	-2.0125E-19
922.172	-1.6261E-19
922.17213	-1.1914E-19
922.17227	-7.889E-20
922.1724	-4.508E-20
922.17254	-2.254E-20
922.17267	-1.127E-20
922.17281	-1.449E-20
922.17294	-2.898E-20
922.17307	-5.152E-20
922.17321	-7.889E-20
922.17334	-1.0626E-19
922.17348	-1.3041E-19
922.17361	-1.4651E-19
922.17375	-1.5456E-19
922.17388	-1.5295E-19
922.17402	-1.449E-19
922.17415	-1.3202E-19
922.17429	-1.1753E-19
922.17442	-1.0626E-19
922.17455	-9.821E-20
922.17469	-9.66E-20
922.17482	-1.0304E-19
922.17496	-1.1753E-19
922.17509	-1.3846E-19
922.17523	-1.6261E-19
922.17536	-1.8837E-19
922.1755	-2.1091E-19
922.17563	-2.3023E-19
922.17577	-2.4311E-19
922.1759	-2.4794E-19
922.17603	-2.4633E-19
922.17617	-2.3667E-19
922.1763	-2.2379E-19
922.17644	-2.0608E-19
922.17657	-1.8515E-19
922.17671	-1.6583E-19
922.17684	-1.4651E-19
922.17698	-1.288E-19
922.17711	-1.127E-19
922.17724	-9.66E-20
922.17738	-8.211E-20
922.17751	-6.762E-20
922.17765	-5.152E-20
922.17778	-3.542E-20
922.17792	-1.932E-20
922.17805	-3.22E-21
922.17819	1.288E-20
922.17832	2.898E-20
922.17846	4.186E-20
922.17859	5.152E-20
922.17872	5.957E-20
922.17886	6.279E-20
922.17899	6.279E-20
922.17913	5.957E-20
922.17926	5.313E-20
922.1794	4.508E-20
922.17953	3.542E-20
922.17967	2.415E-20
922.1798	1.449E-20
922.17994	4.83E-21
922.18007	-3.22E-21
922.1802	-9.66E-21
922.18034	-1.61E-20
922.18047	-2.093E-20
922.18061	-2.576E-20
922.18074	-3.059E-20
922.18088	-3.542E-20
922.18101	-4.025E-20
922.18115	-4.508E-20
922.18128	-5.152E-20
922.18141	-5.796E-20
922.18155	-6.279E-20
922.18168	-6.762E-20
922.18182	-6.923E-20
922.18195	-6.923E-20
922.18209	-6.762E-20
922.18222	-6.279E-20
922.18236	-5.635E-20
922.18249	-4.991E-20
922.18263	-4.508E-20
922.18276	-4.025E-20
922.18289	-4.025E-20
922.18303	-4.508E-20
922.18316	-5.313E-20
922.1833	-6.44E-20
922.18343	-8.05E-20
922.18357	-9.66E-20
922.1837	-1.127E-19
922.18384	-1.2719E-19
922.18397	-1.3846E-19
922.18411	-1.4329E-19
922.18424	-1.4007E-19
922.18437	-1.3041E-19
922.18451	-1.127E-19
922.18464	-9.177E-20
922.18478	-6.601E-20
922.18491	-4.186E-20
922.18505	-2.254E-20
922.18518	-8.05E-21
922.18532	-4.83E-21
922.18545	-1.127E-20
922.18558	-3.059E-20
922.18572	-5.957E-20
922.18585	-9.66E-20
922.18599	-1.3685E-19
922.18612	-1.7388E-19
922.18626	-2.0608E-19
922.18639	-2.254E-19
922.18653	-2.3184E-19
922.18666	-2.2218E-19
922.1868	-2.0125E-19
922.18693	-1.6744E-19
922.18706	-1.3041E-19
922.1872	-9.338E-20
922.18733	-6.279E-20
922.18747	-4.347E-20
922.1876	-3.864E-20
922.18774	-4.669E-20
922.18787	-6.762E-20
922.18801	-9.66E-20
922.18814	-1.2558E-19
922.18828	-1.5134E-19
922.18841	-1.6744E-19
922.18854	-1.6905E-19
922.18868	-1.5778E-19
922.18881	-1.3524E-19
922.18895	-1.0465E-19
922.18908	-7.245E-20
922.18922	-4.347E-20
922.18935	-2.576E-20
922.18949	-2.093E-20
922.18962	-3.059E-20
922.18976	-5.152E-20
922.18989	-8.05E-20
922.19002	-1.127E-19
922.19016	-1.3846E-19
922.19029	-1.5778E-19
922.19043	-1.6261E-19
922.19056	-1.5617E-19
922.1907	-1.3685E-19
922.19083	-1.127E-19
922.19097	-8.533E-20
922.1911	-6.279E-20
922.19123	-4.669E-20
922.19137	-4.025E-20
922.1915	-4.347E-20
922.19164	-5.313E-20
922.19177	-6.762E-20
922.19191	-8.211E-20
922.19204	-9.338E-20
922.19218	-9.66E-20
922.19231	-9.338E-20
922.19245	-8.533E-20
922.19258	-7.567E-20
922.19271	-6.762E-20
922.19285	-6.44E-20
922.19298	-6.762E-20
922.19312	-8.05E-20
922.19325	-9.66E-20
922.19339	-1.1592E-19
922.19352	-1.3041E-19
922.19366	-1.3846E-19
922.19379	-1.3363E-19
922.19393	-1.1431E-19
922.19406	-8.372E-20
922.19419	-4.508E-20
922.19433	-3.22E-21
922.19446	3.542E-20
922.1946	6.279E-20
922.19473	7.406E-20
922.19487	6.762E-20
922.195	4.508E-20
922.19514	9.66E-21
922.19527	-3.22E-20
922.1954	-7.245E-20
922.19554	-1.0304E-19
922.19567	-1.2075E-19
922.19581	-1.2075E-19
922.19594	-1.0143E-19
922.19608	-6.762E-20
922.19621	-2.576E-20
922.19635	1.932E-20
922.19648	6.118E-20
922.19662	9.177E-20
922.19675	1.0787E-19
922.19688	1.0787E-19
922.19702	9.016E-20
922.19715	5.957E-20
922.19729	1.932E-20
922.19742	-2.576E-20
922.19756	-7.084E-20
922.19769	-1.1109E-19
922.19783	-1.4651E-19
922.19796	-1.7227E-19
922.1981	-1.8998E-19
922.19823	-1.9964E-19
922.19836	-2.0125E-19
922.1985	-1.9964E-19
922.19863	-1.9481E-19
922.19877	-1.8998E-19
922.1989	-1.8676E-19
922.19904	-1.8676E-19
922.19917	-1.9159E-19
922.19931	-1.9964E-19
922.19944	-2.1252E-19
922.19957	-2.2701E-19
922.19971	-2.3989E-19
922.19984	-2.4794E-19
922.19998	-2.4633E-19
922.20011	-2.3345E-19
922.20025	-2.0608E-19
922.20038	-1.6583E-19
922.20052	-1.1431E-19
922.20065	-5.635E-20
922.20079	0
922.20092	5.152E-20
922.20105	8.855E-20
922.20119	1.0787E-19
922.20132	1.0787E-19
922.20146	8.855E-20
922.20159	5.474E-20
922.20173	1.127E-20
922.20186	-3.22E-20
922.202	-7.084E-20
922.20213	-9.821E-20
922.20227	-1.1109E-19
922.2024	-1.0787E-19
922.20253	-9.66E-20
922.20267	-7.889E-20
922.2028	-6.279E-20
922.20294	-5.474E-20
922.20307	-5.957E-20
922.20321	-7.728E-20
922.20334	-1.0626E-19
922.20348	-1.4168E-19
922.20361	-1.771E-19
922.20375	-2.0286E-19
922.20388	-2.1574E-19
922.20401	-2.093E-19
922.20415	-1.8515E-19
922.20428	-1.4812E-19
922.20442	-1.0143E-19
922.20455	-5.474E-20
922.20469	-1.771E-20
922.20482	4.83E-21
922.20496	1.127E-20
922.20509	-1.61E-21
922.20522	-2.576E-20
922.20536	-5.796E-20
922.20549	-9.016E-20
922.20563	-1.1431E-19
922.20576	-1.2397E-19
922.2059	-1.2075E-19
922.20603	-1.0465E-19
922.20617	-8.211E-20
922.2063	-5.796E-20
922.20644	-4.186E-20
922.20657	-3.864E-20
922.2067	-5.152E-20
922.20684	-7.889E-20
922.20697	-1.1914E-19
922.20711	-1.6583E-19
922.20724	-2.0769E-19
922.20738	-2.3828E-19
922.20751	-2.5116E-19
922.20765	-2.4311E-19
922.20778	-2.1574E-19
922.20792	-1.7388E-19
922.20805	-1.2236E-19
922.20818	-7.245E-20
922.20832	-3.059E-20
922.20845	-4.83E-21
922.20859	0
922.20872	-1.449E-20
922.20886	-4.508E-20
922.20899	-8.855E-20
922.20913	-1.3685E-19
922.20926	-1.8193E-19
922.20939	-2.1735E-19
922.20953	-2.415E-19
922.20966	-2.4955E-19
922.2098	-2.4311E-19
922.20993	-2.2379E-19
922.21007	-1.9803E-19
922.2102	-1.6583E-19
922.21034	-1.3524E-19
922.21047	-1.0626E-19
922.21061	-8.533E-20
922.21074	-7.245E-20
922.21087	-6.762E-20
922.21101	-7.406E-20
922.21114	-8.855E-20
922.21128	-1.1109E-19
922.21141	-1.4007E-19
922.21155	-1.7388E-19
922.21168	-2.0769E-19
922.21182	-2.3667E-19
922.21195	-2.5921E-19
922.21209	-2.6887E-19
922.21222	-2.6565E-19
922.21235	-2.4794E-19
922.21249	-2.1574E-19
922.21262	-1.7388E-19
922.21276	-1.2558E-19
922.21289	-7.728E-20
922.21303	-3.381E-20
922.21316	-1.61E-21
922.2133	1.771E-20
922.21343	2.415E-20
922.21356	1.932E-20
922.2137	4.83E-21
922.21383	-1.288E-20
922.21397	-2.737E-20
922.2141	-3.864E-20
922.21424	-4.025E-20
922.21437	-3.703E-20
922.21451	-2.737E-20
922.21464	-1.771E-20
922.21478	-9.66E-21
922.21491	-9.66E-21
922.21504	-1.771E-20
922.21518	-3.381E-20
922.21531	-5.796E-20
922.21545	-8.211E-20
922.21558	-1.0465E-19
922.21572	-1.2075E-19
922.21585	-1.2558E-19
922.21599	-1.1914E-19
922.21612	-9.982E-20
922.21626	-7.406E-20
922.21639	-4.347E-20
922.21652	-1.449E-20
922.21666	9.66E-21
922.21679	2.737E-20
922.21693	3.864E-20
922.21706	4.347E-20
922.2172	4.508E-20
922.21733	4.669E-20
922.21747	5.313E-20
922.2176	6.44E-20
922.21774	8.05E-20
922.21787	9.821E-20
922.218	1.1592E-19
922.21814	1.2719E-19
922.21827	1.2719E-19
922.21841	1.1592E-19
922.21854	9.338E-20
922.21868	5.957E-20
922.21881	1.932E-20
922.21895	-2.093E-20
922.21908	-5.635E-20
922.21921	-8.05E-20
922.21935	-9.499E-20
922.21948	-9.66E-20
922.21962	-8.855E-20
922.21975	-7.728E-20
922.21989	-6.762E-20
922.22002	-6.279E-20
922.22016	-6.762E-20
922.22029	-8.05E-20
922.22043	-9.982E-20
922.22056	-1.2236E-19
922.22069	-1.4007E-19
922.22083	-1.4973E-19
922.22096	-1.449E-19
922.2211	-1.2558E-19
922.22123	-9.177E-20
922.22137	-4.991E-20
922.2215	-4.83E-21
922.22164	3.703E-20
922.22177	6.762E-20
922.22191	8.372E-20
922.22204	8.372E-20
922.22217	6.762E-20
922.22231	4.025E-20
922.22244	8.05E-21
922.22258	-2.254E-20
922.22271	-4.669E-20
922.22285	-5.957E-20
922.22298	-6.118E-20
922.22312	-5.313E-20
922.22325	-3.703E-20
922.22338	-1.932E-20
922.22352	-6.44E-21
922.22365	1.61E-21
922.22379	-1.61E-21
922.22392	-1.449E-20
922.22406	-3.703E-20
922.22419	-6.44E-20
922.22433	-9.499E-20
922.22446	-1.2236E-19
922.2246	-1.4651E-19
922.22473	-1.6422E-19
922.22486	-1.7549E-19
922.225	-1.771E-19
922.22513	-1.7227E-19
922.22527	-1.5939E-19
922.2254	-1.4007E-19
922.22554	-1.127E-19
922.22567	-7.889E-20
922.22581	-3.864E-20
922.22594	4.83E-21
922.22608	4.83E-20
922.22621	8.533E-20
922.22634	1.127E-19
922.22648	1.2236E-19
922.22661	1.127E-19
922.22675	8.211E-20
922.22688	3.059E-20
922.22702	-3.703E-20
922.22715	-1.0948E-19
922.22729	-1.8032E-19
922.22742	-2.3667E-19
922.22756	-2.7209E-19
922.22769	-2.8014E-19
922.22782	-2.5921E-19
922.22796	-2.1413E-19
922.22809	-1.5456E-19
922.22823	-8.694E-20
922.22836	-2.737E-20
922.2285	1.771E-20
922.22863	3.703E-20
922.22877	3.059E-20
922.2289	1.61E-21
922.22903	-4.508E-20
922.22917	-9.821E-20
922.2293	-1.4973E-19
922.22944	-1.8676E-19
922.22957	-2.0769E-19
922.22971	-2.093E-19
922.22984	-1.9481E-19
922.22998	-1.7227E-19
922.23011	-1.4973E-19
922.23025	-1.3524E-19
922.23038	-1.3685E-19
922.23051	-1.5778E-19
922.23065	-1.9481E-19
922.23078	-2.415E-19
922.23092	-2.898E-19
922.23105	-3.2844E-19
922.23119	-3.4937E-19
922.23132	-3.4293E-19
922.23146	-3.1234E-19
922.23159	-2.576E-19
922.23173	-1.8676E-19
922.23186	-1.127E-19
922.23199	-4.669E-20
922.23213	1.61E-21
922.23226	2.415E-20
922.2324	1.932E-20
922.23253	-1.288E-20
922.23267	-6.279E-20
922.2328	-1.2075E-19
922.23294	-1.771E-19
922.23307	-2.2057E-19
922.2332	-2.4633E-19
922.23334	-2.5116E-19
922.23347	-2.3506E-19
922.23361	-2.0447E-19
922.23374	-1.6422E-19
922.23388	-1.2558E-19
922.23401	-9.177E-20
922.23415	-6.762E-20
922.23428	-5.635E-20
922.23442	-5.635E-20
922.23455	-6.44E-20
922.23468	-7.567E-20
922.23482	-8.694E-20
922.23495	-9.499E-20
922.23509	-9.982E-20
922.23522	-1.0143E-19
922.23536	-9.982E-20
922.23549	-9.821E-20
922.23563	-9.66E-20
922.23576	-9.66E-20
922.2359	-9.499E-20
922.23603	-9.177E-20
922.23616	-8.05E-20
922.2363	-5.957E-20
922.23643	-2.737E-20
922.23657	1.61E-20
922.2367	6.44E-20
922.23684	1.1431E-19
922.23697	1.5778E-19
922.23711	1.8837E-19
922.23724	1.9642E-19
922.23737	1.8193E-19
922.23751	1.449E-19
922.23764	8.855E-20
922.23778	2.254E-20
922.23791	-4.508E-20
922.23805	-1.0304E-19
922.23818	-1.4168E-19
922.23832	-1.5617E-19
922.23845	-1.4651E-19
922.23859	-1.1592E-19
922.23872	-6.923E-20
922.23885	-1.771E-20
922.23899	3.059E-20
922.23912	6.601E-20
922.23926	8.533E-20
922.23939	8.533E-20
922.23953	7.084E-20
922.23966	4.669E-20
922.2398	2.254E-20
922.23993	3.22E-21
922.24007	-3.22E-21
922.2402	4.83E-21
922.24033	2.576E-20
922.24047	5.313E-20
922.2406	8.372E-20
922.24074	1.0626E-19
922.24087	1.1431E-19
922.24101	1.0304E-19
922.24114	7.567E-20
922.24128	3.381E-20
922.24141	-1.449E-20
922.24155	-5.957E-20
922.24168	-9.177E-20
922.24181	-1.0465E-19
922.24195	-9.338E-20
922.24208	-6.118E-20
922.24222	-1.127E-20
922.24235	4.508E-20
922.24249	9.982E-20
922.24262	1.4168E-19
922.24276	1.6261E-19
922.24289	1.5778E-19
922.24302	1.288E-19
922.24316	8.211E-20
922.24329	2.576E-20
922.24343	-2.898E-20
922.24356	-7.245E-20
922.2437	-9.66E-20
922.24383	-1.0143E-19
922.24397	-8.372E-20
922.2441	-5.313E-20
922.24424	-1.449E-20
922.24437	1.932E-20
922.2445	4.347E-20
922.24464	4.83E-20
922.24477	3.542E-20
922.24491	8.05E-21
922.24504	-3.059E-20
922.24518	-7.084E-20
922.24531	-1.0465E-19
922.24545	-1.2236E-19
922.24558	-1.2397E-19
922.24572	-1.0787E-19
922.24585	-7.728E-20
922.24598	-4.186E-20
922.24612	-9.66E-21
922.24625	1.449E-20
922.24639	2.093E-20
922.24652	9.66E-21
922.24666	-1.932E-20
922.24679	-5.957E-20
922.24693	-1.0304E-19
922.24706	-1.4168E-19
922.24719	-1.6905E-19
922.24733	-1.8032E-19
922.24746	-1.7388E-19
922.2476	-1.5134E-19
922.24773	-1.2075E-19
922.24787	-8.694E-20
922.248	-5.796E-20
922.24814	-3.864E-20
922.24827	-3.22E-20
922.24841	-3.703E-20
922.24854	-5.152E-20
922.24867	-6.762E-20
922.24881	-8.05E-20
922.24894	-8.694E-20
922.24908	-8.211E-20
922.24921	-6.923E-20
922.24935	-5.152E-20
922.24948	-3.381E-20
922.24962	-2.254E-20
922.24975	-2.576E-20
922.24989	-4.186E-20
922.25002	-7.406E-20
922.25015	-1.1431E-19
922.25029	-1.5617E-19
922.25042	-1.8998E-19
922.25056	-2.0608E-19
922.25069	-1.9964E-19
922.25083	-1.6744E-19
922.25096	-1.1431E-19
922.2511	-4.508E-20
922.25123	2.898E-20
922.25136	9.338E-20
922.2515	1.3846E-19
922.25163	1.5617E-19
922.25177	1.4168E-19
922.2519	9.982E-20
922.25204	4.025E-20
922.25217	-2.898E-20
922.25231	-9.016E-20
922.25244	-1.3363E-19
922.25258	-1.5134E-19
922.25271	-1.3846E-19
922.25284	-9.982E-20
922.25298	-4.347E-20
922.25311	1.932E-20
922.25325	7.406E-20
922.25338	1.0948E-19
922.25352	1.1753E-19
922.25365	9.821E-20
922.25379	5.313E-20
922.25392	-8.05E-21
922.25406	-7.245E-20
922.25419	-1.288E-19
922.25432	-1.6261E-19
922.25446	-1.7066E-19
922.25459	-1.4973E-19
922.25473	-1.0626E-19
922.25486	-4.669E-20
922.255	1.449E-20
922.25513	6.601E-20
922.25527	9.982E-20
922.2554	1.0626E-19
922.25554	8.855E-20
922.25567	4.991E-20
922.2558	0
922.25594	-5.313E-20
922.25607	-9.499E-20
922.25621	-1.2075E-19
922.25634	-1.2397E-19
922.25648	-1.0626E-19
922.25661	-7.245E-20
922.25675	-3.059E-20
922.25688	1.127E-20
922.25701	4.186E-20
922.25715	5.796E-20
922.25728	5.796E-20
922.25742	4.186E-20
922.25755	1.61E-20
922.25769	-1.127E-20
922.25782	-3.059E-20
922.25796	-3.864E-20
922.25809	-3.059E-20
922.25823	-6.44E-21
922.25836	3.22E-20
922.25849	7.567E-20
922.25863	1.1753E-19
922.25876	1.4812E-19
922.2589	1.6422E-19
922.25903	1.6261E-19
922.25917	1.4329E-19
922.2593	1.0948E-19
922.25944	6.762E-20
922.25957	2.576E-20
922.25971	-1.127E-20
922.25984	-3.864E-20
922.25997	-5.635E-20
922.26011	-6.44E-20
922.26024	-6.762E-20
922.26038	-7.084E-20
922.26051	-7.728E-20
922.26065	-9.338E-20
922.26078	-1.1592E-19
922.26092	-1.4651E-19
922.26105	-1.8032E-19
922.26118	-2.1091E-19
922.26132	-2.3184E-19
922.26145	-2.3828E-19
922.26159	-2.2701E-19
922.26172	-1.9964E-19
922.26186	-1.5939E-19
922.26199	-1.1109E-19
922.26213	-6.279E-20
922.26226	-2.254E-20
922.2624	4.83E-21
922.26253	1.61E-20
922.26266	8.05E-21
922.2628	-1.288E-20
922.26293	-4.347E-20
922.26307	-7.728E-20
922.2632	-1.0787E-19
922.26334	-1.288E-19
922.26347	-1.3685E-19
922.26361	-1.3202E-19
922.26374	-1.1753E-19
922.26388	-9.499E-20
922.26401	-7.084E-20
922.26414	-4.991E-20
922.26428	-3.381E-20
922.26441	-2.576E-20
922.26455	-2.254E-20
922.26468	-2.415E-20
922.26482	-2.576E-20
922.26495	-2.415E-20
922.26509	-1.771E-20
922.26522	-4.83E-21
922.26535	1.127E-20
922.26549	2.737E-20
922.26562	3.864E-20
922.26576	4.025E-20
922.26589	2.898E-20
922.26603	3.22E-21
922.26616	-3.703E-20
922.2663	-8.694E-20
922.26643	-1.3846E-19
922.26657	-1.8515E-19
922.2667	-2.1896E-19
922.26683	-2.3345E-19
922.26697	-2.254E-19
922.2671	-1.932E-19
922.26724	-1.449E-19
922.26737	-8.372E-20
922.26751	-1.932E-20
922.26764	3.703E-20
922.26778	8.05E-20
922.26791	1.0143E-19
922.26805	1.0143E-19
922.26818	8.05E-20
922.26831	4.347E-20
922.26845	-1.61E-21
922.26858	-4.83E-20
922.26872	-8.855E-20
922.26885	-1.1914E-19
[truncated: 280,489 more rows]
