# Supplementary material for: Nitrogen-Broadening Parameters for Atmospheric Spectra Modelling of the ν3 Band of SF6
Source: Molecules. 2022 Jan 19;27(3):646. doi: 10.3390/molecules27030646 (PMC8838927; doi:10.3390/molecules27030646)
Supplement: Supplementary file 1 [file molecules-27-00646-s001.zip › P170K 200 mb.dat]

921.99954	3.542E-20
922.00062	4.186E-20
922.0017	4.83E-20
922.00277	5.313E-20
922.00385	5.313E-20
922.00493	4.991E-20
922.006	4.508E-20
922.00708	3.864E-20
922.00815	3.059E-20
922.00923	2.093E-20
922.01031	9.66E-21
922.01138	-3.22E-21
922.01246	-1.61E-20
922.01353	-3.22E-20
922.01461	-4.347E-20
922.01569	-5.152E-20
922.01676	-4.991E-20
922.01784	-3.703E-20
922.01892	-1.61E-20
922.01999	1.127E-20
922.02107	4.186E-20
922.02214	6.601E-20
922.02322	7.889E-20
922.0243	7.889E-20
922.02537	6.601E-20
922.02645	4.186E-20
922.02752	1.449E-20
922.0286	-9.66E-21
922.02968	-2.415E-20
922.03075	-2.898E-20
922.03183	-1.932E-20
922.03291	-1.61E-21
922.03398	1.932E-20
922.03506	3.703E-20
922.03613	4.669E-20
922.03721	4.83E-20
922.03829	4.186E-20
922.03936	2.898E-20
922.04044	1.61E-20
922.04151	4.83E-21
922.04259	-1.61E-21
922.04367	-1.61E-21
922.04474	3.22E-21
922.04582	9.66E-21
922.0469	1.61E-20
922.04797	2.093E-20
922.04905	2.576E-20
922.05012	2.898E-20
922.0512	3.381E-20
922.05228	4.186E-20
922.05335	4.991E-20
922.05443	5.796E-20
922.0555	6.118E-20
922.05658	6.118E-20
922.05766	5.313E-20
922.05873	4.025E-20
922.05981	2.576E-20
922.06089	1.127E-20
922.06196	1.61E-21
922.06304	1.61E-21
922.06411	8.05E-21
922.06519	1.932E-20
922.06627	3.381E-20
922.06734	4.669E-20
922.06842	5.313E-20
922.06949	5.635E-20
922.07057	5.313E-20
922.07165	5.152E-20
922.07272	5.152E-20
922.0738	5.957E-20
922.07488	7.567E-20
922.07595	9.66E-20
922.07703	1.1753E-19
922.0781	1.3363E-19
922.07918	1.4007E-19
922.08026	1.3363E-19
922.08133	1.1914E-19
922.08241	9.982E-20
922.08348	8.05E-20
922.08456	6.923E-20
922.08564	6.762E-20
922.08671	7.728E-20
922.08779	9.016E-20
922.08887	1.0143E-19
922.08994	1.0143E-19
922.09102	8.533E-20
922.09209	5.152E-20
922.09317	6.44E-21
922.09425	-4.347E-20
922.09532	-8.533E-20
922.0964	-1.0787E-19
922.09747	-1.0626E-19
922.09855	-7.889E-20
922.09963	-3.22E-20
922.1007	2.093E-20
922.10178	6.762E-20
922.10286	9.499E-20
922.10393	9.821E-20
922.10501	7.567E-20
922.10608	3.22E-20
922.10716	-1.932E-20
922.10824	-6.762E-20
922.10931	-1.0143E-19
922.11039	-1.1753E-19
922.11146	-1.1109E-19
922.11254	-8.855E-20
922.11362	-5.796E-20
922.11469	-2.737E-20
922.11577	-3.22E-21
922.11685	9.66E-21
922.11792	1.449E-20
922.119	1.61E-20
922.12007	1.61E-20
922.12115	2.254E-20
922.12223	3.542E-20
922.1233	5.313E-20
922.12438	7.406E-20
922.12545	9.016E-20
922.12653	1.0143E-19
922.12761	1.0304E-19
922.12868	9.66E-20
922.12976	8.372E-20
922.13084	6.762E-20
922.13191	5.635E-20
922.13299	4.83E-20
922.13406	4.991E-20
922.13514	5.635E-20
922.13622	6.601E-20
922.13729	7.567E-20
922.13837	8.372E-20
922.13944	8.694E-20
922.14052	8.533E-20
922.1416	8.05E-20
922.14267	7.245E-20
922.14375	6.762E-20
922.14483	6.44E-20
922.1459	6.44E-20
922.14698	6.923E-20
922.14805	7.728E-20
922.14913	8.694E-20
922.15021	9.982E-20
922.15128	1.0948E-19
922.15236	1.1753E-19
922.15343	1.2075E-19
922.15451	1.1914E-19
922.15559	1.0948E-19
922.15666	9.499E-20
922.15774	7.567E-20
922.15882	5.474E-20
922.15989	3.703E-20
922.16097	2.415E-20
922.16204	2.093E-20
922.16312	2.737E-20
922.1642	4.347E-20
922.16527	6.44E-20
922.16635	8.694E-20
922.16742	1.0626E-19
922.1685	1.1753E-19
922.16958	1.2075E-19
922.17065	1.1431E-19
922.17173	1.0304E-19
922.17281	9.177E-20
922.17388	8.211E-20
922.17496	7.567E-20
922.17603	7.245E-20
922.17711	7.084E-20
922.17819	6.923E-20
922.17926	6.118E-20
922.18034	4.83E-20
922.18141	2.898E-20
922.18249	9.66E-21
922.18357	-8.05E-21
922.18464	-1.61E-20
922.18572	-1.288E-20
922.1868	1.61E-21
922.18787	2.415E-20
922.18895	5.152E-20
922.19002	7.567E-20
922.1911	9.177E-20
922.19218	9.66E-20
922.19325	9.338E-20
922.19433	8.372E-20
922.1954	7.567E-20
922.19648	7.406E-20
922.19756	8.372E-20
922.19863	1.0143E-19
922.19971	1.2558E-19
922.20079	1.4973E-19
922.20186	1.6422E-19
922.20294	1.6422E-19
922.20401	1.449E-19
922.20509	1.1109E-19
922.20617	6.601E-20
922.20724	2.093E-20
922.20832	-1.932E-20
922.20939	-4.347E-20
922.21047	-5.313E-20
922.21155	-4.508E-20
922.21262	-2.576E-20
922.2137	-1.61E-21
922.21478	2.093E-20
922.21585	3.703E-20
922.21693	4.669E-20
922.218	4.991E-20
922.21908	4.991E-20
922.22016	4.991E-20
922.22123	4.991E-20
922.22231	5.313E-20
922.22338	5.796E-20
922.22446	6.279E-20
922.22554	6.279E-20
922.22661	5.957E-20
922.22769	5.152E-20
922.22877	4.347E-20
922.22984	3.542E-20
922.23092	3.059E-20
922.23199	3.22E-20
922.23307	4.025E-20
922.23415	5.313E-20
922.23522	6.762E-20
922.2363	8.05E-20
922.23737	9.177E-20
922.23845	9.66E-20
922.23953	9.821E-20
922.2406	9.66E-20
922.24168	9.338E-20
922.24276	9.177E-20
922.24383	9.016E-20
922.24491	9.016E-20
922.24598	8.855E-20
922.24706	8.372E-20
922.24814	7.728E-20
922.24921	6.762E-20
922.25029	5.635E-20
922.25136	4.508E-20
922.25244	3.381E-20
922.25352	2.576E-20
922.25459	1.771E-20
922.25567	1.288E-20
922.25675	9.66E-21
922.25782	6.44E-21
922.2589	6.44E-21
922.25997	9.66E-21
922.26105	1.771E-20
922.26213	3.381E-20
922.2632	5.796E-20
922.26428	8.694E-20
922.26535	1.1592E-19
922.26643	1.4168E-19
922.26751	1.5456E-19
922.26858	1.5295E-19
922.26966	1.3202E-19
922.27074	9.821E-20
922.27181	5.474E-20
922.27289	1.288E-20
922.27396	-1.932E-20
922.27504	-3.381E-20
922.27612	-2.898E-20
922.27719	-3.22E-21
922.27827	3.542E-20
922.27934	7.889E-20
922.28042	1.1592E-19
922.2815	1.4168E-19
922.28257	1.4812E-19
922.28365	1.3846E-19
922.28473	1.1592E-19
922.2858	8.855E-20
922.28688	6.44E-20
922.28795	4.991E-20
922.28903	4.83E-20
922.29011	5.796E-20
922.29118	7.567E-20
922.29226	9.66E-20
922.29333	1.1592E-19
922.29441	1.2719E-19
922.29549	1.288E-19
922.29656	1.2075E-19
922.29764	1.0465E-19
922.29872	8.694E-20
922.29979	6.923E-20
922.30087	5.635E-20
922.30194	4.83E-20
922.30302	4.669E-20
922.3041	5.152E-20
922.30517	5.957E-20
922.30625	7.084E-20
922.30732	8.05E-20
922.3084	9.016E-20
922.30948	9.66E-20
922.31055	9.982E-20
922.31163	9.821E-20
922.31271	9.499E-20
922.31378	9.016E-20
922.31486	8.533E-20
922.31593	8.211E-20
922.31701	8.372E-20
922.31809	8.855E-20
922.31916	9.499E-20
922.32024	9.821E-20
922.32131	9.66E-20
922.32239	8.694E-20
922.32347	6.762E-20
922.32454	4.025E-20
922.32562	1.127E-20
922.3267	-1.61E-20
922.32777	-3.22E-20
922.32885	-3.22E-20
922.32992	-1.449E-20
922.331	1.61E-20
922.33208	5.474E-20
922.33315	9.016E-20
922.33423	1.1592E-19
922.3353	1.2075E-19
922.33638	1.0626E-19
922.33746	7.567E-20
922.33853	3.703E-20
922.33961	1.61E-21
922.34069	-2.093E-20
922.34176	-2.093E-20
922.34284	0
922.34391	4.025E-20
922.34499	8.855E-20
922.34607	1.3363E-19
922.34714	1.6261E-19
922.34822	1.7066E-19
922.34929	1.5617E-19
922.35037	1.2236E-19
922.35145	7.728E-20
922.35252	3.22E-20
922.3536	-4.83E-21
922.35468	-2.737E-20
922.35575	-3.703E-20
922.35683	-3.381E-20
922.3579	-2.737E-20
922.35898	-1.932E-20
922.36006	-1.449E-20
922.36113	-1.449E-20
922.36221	-1.61E-20
922.36328	-1.449E-20
922.36436	-8.05E-21
922.36544	8.05E-21
922.36651	3.059E-20
922.36759	5.635E-20
922.36867	7.889E-20
922.36974	9.66E-20
922.37082	1.0304E-19
922.37189	9.982E-20
922.37297	9.177E-20
922.37405	8.211E-20
922.37512	7.567E-20
922.3762	7.889E-20
922.37727	8.855E-20
922.37835	1.0626E-19
922.37943	1.2397E-19
922.3805	1.4007E-19
922.38158	1.4651E-19
922.38266	1.449E-19
922.38373	1.3685E-19
922.38481	1.2397E-19
922.38588	1.127E-19
922.38696	1.0787E-19
922.38804	1.0787E-19
922.38911	1.127E-19
922.39019	1.1753E-19
922.39126	1.1914E-19
922.39234	1.127E-19
922.39342	9.821E-20
922.39449	7.889E-20
922.39557	5.957E-20
922.39665	4.83E-20
922.39772	4.669E-20
922.3988	5.957E-20
922.39987	8.211E-20
922.40095	1.1109E-19
922.40203	1.3524E-19
922.4031	1.4812E-19
922.40418	1.449E-19
922.40525	1.2558E-19
922.40633	9.499E-20
922.40741	6.118E-20
922.40848	3.22E-20
922.40956	1.449E-20
922.41064	1.127E-20
922.41171	2.093E-20
922.41279	3.864E-20
922.41386	5.474E-20
922.41494	6.44E-20
922.41602	6.44E-20
922.41709	5.313E-20
922.41817	3.703E-20
922.41924	1.932E-20
922.42032	1.127E-20
922.4214	1.449E-20
922.42247	3.059E-20
922.42355	5.474E-20
922.42463	8.05E-20
922.4257	9.982E-20
922.42678	1.0787E-19
922.42785	1.0304E-19
922.42893	8.533E-20
922.43001	6.118E-20
922.43108	3.864E-20
922.43216	2.254E-20
922.43323	1.61E-20
922.43431	2.093E-20
922.43539	3.22E-20
922.43646	4.669E-20
922.43754	5.635E-20
922.43862	5.796E-20
922.43969	5.152E-20
922.44077	3.864E-20
922.44184	2.415E-20
922.44292	8.05E-21
922.444	-1.61E-21
922.44507	-6.44E-21
922.44615	-6.44E-21
922.44722	-3.22E-21
922.4483	-1.61E-21
922.44938	-1.61E-21
922.45045	-3.22E-21
922.45153	-4.83E-21
922.45261	-3.22E-21
922.45368	4.83E-21
922.45476	1.932E-20
922.45583	4.025E-20
922.45691	6.118E-20
922.45799	7.889E-20
922.45906	9.016E-20
922.46014	9.177E-20
922.46121	8.372E-20
922.46229	6.762E-20
922.46337	4.83E-20
922.46444	2.898E-20
922.46552	1.449E-20
922.4666	4.83E-21
922.46767	0
922.46875	-1.61E-21
922.46982	-4.83E-21
922.4709	-9.66E-21
922.47198	-1.61E-20
922.47305	-2.254E-20
922.47413	-2.576E-20
922.4752	-2.415E-20
922.47628	-1.449E-20
922.47736	-1.61E-21
922.47843	1.449E-20
922.47951	2.898E-20
922.48059	3.542E-20
922.48166	3.381E-20
922.48274	2.415E-20
922.48381	8.05E-21
922.48489	-9.66E-21
922.48597	-2.254E-20
922.48704	-2.737E-20
922.48812	-2.093E-20
922.48919	-9.66E-21
922.49027	4.83E-21
922.49135	1.771E-20
922.49242	2.415E-20
922.4935	2.415E-20
922.49458	1.932E-20
922.49565	1.449E-20
922.49673	1.61E-20
922.4978	2.576E-20
922.49888	4.347E-20
922.49996	6.762E-20
922.50103	9.016E-20
922.50211	1.0304E-19
922.50319	9.982E-20
922.50426	7.567E-20
922.50534	3.703E-20
922.50641	-9.66E-21
922.50749	-5.152E-20
922.50857	-7.567E-20
922.50964	-7.245E-20
922.51072	-4.347E-20
922.51179	1.127E-20
922.51287	7.728E-20
922.51395	1.4329E-19
922.51502	1.9642E-19
922.5161	2.254E-19
922.51718	2.3023E-19
922.51825	2.1091E-19
922.51933	1.7871E-19
922.5204	1.4168E-19
922.52148	1.1109E-19
922.52256	9.016E-20
922.52363	8.05E-20
922.52471	7.567E-20
922.52578	7.245E-20
922.52686	6.601E-20
922.52794	5.313E-20
922.52901	4.025E-20
922.53009	2.898E-20
922.53117	2.898E-20
922.53224	4.508E-20
922.53332	7.406E-20
922.53439	1.1592E-19
922.53547	1.5778E-19
922.53655	1.9159E-19
922.53762	2.0769E-19
922.5387	1.9964E-19
922.53977	1.7227E-19
922.54085	1.288E-19
922.54193	8.372E-20
922.543	4.669E-20
922.54408	2.898E-20
922.54516	3.059E-20
922.54623	4.991E-20
922.54731	7.889E-20
922.54838	1.0465E-19
922.54946	1.1914E-19
922.55054	1.1753E-19
922.55161	1.0304E-19
922.55269	7.889E-20
922.55376	5.635E-20
922.55484	4.669E-20
922.55592	5.313E-20
922.55699	7.728E-20
922.55807	1.1109E-19
922.55915	1.4812E-19
922.56022	1.7388E-19
922.5613	1.8193E-19
922.56237	1.6905E-19
922.56345	1.3685E-19
922.56453	9.338E-20
922.5656	5.152E-20
922.56668	1.932E-20
922.56775	4.83E-21
922.56883	9.66E-21
922.56991	3.059E-20
922.57098	5.796E-20
922.57206	8.694E-20
922.57314	1.0948E-19
922.57421	1.2236E-19
922.57529	1.2558E-19
922.57636	1.2558E-19
922.57744	1.2558E-19
922.57852	1.288E-19
922.57959	1.3685E-19
922.58067	1.449E-19
922.58174	1.5134E-19
922.58282	1.4812E-19
922.5839	1.3524E-19
922.58497	1.1431E-19
922.58605	8.533E-20
922.58713	5.957E-20
922.5882	4.186E-20
922.58928	3.703E-20
922.59035	4.83E-20
922.59143	7.084E-20
922.59251	9.821E-20
922.59358	1.2397E-19
922.59466	1.3685E-19
922.59573	1.3524E-19
922.59681	1.1914E-19
922.59789	9.338E-20
922.59896	6.44E-20
922.60004	4.186E-20
922.60112	3.22E-20
922.60219	3.703E-20
922.60327	5.313E-20
922.60434	7.728E-20
922.60542	1.0143E-19
922.6065	1.1753E-19
922.60757	1.2558E-19
922.60865	1.2075E-19
922.60972	1.0787E-19
922.6108	9.016E-20
922.61188	7.406E-20
922.61295	6.118E-20
922.61403	5.313E-20
922.61511	4.83E-20
922.61618	4.508E-20
922.61726	4.186E-20
922.61833	3.542E-20
922.61941	2.737E-20
922.62049	1.932E-20
922.62156	1.61E-20
922.62264	1.61E-20
922.62371	2.254E-20
922.62479	3.059E-20
922.62587	3.864E-20
922.62694	4.347E-20
922.62802	4.025E-20
922.6291	3.22E-20
922.63017	2.093E-20
922.63125	1.127E-20
922.63232	9.66E-21
922.6334	2.093E-20
922.63448	4.508E-20
922.63555	7.889E-20
922.63663	1.1592E-19
922.6377	1.4812E-19
922.63878	1.6744E-19
922.63986	1.6583E-19
922.64093	1.449E-19
922.64201	1.0948E-19
922.64309	6.601E-20
922.64416	2.576E-20
922.64524	-3.22E-21
922.64631	-1.61E-20
922.64739	-1.127E-20
922.64847	8.05E-21
922.64954	3.381E-20
922.65062	6.279E-20
922.65169	8.533E-20
922.65277	9.821E-20
922.65385	1.0304E-19
922.65492	9.982E-20
922.656	9.499E-20
922.65708	9.016E-20
922.65815	8.694E-20
922.65923	8.533E-20
922.6603	8.211E-20
922.66138	7.406E-20
922.66246	6.118E-20
922.66353	4.025E-20
922.66461	1.771E-20
922.66568	-6.44E-21
922.66676	-2.415E-20
922.66784	-3.381E-20
922.66891	-3.542E-20
922.66999	-2.898E-20
922.67107	-1.771E-20
922.67214	-6.44E-21
922.67322	0
922.67429	3.22E-21
922.67537	3.22E-21
922.67645	3.22E-21
922.67752	4.83E-21
922.6786	1.449E-20
922.67967	2.898E-20
922.68075	4.83E-20
922.68183	6.44E-20
922.6829	7.406E-20
922.68398	7.084E-20
922.68506	5.474E-20
922.68613	2.898E-20
922.68721	-3.22E-21
922.68828	-3.059E-20
922.68936	-4.83E-20
922.69044	-4.991E-20
922.69151	-3.703E-20
922.69259	-1.288E-20
922.69366	1.449E-20
922.69474	3.864E-20
922.69582	5.152E-20
922.69689	5.152E-20
922.69797	4.186E-20
922.69905	2.415E-20
922.70012	9.66E-21
922.7012	4.83E-21
922.70227	1.288E-20
922.70335	3.059E-20
922.70443	5.635E-20
922.7055	8.211E-20
922.70658	9.982E-20
922.70765	1.0304E-19
922.70873	9.016E-20
922.70981	6.44E-20
922.71088	3.381E-20
922.71196	8.05E-21
922.71304	-6.44E-21
922.71411	-4.83E-21
922.71519	1.127E-20
922.71626	3.864E-20
922.71734	6.762E-20
922.71842	9.177E-20
922.71949	1.0304E-19
922.72057	9.982E-20
922.72164	8.533E-20
922.72272	6.44E-20
922.7238	4.508E-20
922.72487	3.22E-20
922.72595	3.059E-20
922.72703	3.864E-20
922.7281	5.313E-20
922.72918	6.762E-20
922.73025	7.728E-20
922.73133	7.728E-20
922.73241	6.762E-20
922.73348	5.152E-20
922.73456	3.381E-20
922.73563	2.093E-20
922.73671	1.771E-20
922.73779	2.576E-20
922.73886	4.347E-20
922.73994	6.762E-20
922.74102	9.177E-20
922.74209	1.0948E-19
922.74317	1.1592E-19
922.74424	1.127E-19
922.74532	9.982E-20
922.7464	8.05E-20
922.74747	5.796E-20
922.74855	3.703E-20
922.74962	1.771E-20
922.7507	-1.61E-21
922.75178	-2.093E-20
922.75285	-4.186E-20
922.75393	-6.601E-20
922.75501	-9.016E-20
922.75608	-1.127E-19
922.75716	-1.288E-19
922.75823	-1.3202E-19
922.75931	-1.2075E-19
922.76039	-9.499E-20
922.76146	-5.957E-20
922.76254	-1.771E-20
922.76361	2.093E-20
922.76469	5.152E-20
922.76577	6.762E-20
922.76684	6.762E-20
922.76792	5.474E-20
922.769	3.059E-20
922.77007	3.22E-21
922.77115	-2.254E-20
922.77222	-4.025E-20
922.7733	-4.991E-20
922.77438	-4.83E-20
922.77545	-3.864E-20
922.77653	-2.093E-20
922.7776	0
922.77868	2.415E-20
922.77976	4.669E-20
922.78083	6.923E-20
922.78191	8.855E-20
922.78299	1.0304E-19
922.78406	1.0948E-19
922.78514	1.0948E-19
922.78621	1.0304E-19
922.78729	8.855E-20
922.78837	7.084E-20
922.78944	5.313E-20
922.79052	4.025E-20
922.79159	3.703E-20
922.79267	4.347E-20
922.79375	6.279E-20
922.79482	8.855E-20
922.7959	1.1753E-19
922.79698	1.4168E-19
922.79805	1.5778E-19
922.79913	1.5939E-19
922.8002	1.4812E-19
922.80128	1.2719E-19
922.80236	9.821E-20
922.80343	7.245E-20
922.80451	5.152E-20
922.80558	4.186E-20
922.80666	4.508E-20
922.80774	5.796E-20
922.80881	7.567E-20
922.80989	9.016E-20
922.81097	9.821E-20
922.81204	9.499E-20
922.81312	7.889E-20
922.81419	5.313E-20
922.81527	2.093E-20
922.81635	-9.66E-21
922.81742	-3.542E-20
922.8185	-4.991E-20
922.81957	-5.474E-20
922.82065	-4.83E-20
922.82173	-3.381E-20
922.8228	-1.61E-20
922.82388	0
922.82496	1.288E-20
922.82603	2.093E-20
922.82711	2.415E-20
922.82818	2.254E-20
922.82926	1.932E-20
922.83034	1.449E-20
922.83141	1.127E-20
922.83249	9.66E-21
922.83356	9.66E-21
922.83464	1.127E-20
922.83572	1.61E-20
922.83679	2.254E-20
922.83787	2.898E-20
922.83895	3.703E-20
922.84002	4.186E-20
922.8411	4.347E-20
922.84217	3.864E-20
922.84325	2.737E-20
922.84433	6.44E-21
922.8454	-1.932E-20
922.84648	-4.669E-20
922.84755	-7.245E-20
922.84863	-8.855E-20
922.84971	-9.338E-20
922.85078	-8.211E-20
922.85186	-5.635E-20
922.85294	-1.932E-20
922.85401	1.932E-20
922.85509	5.635E-20
922.85616	8.211E-20
922.85724	9.338E-20
922.85832	9.177E-20
922.85939	7.728E-20
922.86047	5.796E-20
922.86154	4.025E-20
922.86262	3.059E-20
922.8637	3.059E-20
922.86477	4.186E-20
922.86585	5.796E-20
922.86693	7.567E-20
922.868	8.694E-20
922.86908	8.855E-20
922.87015	8.05E-20
922.87123	6.279E-20
922.87231	4.025E-20
922.87338	1.932E-20
922.87446	4.83E-21
922.87553	0
922.87661	4.83E-21
922.87769	1.127E-20
922.87876	1.61E-20
922.87984	1.288E-20
922.88092	-1.61E-21
922.88199	-2.737E-20
922.88307	-5.796E-20
922.88414	-8.533E-20
922.88522	-1.0465E-19
922.8863	-1.0787E-19
922.88737	-9.338E-20
922.88845	-6.118E-20
922.88952	-2.254E-20
922.8906	1.61E-20
922.89168	4.025E-20
922.89275	4.669E-20
922.89383	2.898E-20
922.89491	-6.44E-21
922.89598	-5.152E-20
922.89706	-9.499E-20
922.89813	-1.2075E-19
922.89921	-1.2236E-19
922.90029	-9.499E-20
922.90136	-4.347E-20
922.90244	2.254E-20
922.90351	9.016E-20
922.90459	1.4651E-19
922.90567	1.7871E-19
922.90674	1.8032E-19
922.90782	1.5456E-19
922.9089	1.0626E-19
922.90997	4.83E-20
922.91105	-1.127E-20
922.91212	-5.635E-20
922.9132	-8.372E-20
922.91428	-8.855E-20
922.91535	-7.406E-20
922.91643	-4.508E-20
922.9175	-9.66E-21
922.91858	2.415E-20
922.91966	5.152E-20
922.92073	6.601E-20
922.92181	6.923E-20
922.92289	6.118E-20
922.92396	4.669E-20
922.92504	2.898E-20
922.92611	1.288E-20
922.92719	3.22E-21
922.92827	0
922.92934	4.83E-21
922.93042	1.771E-20
922.93149	3.542E-20
922.93257	5.635E-20
922.93365	7.728E-20
922.93472	9.338E-20
922.9358	1.0304E-19
922.93688	1.0626E-19
922.93795	1.0304E-19
922.93903	9.66E-20
922.9401	8.694E-20
922.94118	8.05E-20
922.94226	7.567E-20
922.94333	7.406E-20
922.94441	7.567E-20
922.94548	7.567E-20
922.94656	7.406E-20
922.94764	6.601E-20
922.94871	5.152E-20
922.94979	3.059E-20
922.95087	6.44E-21
922.95194	-1.771E-20
922.95302	-3.703E-20
922.95409	-4.669E-20
922.95517	-4.83E-20
922.95625	-4.025E-20
922.95732	-2.576E-20
922.9584	-9.66E-21
922.95947	6.44E-21
922.96055	1.61E-20
922.96163	1.932E-20
922.9627	1.771E-20
922.96378	1.61E-20
922.96486	1.771E-20
922.96593	2.254E-20
922.96701	3.22E-20
922.96808	4.669E-20
922.96916	6.118E-20
922.97024	7.084E-20
922.97131	7.245E-20
922.97239	6.44E-20
922.97346	4.508E-20
922.97454	1.771E-20
922.97562	-1.127E-20
922.97669	-3.864E-20
922.97777	-5.796E-20
922.97885	-6.601E-20
922.97992	-6.279E-20
922.981	-4.991E-20
922.98207	-3.381E-20
922.98315	-1.771E-20
922.98423	-6.44E-21
922.9853	-3.22E-21
922.98638	-9.66E-21
922.98745	-2.093E-20
922.98853	-3.703E-20
922.98961	-5.152E-20
922.99068	-5.957E-20
922.99176	-5.957E-20
922.99284	-5.313E-20
922.99391	-3.703E-20
922.99499	-1.771E-20
922.99606	3.22E-21
922.99714	2.254E-20
922.99822	3.864E-20
922.99929	4.991E-20
923.00037	5.635E-20
923.00144	5.957E-20
923.00252	6.118E-20
923.0036	6.279E-20
923.00467	6.601E-20
923.00575	6.762E-20
923.00683	6.923E-20
923.0079	6.923E-20
923.00898	6.601E-20
923.01005	5.957E-20
923.01113	4.991E-20
923.01221	3.864E-20
923.01328	2.576E-20
923.01436	1.61E-20
923.01543	9.66E-21
923.01651	9.66E-21
923.01759	1.61E-20
923.01866	2.576E-20
923.01974	3.864E-20
923.02082	4.83E-20
923.02189	5.313E-20
923.02297	4.991E-20
923.02404	3.703E-20
923.02512	1.771E-20
923.0262	-4.83E-21
923.02727	-2.737E-20
923.02835	-4.669E-20
923.02942	-5.474E-20
923.0305	-5.474E-20
923.03158	-4.347E-20
923.03265	-2.415E-20
923.03373	-4.83E-21
923.03481	1.288E-20
923.03588	2.254E-20
923.03696	2.576E-20
923.03803	2.093E-20
923.03911	1.288E-20
923.04019	8.05E-21
923.04126	9.66E-21
923.04234	1.932E-20
923.04341	3.864E-20
923.04449	6.279E-20
923.04557	8.855E-20
923.04664	1.0626E-19
923.04772	1.127E-19
923.0488	1.0304E-19
923.04987	7.728E-20
923.05095	4.186E-20
923.05202	0
923.0531	-3.864E-20
923.05418	-6.923E-20
923.05525	-8.533E-20
923.05633	-8.855E-20
923.0574	-7.889E-20
923.05848	-6.118E-20
923.05956	-4.025E-20
923.06063	-1.771E-20
923.06171	1.61E-21
923.06279	1.771E-20
923.06386	3.059E-20
923.06494	4.025E-20
923.06601	4.83E-20
923.06709	5.313E-20
923.06817	5.313E-20
923.06924	4.83E-20
923.07032	3.703E-20
923.07139	2.093E-20
923.07247	3.22E-21
923.07355	-1.127E-20
923.07462	-1.932E-20
923.0757	-1.61E-20
923.07678	-1.61E-21
923.07785	2.576E-20
923.07893	5.796E-20
923.08	9.177E-20
923.08108	1.1914E-19
923.08216	1.3363E-19
923.08323	1.3202E-19
923.08431	1.1914E-19
923.08538	9.338E-20
923.08646	6.601E-20
923.08754	3.864E-20
923.08861	2.093E-20
923.08969	1.288E-20
923.09077	1.449E-20
923.09184	2.415E-20
923.09292	3.703E-20
923.09399	4.991E-20
923.09507	5.635E-20
923.09615	5.474E-20
923.09722	4.83E-20
923.0983	3.381E-20
923.09937	1.932E-20
923.10045	3.22E-21
923.10153	-1.127E-20
923.1026	-2.415E-20
923.10368	-3.381E-20
923.10476	-3.864E-20
923.10583	-4.025E-20
923.10691	-3.864E-20
923.10798	-3.381E-20
923.10906	-2.415E-20
923.11014	-9.66E-21
923.11121	4.83E-21
923.11229	1.771E-20
923.11336	2.737E-20
923.11444	3.22E-20
923.11552	3.059E-20
923.11659	2.415E-20
923.11767	1.449E-20
923.11875	6.44E-21
923.11982	6.44E-21
923.1209	1.449E-20
923.12197	3.059E-20
923.12305	5.313E-20
923.12413	7.889E-20
923.1252	9.821E-20
923.12628	1.0948E-19
923.12735	1.0626E-19
923.12843	9.016E-20
923.12951	6.44E-20
923.13058	3.542E-20
923.13166	9.66E-21
923.13274	-8.05E-21
923.13381	-1.127E-20
923.13489	-1.61E-21
923.13596	1.771E-20
923.13704	3.864E-20
923.13812	5.635E-20
923.13919	6.601E-20
923.14027	6.279E-20
923.14134	4.991E-20
923.14242	2.737E-20
923.1435	3.22E-21
923.14457	-1.771E-20
923.14565	-3.059E-20
923.14673	-3.22E-20
923.1478	-2.254E-20
923.14888	-6.44E-21
923.14995	1.449E-20
923.15103	3.542E-20
923.15211	5.313E-20
923.15318	6.601E-20
923.15426	7.084E-20
923.15533	7.084E-20
923.15641	6.279E-20
923.15749	4.991E-20
923.15856	3.381E-20
923.15964	1.61E-20
923.16072	-3.22E-21
923.16179	-1.932E-20
923.16287	-3.381E-20
923.16394	-4.186E-20
923.16502	-4.508E-20
923.1661	-4.347E-20
923.16717	-3.703E-20
923.16825	-3.059E-20
923.16932	-2.898E-20
923.1704	-3.22E-20
923.17148	-4.186E-20
923.17255	-5.957E-20
923.17363	-8.05E-20
923.17471	-9.982E-20
923.17578	-1.127E-19
923.17686	-1.1431E-19
923.17793	-1.0465E-19
923.17901	-8.05E-20
923.18009	-4.83E-20
923.18116	-1.127E-20
923.18224	2.415E-20
923.18331	5.474E-20
923.18439	7.728E-20
923.18547	8.855E-20
923.18654	9.177E-20
923.18762	8.855E-20
923.1887	8.211E-20
923.18977	7.567E-20
923.19085	7.084E-20
923.19192	6.762E-20
923.193	6.762E-20
923.19408	6.923E-20
923.19515	7.567E-20
923.19623	8.372E-20
923.1973	9.66E-20
923.19838	1.127E-19
923.19946	1.2719E-19
923.20053	1.4007E-19
923.20161	1.449E-19
923.20269	1.4007E-19
923.20376	1.2075E-19
923.20484	8.694E-20
923.20591	4.508E-20
923.20699	1.61E-21
923.20807	-3.381E-20
923.20914	-5.474E-20
923.21022	-5.474E-20
923.21129	-3.059E-20
923.21237	1.449E-20
923.21345	7.406E-20
923.21452	1.3363E-19
923.2156	1.8354E-19
923.21668	2.1735E-19
923.21775	2.2862E-19
923.21883	2.1735E-19
923.2199	1.8837E-19
923.22098	1.5295E-19
923.22206	1.1914E-19
923.22313	9.499E-20
923.22421	8.372E-20
923.22528	8.372E-20
923.22636	9.338E-20
923.22744	1.0626E-19
923.22851	1.1753E-19
923.22959	1.2075E-19
923.23067	1.1431E-19
923.23174	9.982E-20
923.23282	7.728E-20
923.23389	4.991E-20
923.23497	2.093E-20
923.23605	-8.05E-21
923.23712	-3.381E-20
923.2382	-5.635E-20
923.23927	-7.406E-20
923.24035	-8.533E-20
923.24143	-8.694E-20
923.2425	-7.567E-20
923.24358	-5.474E-20
923.24466	-2.254E-20
923.24573	1.61E-20
923.24681	5.313E-20
923.24788	8.211E-20
923.24896	9.982E-20
923.25004	9.982E-20
923.25111	8.533E-20
923.25219	6.118E-20
923.25326	3.542E-20
923.25434	1.61E-20
923.25542	8.05E-21
923.25649	1.449E-20
923.25757	3.381E-20
923.25865	5.796E-20
923.25972	8.05E-20
923.2608	9.338E-20
923.26187	9.016E-20
923.26295	7.084E-20
923.26403	4.347E-20
923.2651	1.288E-20
923.26618	-8.05E-21
923.26725	-1.449E-20
923.26833	-1.61E-21
923.26941	2.737E-20
923.27048	6.601E-20
923.27156	1.0304E-19
923.27264	1.2719E-19
923.27371	1.3202E-19
923.27479	1.1592E-19
923.27586	8.211E-20
923.27694	4.025E-20
923.27802	0
923.27909	-2.898E-20
923.28017	-3.864E-20
923.28124	-3.059E-20
923.28232	-8.05E-21
923.2834	1.932E-20
923.28447	4.508E-20
923.28555	5.957E-20
923.28663	6.118E-20
923.2877	5.313E-20
923.28878	3.864E-20
923.28985	2.576E-20
923.29093	2.415E-20
923.29201	3.381E-20
923.29308	5.957E-20
923.29416	9.177E-20
923.29523	1.2558E-19
923.29631	1.5295E-19
923.29739	1.6422E-19
923.29846	1.5778E-19
923.29954	1.3685E-19
923.30062	1.0304E-19
923.30169	6.44E-20
923.30277	3.059E-20
923.30384	6.44E-21
923.30492	-3.22E-21
923.306	1.61E-21
923.30707	1.932E-20
923.30815	4.83E-20
923.30922	8.05E-20
923.3103	1.1109E-19
923.31138	1.3846E-19
923.31245	1.5939E-19
923.31353	1.7227E-19
923.31461	1.771E-19
923.31568	1.7227E-19
923.31676	1.61E-19
923.31783	1.4168E-19
923.31891	1.1914E-19
923.31999	9.499E-20
923.32106	6.923E-20
923.32214	4.669E-20
923.32321	2.898E-20
923.32429	1.449E-20
923.32537	8.05E-21
923.32644	4.83E-21
923.32752	3.22E-21
923.3286	4.83E-21
923.32967	8.05E-21
923.33075	1.127E-20
923.33182	1.771E-20
923.3329	2.576E-20
923.33398	3.864E-20
923.33505	5.474E-20
923.33613	7.245E-20
923.3372	8.855E-20
923.33828	1.0304E-19
923.33936	1.1109E-19
923.34043	1.1109E-19
923.34151	1.0304E-19
923.34259	8.694E-20
923.34366	6.762E-20
923.34474	4.83E-20
923.34581	2.898E-20
923.34689	1.449E-20
923.34797	4.83E-21
923.34904	0
923.35012	-1.61E-21
923.35119	1.61E-21
923.35227	6.44E-21
923.35335	1.449E-20
923.35442	2.415E-20
923.3555	3.381E-20
923.35658	4.669E-20
923.35765	5.796E-20
923.35873	6.601E-20
923.3598	6.923E-20
923.36088	6.601E-20
923.36196	5.796E-20
923.36303	4.508E-20
923.36411	3.22E-20
923.36518	2.093E-20
923.36626	1.771E-20
923.36734	2.093E-20
923.36841	3.059E-20
923.36949	4.347E-20
923.37057	5.313E-20
923.37164	5.796E-20
923.37272	4.991E-20
923.37379	3.059E-20
923.37487	1.61E-21
923.37595	-3.059E-20
923.37702	-5.796E-20
923.3781	-7.245E-20
923.37917	-6.762E-20
923.38025	-4.347E-20
923.38133	-1.61E-21
923.3824	5.152E-20
923.38348	1.0626E-19
923.38456	1.5617E-19
923.38563	1.9159E-19
923.38671	2.0769E-19
923.38778	2.0608E-19
923.38886	1.8837E-19
923.38994	1.61E-19
923.39101	1.288E-19
923.39209	9.821E-20
923.39316	7.245E-20
923.39424	5.474E-20
923.39532	4.669E-20
923.39639	4.508E-20
923.39747	4.991E-20
923.39855	5.957E-20
923.39962	7.406E-20
923.4007	9.016E-20
923.40177	1.0626E-19
923.40285	1.2075E-19
923.40393	1.3202E-19
923.405	1.3524E-19
923.40608	1.3202E-19
923.40715	1.2075E-19
923.40823	1.0465E-19
923.40931	8.694E-20
923.41038	7.406E-20
923.41146	6.601E-20
923.41254	6.923E-20
923.41361	8.372E-20
923.41469	1.0626E-19
923.41576	1.3363E-19
923.41684	1.5939E-19
923.41792	1.7871E-19
923.41899	1.8837E-19
923.42007	1.8837E-19
923.42114	1.8032E-19
923.42222	1.6744E-19
923.4233	1.5134E-19
923.42437	1.4007E-19
923.42545	1.3202E-19
923.42653	1.2719E-19
923.4276	1.2719E-19
923.42868	1.288E-19
923.42975	1.288E-19
923.43083	1.2397E-19
923.43191	1.1592E-19
923.43298	1.0465E-19
923.43406	9.177E-20
923.43513	7.889E-20
923.43621	6.923E-20
923.43729	6.118E-20
923.43836	5.635E-20
923.43944	5.313E-20
923.44052	5.313E-20
923.44159	5.152E-20
923.44267	5.152E-20
923.44374	4.991E-20
923.44482	4.991E-20
923.4459	4.83E-20
923.44697	4.83E-20
923.44805	4.669E-20
923.44912	4.669E-20
923.4502	4.508E-20
923.45128	4.347E-20
923.45235	4.347E-20
923.45343	4.669E-20
923.45451	5.635E-20
923.45558	7.245E-20
923.45666	9.338E-20
923.45773	1.1753E-19
923.45881	1.4168E-19
923.45989	1.61E-19
923.46096	1.7227E-19
923.46204	1.7066E-19
923.46311	1.5939E-19
923.46419	1.4007E-19
923.46527	1.1914E-19
923.46634	1.0143E-19
923.46742	9.016E-20
923.4685	9.016E-20
923.46957	9.982E-20
923.47065	1.1431E-19
923.47172	1.288E-19
923.4728	1.3846E-19
923.47388	1.3524E-19
923.47495	1.2236E-19
923.47603	9.821E-20
923.4771	7.084E-20
923.47818	4.508E-20
923.47926	2.576E-20
923.48033	1.61E-20
923.48141	1.771E-20
923.48249	2.576E-20
923.48356	3.864E-20
923.48464	4.991E-20
923.48571	5.474E-20
923.48679	5.474E-20
923.48787	4.991E-20
923.48894	4.669E-20
923.49002	4.508E-20
923.49109	5.152E-20
923.49217	6.601E-20
923.49325	8.694E-20
923.49432	1.1109E-19
923.4954	1.3041E-19
923.49648	1.449E-19
923.49755	1.4973E-19
923.49863	1.449E-19
923.4997	1.3524E-19
923.50078	1.2397E-19
923.50186	1.1431E-19
923.50293	1.1109E-19
923.50401	1.1109E-19
923.50508	1.1431E-19
923.50616	1.1592E-19
923.50724	1.0948E-19
923.50831	9.499E-20
923.50939	7.084E-20
923.51047	4.347E-20
923.51154	1.771E-20
923.51262	-1.61E-21
923.51369	-8.05E-21
923.51477	0
923.51585	2.254E-20
923.51692	5.152E-20
923.518	8.211E-20
923.51907	1.0787E-19
923.52015	1.2236E-19
923.52123	1.2397E-19
923.5223	1.1592E-19
923.52338	9.982E-20
923.52446	8.05E-20
923.52553	6.44E-20
923.52661	5.313E-20
923.52768	4.83E-20
923.52876	4.669E-20
923.52984	4.991E-20
923.53091	5.474E-20
923.53199	6.118E-20
923.53306	6.923E-20
923.53414	8.05E-20
923.53522	9.499E-20
923.53629	1.127E-19
923.53737	1.3041E-19
923.53845	1.4329E-19
923.53952	1.4651E-19
923.5406	1.3524E-19
923.54167	1.0948E-19
923.54275	7.406E-20
923.54383	3.22E-20
923.5449	-1.61E-21
923.54598	-2.254E-20
923.54705	-2.415E-20
923.54813	-1.61E-21
923.54921	3.703E-20
923.55028	8.694E-20
923.55136	1.3524E-19
923.55244	1.7066E-19
923.55351	1.8837E-19
923.55459	1.8354E-19
923.55566	1.6261E-19
923.55674	1.3363E-19
923.55782	1.0787E-19
923.55889	9.177E-20
923.55997	9.338E-20
923.56104	1.0787E-19
923.56212	1.3041E-19
923.5632	1.5295E-19
923.56427	1.6583E-19
923.56535	1.61E-19
923.56643	1.3846E-19
923.5675	1.0304E-19
923.56858	6.279E-20
923.56965	2.898E-20
923.57073	9.66E-21
923.57181	8.05E-21
923.57288	2.254E-20
923.57396	4.83E-20
923.57503	7.406E-20
923.57611	9.016E-20
923.57719	9.177E-20
923.57826	7.567E-20
923.57934	4.991E-20
923.58042	1.932E-20
923.58149	-3.22E-21
923.58257	-1.127E-20
923.58364	-1.61E-21
923.58472	2.415E-20
923.5858	5.796E-20
923.58687	9.016E-20
923.58795	1.127E-19
923.58902	1.1914E-19
923.5901	1.0787E-19
923.59118	8.533E-20
923.59225	6.279E-20
923.59333	4.83E-20
923.59441	4.991E-20
923.59548	6.923E-20
923.59656	1.0304E-19
923.59763	1.4329E-19
923.59871	1.7871E-19
923.59979	1.9964E-19
923.60086	1.9642E-19
923.60194	1.7227E-19
923.60301	1.288E-19
923.60409	8.05E-20
923.60517	3.542E-20
923.60624	8.05E-21
923.60732	3.22E-21
923.6084	1.932E-20
923.60947	5.152E-20
923.61055	9.177E-20
923.61162	1.288E-19
923.6127	1.5295E-19
923.61378	1.6261E-19
923.61485	1.5456E-19
923.61593	1.3685E-19
923.617	1.1592E-19
923.61808	9.499E-20
923.61916	8.05E-20
923.62023	7.245E-20
923.62131	6.923E-20
923.62239	6.601E-20
923.62346	5.796E-20
923.62454	4.347E-20
923.62561	2.254E-20
923.62669	1.61E-21
923.62777	-1.449E-20
923.62884	-1.771E-20
923.62992	-6.44E-21
923.63099	2.093E-20
923.63207	5.957E-20
923.63315	1.0304E-19
923.63422	1.3846E-19
923.6353	1.5939E-19
923.63638	1.5939E-19
923.63745	1.3846E-19
923.63853	1.0143E-19
923.6396	5.474E-20
923.64068	1.127E-20
923.64176	-2.093E-20
923.64283	-3.381E-20
923.64391	-2.576E-20
923.64498	-3.22E-21
923.64606	3.059E-20
923.64714	6.601E-20
923.64821	9.177E-20
923.64929	1.0626E-19
923.65037	1.0465E-19
923.65144	9.016E-20
923.65252	6.762E-20
923.65359	4.025E-20
923.65467	1.61E-20
923.65575	-4.83E-21
923.65682	-2.093E-20
923.6579	-3.22E-20
923.65897	-4.025E-20
923.66005	-4.83E-20
923.66113	-5.474E-20
923.6622	-5.474E-20
923.66328	-4.669E-20
923.66436	-2.576E-20
923.66543	8.05E-21
923.66651	5.635E-20
923.66758	1.1109E-19
923.66866	1.6744E-19
923.66974	2.1413E-19
923.67081	2.4311E-19
923.67189	2.5116E-19
923.67296	2.3345E-19
923.67404	1.9803E-19
923.67512	1.5134E-19
923.67619	1.0304E-19
923.67727	6.44E-20
923.67835	4.186E-20
923.67942	4.025E-20
923.6805	5.635E-20
923.68157	8.372E-20
923.68265	1.1431E-19
923.68373	1.4168E-19
923.6848	1.5939E-19
923.68588	1.6422E-19
923.68695	1.5617E-19
923.68803	1.4329E-19
923.68911	1.2719E-19
923.69018	1.1753E-19
923.69126	1.1431E-19
923.69234	1.1914E-19
923.69341	1.2719E-19
923.69449	1.3524E-19
923.69556	1.3685E-19
923.69664	1.3202E-19
923.69772	1.1753E-19
923.69879	9.66E-20
923.69987	7.406E-20
923.70094	5.635E-20
923.70202	4.508E-20
923.7031	4.669E-20
923.70417	5.957E-20
923.70525	8.05E-20
923.70633	1.0626E-19
923.7074	1.3041E-19
923.70848	1.4812E-19
923.70955	1.5939E-19
923.71063	1.6261E-19
923.71171	1.5939E-19
923.71278	1.5295E-19
923.71386	1.449E-19
923.71493	1.3846E-19
923.71601	1.3041E-19
923.71709	1.2075E-19
923.71816	1.0948E-19
923.71924	9.499E-20
923.72032	7.889E-20
923.72139	6.279E-20
923.72247	4.991E-20
923.72354	4.186E-20
923.72462	4.186E-20
923.7257	4.991E-20
923.72677	6.279E-20
923.72785	7.728E-20
923.72892	9.016E-20
923.73	9.821E-20
923.73108	9.821E-20
923.73215	9.338E-20
923.73323	8.372E-20
923.73431	7.567E-20
923.73538	7.084E-20
923.73646	7.084E-20
923.73753	7.889E-20
923.73861	9.177E-20
923.73969	1.0465E-19
923.74076	1.1431E-19
923.74184	1.1753E-19
923.74291	1.1109E-19
923.74399	9.66E-20
923.74507	7.889E-20
923.74614	6.118E-20
923.74722	4.83E-20
923.7483	4.508E-20
923.74937	4.83E-20
923.75045	6.118E-20
923.75152	7.567E-20
923.7526	9.177E-20
923.75368	1.0465E-19
923.75475	1.127E-19
923.75583	1.1753E-19
923.7569	1.1914E-19
923.75798	1.2236E-19
923.75906	1.2558E-19
923.76013	1.288E-19
923.76121	1.3202E-19
923.76229	1.3041E-19
923.76336	1.2236E-19
923.76444	1.0465E-19
923.76551	7.889E-20
923.76659	4.669E-20
923.76767	1.771E-20
923.76874	-6.44E-21
923.76982	-1.771E-20
923.77089	-1.288E-20
923.77197	3.22E-21
923.77305	2.737E-20
923.77412	5.313E-20
923.7752	7.245E-20
923.77628	7.889E-20
923.77735	6.923E-20
923.77843	4.669E-20
923.7795	1.771E-20
923.78058	-1.449E-20
923.78166	-4.025E-20
923.78273	-5.474E-20
923.78381	-5.474E-20
923.78488	-4.508E-20
923.78596	-2.737E-20
923.78704	-9.66E-21
923.78811	4.83E-21
923.78919	1.288E-20
923.79027	1.61E-20
923.79134	1.771E-20
923.79242	2.093E-20
923.79349	2.898E-20
923.79457	4.669E-20
923.79565	6.923E-20
923.79672	9.499E-20
923.7978	1.1592E-19
923.79887	1.288E-19
923.79995	1.288E-19
923.80103	1.1753E-19
923.8021	9.66E-20
923.80318	7.245E-20
923.80426	5.313E-20
923.80533	4.186E-20
923.80641	4.508E-20
923.80748	5.957E-20
923.80856	8.05E-20
923.80964	1.0143E-19
923.81071	1.1431E-19
923.81179	1.1592E-19
923.81286	1.0465E-19
923.81394	8.211E-20
923.81502	5.313E-20
923.81609	2.898E-20
923.81717	1.288E-20
923.81825	1.127E-20
923.81932	2.576E-20
923.8204	5.152E-20
923.82147	8.372E-20
923.82255	1.127E-19
923.82363	1.3363E-19
923.8247	1.4168E-19
923.82578	1.3524E-19
923.82685	1.1753E-19
923.82793	9.016E-20
923.82901	6.118E-20
923.83008	3.542E-20
923.83116	1.771E-20
923.83224	8.05E-21
923.83331	6.44E-21
923.83439	1.449E-20
923.83546	2.576E-20
923.83654	4.025E-20
923.83762	5.474E-20
923.83869	6.762E-20
923.83977	7.889E-20
923.84084	8.533E-20
923.84192	8.533E-20
923.843	7.889E-20
923.84407	6.601E-20
923.84515	4.508E-20
923.84623	1.932E-20
923.8473	-6.44E-21
923.84838	-2.898E-20
923.84945	-4.025E-20
923.85053	-3.703E-20
923.85161	-1.771E-20
923.85268	1.61E-20
923.85376	6.118E-20
923.85483	1.1109E-19
923.85591	1.5456E-19
923.85699	1.8676E-19
923.85806	2.0125E-19
923.85914	1.9159E-19
923.86022	1.6261E-19
923.86129	1.1914E-19
923.86237	6.601E-20
923.86344	1.449E-20
923.86452	-2.898E-20
923.8656	-5.635E-20
923.86667	-6.44E-20
923.86775	-5.313E-20
923.86882	-2.576E-20
923.8699	1.127E-20
923.87098	5.152E-20
923.87205	8.855E-20
923.87313	1.1592E-19
923.87421	1.3041E-19
923.87528	1.3202E-19
923.87636	1.1914E-19
923.87743	9.66E-20
923.87851	6.762E-20
923.87959	4.025E-20
923.88066	1.771E-20
923.88174	4.83E-21
923.88281	1.61E-21
923.88389	8.05E-21
923.88497	2.254E-20
923.88604	4.186E-20
923.88712	5.957E-20
923.8882	7.567E-20
923.88927	8.533E-20
923.89035	8.694E-20
923.89142	8.533E-20
923.8925	8.05E-20
923.89358	7.567E-20
923.89465	7.406E-20
923.89573	8.05E-20
923.8968	9.177E-20
923.89788	1.0787E-19
923.89896	1.2558E-19
923.90003	1.4007E-19
923.90111	1.4651E-19
923.90219	1.4329E-19
923.90326	1.3041E-19
923.90434	1.0787E-19
923.90541	8.211E-20
923.90649	5.635E-20
923.90757	3.542E-20
923.90864	2.415E-20
923.90972	2.254E-20
923.91079	3.059E-20
923.91187	4.669E-20
923.91295	6.762E-20
923.91402	8.855E-20
923.9151	1.0787E-19
923.91618	1.2075E-19
923.91725	1.2719E-19
923.91833	1.288E-19
923.9194	1.2397E-19
923.92048	1.1592E-19
923.92156	1.0626E-19
923.92263	9.499E-20
923.92371	8.372E-20
923.92478	7.567E-20
923.92586	7.084E-20
923.92694	6.762E-20
923.92801	6.923E-20
923.92909	7.406E-20
923.93017	8.05E-20
923.93124	8.533E-20
923.93232	8.533E-20
923.93339	8.05E-20
923.93447	6.762E-20
923.93555	4.83E-20
923.93662	2.093E-20
923.9377	-6.44E-21
923.93877	-3.059E-20
923.93985	-4.508E-20
923.94093	-4.991E-20
923.942	-3.864E-20
923.94308	-1.61E-20
923.94416	1.449E-20
923.94523	4.83E-20
923.94631	7.728E-20
923.94738	9.821E-20
923.94846	1.0626E-19
923.94954	1.0304E-19
923.95061	9.177E-20
923.95169	7.406E-20
923.95276	5.957E-20
923.95384	5.313E-20
923.95492	5.635E-20
923.95599	6.762E-20
923.95707	8.855E-20
923.95815	1.1109E-19
923.95922	1.3202E-19
923.9603	1.4651E-19
923.96137	1.5456E-19
923.96245	1.5617E-19
923.96353	1.5134E-19
923.9646	1.4651E-19
923.96568	1.4168E-19
923.96675	1.4168E-19
923.96783	1.4329E-19
923.96891	1.4812E-19
923.96998	1.5134E-19
923.97106	1.4812E-19
923.97214	1.3685E-19
923.97321	1.1753E-19
923.97429	9.338E-20
923.97536	6.601E-20
923.97644	4.186E-20
923.97752	2.254E-20
923.97859	1.449E-20
923.97967	1.771E-20
923.98074	3.059E-20
923.98182	4.83E-20
923.9829	7.084E-20
923.98397	8.855E-20
923.98505	1.0304E-19
923.98613	1.0948E-19
923.9872	1.0787E-19
923.98828	1.0304E-19
923.98935	9.66E-20
923.99043	8.855E-20
923.99151	8.211E-20
923.99258	7.567E-20
923.99366	6.923E-20
923.99473	5.957E-20
923.99581	4.669E-20
923.99689	2.737E-20
923.99796	6.44E-21
923.99904	-1.61E-20
924.00012	-3.542E-20
924.00119	-4.669E-20
924.00227	-4.83E-20
924.00334	-3.864E-20
924.00442	-1.771E-20
924.0055	1.288E-20
924.00657	4.669E-20
924.00765	7.889E-20
924.00872	1.0465E-19
924.0098	1.1914E-19
924.01088	1.2075E-19
924.01195	1.1109E-19
924.01303	9.177E-20
924.01411	6.923E-20
924.01518	4.669E-20
924.01626	2.898E-20
924.01733	1.932E-20
924.01841	1.932E-20
924.01949	2.898E-20
924.02056	4.508E-20
924.02164	6.279E-20
924.02271	7.567E-20
924.02379	8.533E-20
924.02487	8.533E-20
924.02594	7.728E-20
924.02702	6.279E-20
924.0281	4.347E-20
924.02917	2.576E-20
924.03025	1.127E-20
924.03132	3.22E-21
924.0324	3.22E-21
924.03348	8.05E-21
924.03455	1.771E-20
924.03563	2.737E-20
924.0367	3.22E-20
924.03778	3.22E-20
924.03886	2.093E-20
924.03993	3.22E-21
924.04101	-1.932E-20
924.04209	-4.347E-20
924.04316	-6.279E-20
924.04424	-7.406E-20
924.04531	-7.084E-20
924.04639	-5.313E-20
924.04747	-2.415E-20
924.04854	1.61E-20
924.04962	5.796E-20
924.05069	9.66E-20
924.05177	1.2719E-19
924.05285	1.449E-19
924.05392	1.4812E-19
924.055	1.4007E-19
924.05608	1.2236E-19
924.05715	1.0465E-19
924.05823	8.694E-20
924.0593	7.567E-20
924.06038	7.084E-20
924.06146	7.084E-20
924.06253	7.567E-20
924.06361	8.05E-20
924.06468	8.211E-20
924.06576	7.406E-20
924.06684	5.957E-20
924.06791	3.703E-20
924.06899	1.127E-20
924.07007	-1.449E-20
924.07114	-3.703E-20
924.07222	-5.313E-20
924.07329	-5.957E-20
924.07437	-5.635E-20
924.07545	-4.669E-20
924.07652	-3.22E-20
924.0776	-1.449E-20
924.07867	3.22E-21
924.07975	1.771E-20
924.08083	3.059E-20
924.0819	4.025E-20
924.08298	4.991E-20
924.08406	6.118E-20
924.08513	7.567E-20
924.08621	9.338E-20
924.08728	1.127E-19
924.08836	1.3363E-19
924.08944	1.5295E-19
924.09051	1.6905E-19
924.09159	1.7871E-19
924.09266	1.8193E-19
924.09374	1.771E-19
924.09482	1.6583E-19
924.09589	1.4812E-19
924.09697	1.288E-19
924.09805	1.0948E-19
924.09912	9.66E-20
924.1002	9.016E-20
924.10127	9.016E-20
924.10235	9.982E-20
924.10343	1.127E-19
924.1045	1.288E-19
924.10558	1.4329E-19
924.10665	1.5456E-19
924.10773	1.5617E-19
924.10881	1.4973E-19
924.10988	1.3685E-19
924.11096	1.1592E-19
924.11204	9.177E-20
924.11311	6.762E-20
924.11419	4.669E-20
924.11526	3.22E-20
924.11634	2.737E-20
924.11742	3.059E-20
924.11849	4.025E-20
924.11957	5.635E-20
924.12064	7.728E-20
924.12172	9.821E-20
924.1228	1.1753E-19
924.12387	1.3363E-19
924.12495	1.4329E-19
924.12603	1.4651E-19
924.1271	1.4329E-19
924.12818	1.3202E-19
924.12925	1.1753E-19
924.13033	9.982E-20
924.13141	8.211E-20
924.13248	6.601E-20
924.13356	5.474E-20
924.13463	4.83E-20
924.13571	4.83E-20
924.13679	5.474E-20
924.13786	6.279E-20
924.13894	7.406E-20
924.14002	8.211E-20
924.14109	9.016E-20
924.14217	9.338E-20
924.14324	9.338E-20
924.14432	9.177E-20
924.1454	9.016E-20
924.14647	8.694E-20
924.14755	8.372E-20
924.14862	8.05E-20
924.1497	7.406E-20
924.15078	6.601E-20
[truncated: 33,313 more rows]
