# Supplementary material for: Nitrogen-Broadening Parameters for Atmospheric Spectra Modelling of the ν3 Band of SF6
Source: Molecules. 2022 Jan 19;27(3):646. doi: 10.3390/molecules27030646 (PMC8838927; doi:10.3390/molecules27030646)
Supplement: Supplementary file 1 [file molecules-27-00646-s001.zip › P170K 50mb.dat]

921.99954	1.8515E-19
922.00008	1.5134E-19
922.00062	1.1914E-19
922.00116	9.499E-20
922.0017	8.694E-20
922.00224	9.982E-20
922.00277	1.288E-19
922.00331	1.6905E-19
922.00385	2.1091E-19
922.00439	2.415E-19
922.00493	2.5277E-19
922.00546	2.4311E-19
922.006	2.1413E-19
922.00654	1.7227E-19
922.00708	1.3202E-19
922.00762	1.0143E-19
922.00815	8.855E-20
922.00869	9.66E-20
922.00923	1.2236E-19
922.00977	1.5456E-19
922.01031	1.8515E-19
922.01084	2.0125E-19
922.01138	2.0125E-19
922.01192	1.8193E-19
922.01246	1.4973E-19
922.013	1.1431E-19
922.01353	8.372E-20
922.01407	6.762E-20
922.01461	6.923E-20
922.01515	8.533E-20
922.01569	1.1109E-19
922.01623	1.3685E-19
922.01676	1.5295E-19
922.0173	1.5617E-19
922.01784	1.4651E-19
922.01838	1.2397E-19
922.01892	9.982E-20
922.01945	7.889E-20
922.01999	6.923E-20
922.02053	7.406E-20
922.02107	9.177E-20
922.02161	1.1753E-19
922.02214	1.4329E-19
922.02268	1.6583E-19
922.02322	1.771E-19
922.02376	1.7871E-19
922.0243	1.7227E-19
922.02483	1.6261E-19
922.02537	1.5617E-19
922.02591	1.5295E-19
922.02645	1.5778E-19
922.02699	1.6583E-19
922.02752	1.7388E-19
922.02806	1.771E-19
922.0286	1.7227E-19
922.02914	1.5939E-19
922.02968	1.4007E-19
922.03022	1.2236E-19
922.03075	1.0948E-19
922.03129	1.0787E-19
922.03183	1.2236E-19
922.03237	1.4973E-19
922.03291	1.8515E-19
922.03344	2.2218E-19
922.03398	2.5277E-19
922.03452	2.6726E-19
922.03506	2.6404E-19
922.0356	2.415E-19
922.03613	2.0447E-19
922.03667	1.61E-19
922.03721	1.1753E-19
922.03775	8.211E-20
922.03829	6.279E-20
922.03882	5.635E-20
922.03936	6.601E-20
922.0399	8.533E-20
922.04044	1.0787E-19
922.04098	1.3041E-19
922.04151	1.449E-19
922.04205	1.5295E-19
922.04259	1.5295E-19
922.04313	1.4651E-19
922.04367	1.3846E-19
922.04421	1.3202E-19
922.04474	1.3202E-19
922.04528	1.4168E-19
922.04582	1.5939E-19
922.04636	1.8515E-19
922.0469	2.1574E-19
922.04743	2.4633E-19
922.04797	2.737E-19
922.04851	2.898E-19
922.04905	2.9302E-19
922.04959	2.8497E-19
922.05012	2.6404E-19
922.05066	2.3506E-19
922.0512	2.0447E-19
922.05174	1.7549E-19
922.05228	1.5456E-19
922.05281	1.4168E-19
922.05335	1.4007E-19
922.05389	1.449E-19
922.05443	1.5456E-19
922.05497	1.6583E-19
922.0555	1.771E-19
922.05604	1.8354E-19
922.05658	1.8837E-19
922.05712	1.932E-19
922.05766	1.9642E-19
922.0582	1.9964E-19
922.05873	2.0286E-19
922.05927	2.0286E-19
922.05981	1.9964E-19
922.06035	1.8837E-19
922.06089	1.6905E-19
922.06142	1.449E-19
922.06196	1.1914E-19
922.0625	9.66E-20
922.06304	8.533E-20
922.06358	9.016E-20
922.06411	1.1109E-19
922.06465	1.4329E-19
922.06519	1.8354E-19
922.06573	2.1896E-19
922.06627	2.4472E-19
922.0668	2.4955E-19
922.06734	2.3506E-19
922.06788	2.0125E-19
922.06842	1.5939E-19
922.06896	1.1753E-19
922.06949	8.694E-20
922.07003	7.567E-20
922.07057	8.694E-20
922.07111	1.1753E-19
922.07165	1.5939E-19
922.07219	2.0125E-19
922.07272	2.3506E-19
922.07326	2.5116E-19
922.0738	2.4955E-19
922.07434	2.2862E-19
922.07488	1.9964E-19
922.07541	1.6744E-19
922.07595	1.4168E-19
922.07649	1.288E-19
922.07703	1.288E-19
922.07757	1.3846E-19
922.0781	1.5778E-19
922.07864	1.7549E-19
922.07918	1.9159E-19
922.07972	2.0125E-19
922.08026	2.0447E-19
922.08079	2.0447E-19
922.08133	2.0447E-19
922.08187	2.0286E-19
922.08241	2.0286E-19
922.08295	2.0125E-19
922.08348	1.9642E-19
922.08402	1.8354E-19
922.08456	1.6261E-19
922.0851	1.3524E-19
922.08564	1.0465E-19
922.08618	7.728E-20
922.08671	5.957E-20
922.08725	5.635E-20
922.08779	6.762E-20
922.08833	9.499E-20
922.08887	1.2719E-19
922.0894	1.61E-19
922.08994	1.8354E-19
922.09048	1.9159E-19
922.09102	1.7871E-19
922.09156	1.4973E-19
922.09209	1.0948E-19
922.09263	6.44E-20
922.09317	2.576E-20
922.09371	0
922.09425	-8.05E-21
922.09478	1.61E-21
922.09532	2.737E-20
922.09586	6.118E-20
922.0964	9.821E-20
922.09694	1.3202E-19
922.09747	1.5617E-19
922.09801	1.7066E-19
922.09855	1.7549E-19
922.09909	1.7227E-19
922.09963	1.6422E-19
922.10017	1.5617E-19
922.1007	1.5134E-19
922.10124	1.5134E-19
922.10178	1.5778E-19
922.10232	1.6744E-19
922.10286	1.8032E-19
922.10339	1.932E-19
922.10393	2.0286E-19
922.10447	2.093E-19
922.10501	2.0769E-19
922.10555	2.0125E-19
922.10608	1.9159E-19
922.10662	1.8032E-19
922.10716	1.7227E-19
922.1077	1.6744E-19
922.10824	1.7066E-19
922.10877	1.771E-19
922.10931	1.8676E-19
922.10985	1.932E-19
922.11039	1.932E-19
922.11093	1.8354E-19
922.11146	1.6261E-19
922.112	1.3524E-19
922.11254	1.0787E-19
922.11308	8.694E-20
922.11362	8.372E-20
922.11416	1.0465E-19
922.11469	1.4812E-19
922.11523	2.1091E-19
922.11577	2.8336E-19
922.11631	3.4937E-19
922.11685	3.9445E-19
922.11738	4.0733E-19
922.11792	3.8157E-19
922.11846	3.2039E-19
922.119	2.3667E-19
922.11954	1.4329E-19
922.12007	6.279E-20
922.12061	8.05E-21
922.12115	-9.66E-21
922.12169	9.66E-21
922.12223	5.957E-20
922.12276	1.2558E-19
922.1233	1.8998E-19
922.12384	2.3989E-19
922.12438	2.6726E-19
922.12492	2.6726E-19
922.12545	2.4794E-19
922.12599	2.1896E-19
922.12653	1.9481E-19
922.12707	1.8515E-19
922.12761	1.9642E-19
922.12815	2.254E-19
922.12868	2.6565E-19
922.12922	3.0268E-19
922.12976	3.2683E-19
922.1303	3.2844E-19
922.13084	3.0107E-19
922.13137	2.5277E-19
922.13191	1.8998E-19
922.13245	1.2558E-19
922.13299	7.406E-20
922.13353	4.508E-20
922.13406	4.347E-20
922.1346	6.923E-20
922.13514	1.1431E-19
922.13568	1.6905E-19
922.13622	2.2379E-19
922.13675	2.6887E-19
922.13729	2.9946E-19
922.13783	3.1073E-19
922.13837	3.059E-19
922.13891	2.898E-19
922.13944	2.6565E-19
922.13998	2.3989E-19
922.14052	2.1252E-19
922.14106	1.8837E-19
922.1416	1.6744E-19
922.14214	1.5134E-19
922.14267	1.4007E-19
922.14321	1.3685E-19
922.14375	1.4007E-19
922.14429	1.4973E-19
922.14483	1.6744E-19
922.14536	1.8837E-19
922.1459	2.1091E-19
922.14644	2.2701E-19
922.14698	2.3506E-19
922.14752	2.3345E-19
922.14805	2.2057E-19
922.14859	1.9803E-19
922.14913	1.7227E-19
922.14967	1.4651E-19
922.15021	1.2719E-19
922.15074	1.1753E-19
922.15128	1.1753E-19
922.15182	1.2558E-19
922.15236	1.3846E-19
922.1529	1.5134E-19
922.15343	1.5778E-19
922.15397	1.5939E-19
922.15451	1.5134E-19
922.15505	1.4007E-19
922.15559	1.2397E-19
922.15613	1.0948E-19
922.15666	9.982E-20
922.1572	9.499E-20
922.15774	9.66E-20
922.15828	9.982E-20
922.15882	1.0626E-19
922.15935	1.1109E-19
922.15989	1.127E-19
922.16043	1.1431E-19
922.16097	1.1592E-19
922.16151	1.2075E-19
922.16204	1.288E-19
922.16258	1.3846E-19
922.16312	1.5295E-19
922.16366	1.6422E-19
922.1642	1.7066E-19
922.16473	1.7066E-19
922.16527	1.5939E-19
922.16581	1.3846E-19
922.16635	1.1109E-19
922.16689	8.211E-20
922.16742	5.796E-20
922.16796	4.508E-20
922.1685	4.508E-20
922.16904	6.118E-20
922.16958	8.694E-20
922.17012	1.2075E-19
922.17065	1.5134E-19
922.17119	1.771E-19
922.17173	1.8998E-19
922.17227	1.8837E-19
922.17281	1.7549E-19
922.17334	1.5295E-19
922.17388	1.2719E-19
922.17442	1.0465E-19
922.17496	9.016E-20
922.1755	8.533E-20
922.17603	9.016E-20
922.17657	1.0304E-19
922.17711	1.2397E-19
922.17765	1.4973E-19
922.17819	1.7388E-19
922.17872	1.9964E-19
922.17926	2.2218E-19
922.1798	2.3989E-19
922.18034	2.5116E-19
922.18088	2.5599E-19
922.18141	2.4955E-19
922.18195	2.3184E-19
922.18249	2.0125E-19
922.18303	1.6261E-19
922.18357	1.1753E-19
922.18411	7.406E-20
922.18464	3.864E-20
922.18518	1.932E-20
922.18572	1.771E-20
922.18626	3.703E-20
922.1868	7.406E-20
922.18733	1.1914E-19
922.18787	1.6583E-19
922.18841	2.0125E-19
922.18895	2.2057E-19
922.18949	2.1735E-19
922.19002	1.932E-19
922.19056	1.5295E-19
922.1911	1.0465E-19
922.19164	5.957E-20
922.19218	2.415E-20
922.19271	4.83E-21
922.19325	6.44E-21
922.19379	2.254E-20
922.19433	5.152E-20
922.19487	8.372E-20
922.1954	1.127E-19
922.19594	1.3524E-19
922.19648	1.449E-19
922.19702	1.449E-19
922.19756	1.3363E-19
922.1981	1.1753E-19
922.19863	9.821E-20
922.19917	8.05E-20
922.19971	6.762E-20
922.20025	6.279E-20
922.20079	6.44E-20
922.20132	7.406E-20
922.20186	9.016E-20
922.2024	1.1109E-19
922.20294	1.3524E-19
922.20348	1.5939E-19
922.20401	1.8032E-19
922.20455	1.9481E-19
922.20509	1.9964E-19
922.20563	1.932E-19
922.20617	1.771E-19
922.2067	1.5295E-19
922.20724	1.2558E-19
922.20778	9.982E-20
922.20832	8.05E-20
922.20886	7.245E-20
922.20939	7.889E-20
922.20993	9.821E-20
922.21047	1.2719E-19
922.21101	1.6261E-19
922.21155	1.9803E-19
922.21209	2.3023E-19
922.21262	2.5116E-19
922.21316	2.6082E-19
922.2137	2.5921E-19
922.21424	2.4311E-19
922.21478	2.1896E-19
922.21531	1.8837E-19
922.21585	1.5134E-19
922.21639	1.1592E-19
922.21693	8.211E-20
922.21747	5.313E-20
922.218	3.22E-20
922.21854	2.093E-20
922.21908	1.932E-20
922.21962	2.737E-20
922.22016	4.347E-20
922.22069	6.118E-20
922.22123	7.728E-20
922.22177	9.016E-20
922.22231	9.338E-20
922.22285	8.855E-20
922.22338	7.728E-20
922.22392	6.44E-20
922.22446	5.152E-20
922.225	4.669E-20
922.22554	4.83E-20
922.22608	6.118E-20
922.22661	8.05E-20
922.22715	1.0143E-19
922.22769	1.2075E-19
922.22823	1.3363E-19
922.22877	1.3524E-19
922.2293	1.288E-19
922.22984	1.127E-19
922.23038	9.338E-20
922.23092	7.245E-20
922.23146	5.635E-20
922.23199	4.669E-20
922.23253	4.186E-20
922.23307	4.508E-20
922.23361	5.152E-20
922.23415	6.118E-20
922.23468	7.567E-20
922.23522	9.177E-20
922.23576	1.127E-19
922.2363	1.3685E-19
922.23684	1.6261E-19
922.23737	1.8676E-19
922.23791	2.0608E-19
922.23845	2.1574E-19
922.23899	2.1413E-19
922.23953	1.9964E-19
922.24007	1.7549E-19
922.2406	1.4812E-19
922.24114	1.2558E-19
922.24168	1.1592E-19
922.24222	1.2075E-19
922.24276	1.449E-19
922.24329	1.8032E-19
922.24383	2.2057E-19
922.24437	2.5599E-19
922.24491	2.7692E-19
922.24545	2.7853E-19
922.24598	2.5921E-19
922.24652	2.2379E-19
922.24706	1.8354E-19
922.2476	1.4812E-19
922.24814	1.2558E-19
922.24867	1.2558E-19
922.24921	1.449E-19
922.24975	1.771E-19
922.25029	2.1413E-19
922.25083	2.4472E-19
922.25136	2.5921E-19
922.2519	2.5277E-19
922.25244	2.2701E-19
922.25298	1.8837E-19
922.25352	1.449E-19
922.25406	1.0626E-19
922.25459	8.05E-20
922.25513	7.084E-20
922.25567	7.567E-20
922.25621	9.016E-20
922.25675	1.0948E-19
922.25728	1.2558E-19
922.25782	1.3524E-19
922.25836	1.4007E-19
922.2589	1.4007E-19
922.25944	1.3846E-19
922.25997	1.3685E-19
922.26051	1.3846E-19
922.26105	1.4168E-19
922.26159	1.4168E-19
922.26213	1.3846E-19
922.26266	1.288E-19
922.2632	1.127E-19
922.26374	9.499E-20
922.26428	8.211E-20
922.26482	7.889E-20
922.26535	8.855E-20
922.26589	1.1431E-19
922.26643	1.4973E-19
922.26697	1.8837E-19
922.26751	2.2218E-19
922.26805	2.3828E-19
922.26858	2.3345E-19
922.26912	2.0608E-19
922.26966	1.5778E-19
922.2702	9.982E-20
922.27074	4.186E-20
922.27127	-6.44E-21
922.27181	-3.864E-20
922.27235	-5.152E-20
922.27289	-4.669E-20
922.27343	-3.22E-20
922.27396	-1.127E-20
922.2745	9.66E-21
922.27504	2.898E-20
922.27558	4.83E-20
922.27612	7.245E-20
922.27665	1.0626E-19
922.27719	1.5134E-19
922.27773	2.0608E-19
922.27827	2.6726E-19
922.27881	3.2522E-19
922.27934	3.703E-19
922.27988	3.9284E-19
922.28042	3.8962E-19
922.28096	3.5903E-19
922.2815	3.0751E-19
922.28204	2.4311E-19
922.28257	1.8032E-19
922.28311	1.2719E-19
922.28365	9.016E-20
922.28419	6.923E-20
922.28473	6.44E-20
922.28526	6.923E-20
922.2858	7.728E-20
922.28634	8.211E-20
922.28688	8.05E-20
922.28742	7.567E-20
922.28795	6.923E-20
922.28849	6.601E-20
922.28903	6.601E-20
922.28957	7.567E-20
922.29011	8.855E-20
922.29064	1.0465E-19
922.29118	1.1914E-19
922.29172	1.2719E-19
922.29226	1.288E-19
922.2928	1.2075E-19
922.29333	1.0787E-19
922.29387	9.177E-20
922.29441	7.728E-20
922.29495	6.923E-20
922.29549	6.923E-20
922.29603	7.406E-20
922.29656	8.533E-20
922.2971	9.982E-20
922.29764	1.1431E-19
922.29818	1.2719E-19
922.29872	1.3846E-19
922.29925	1.4812E-19
922.29979	1.5617E-19
922.30033	1.6261E-19
922.30087	1.6583E-19
922.30141	1.6583E-19
922.30194	1.61E-19
922.30248	1.5134E-19
922.30302	1.3846E-19
922.30356	1.2397E-19
922.3041	1.0948E-19
922.30463	9.982E-20
922.30517	9.66E-20
922.30571	1.0143E-19
922.30625	1.1109E-19
922.30679	1.2236E-19
922.30732	1.3363E-19
922.30786	1.3846E-19
922.3084	1.3524E-19
922.30894	1.2397E-19
922.30948	1.0626E-19
922.31002	8.533E-20
922.31055	6.601E-20
922.31109	5.152E-20
922.31163	4.669E-20
922.31217	4.991E-20
922.31271	6.118E-20
922.31324	7.406E-20
922.31378	9.016E-20
922.31432	1.0304E-19
922.31486	1.1431E-19
922.3154	1.2397E-19
922.31593	1.3202E-19
922.31647	1.4168E-19
922.31701	1.5295E-19
922.31755	1.6583E-19
922.31809	1.8032E-19
922.31862	1.932E-19
922.31916	1.9964E-19
922.3197	1.9803E-19
922.32024	1.8676E-19
922.32078	1.6905E-19
922.32131	1.4329E-19
922.32185	1.1431E-19
922.32239	8.855E-20
922.32293	6.762E-20
922.32347	5.635E-20
922.32401	5.152E-20
922.32454	5.635E-20
922.32508	6.762E-20
922.32562	8.372E-20
922.32616	9.982E-20
922.3267	1.1431E-19
922.32723	1.2719E-19
922.32777	1.3685E-19
922.32831	1.4168E-19
922.32885	1.4168E-19
922.32939	1.3685E-19
922.32992	1.288E-19
922.33046	1.1753E-19
922.331	1.0304E-19
922.33154	8.855E-20
922.33208	7.406E-20
922.33261	6.118E-20
922.33315	5.313E-20
922.33369	4.991E-20
922.33423	5.152E-20
922.33477	5.957E-20
922.3353	7.245E-20
922.33584	9.016E-20
922.33638	1.1109E-19
922.33692	1.3363E-19
922.33746	1.5456E-19
922.338	1.7227E-19
922.33853	1.8193E-19
922.33907	1.8193E-19
922.33961	1.6905E-19
922.34015	1.4651E-19
922.34069	1.127E-19
922.34122	7.406E-20
922.34176	3.703E-20
922.3423	4.83E-21
922.34284	-1.288E-20
922.34338	-1.61E-20
922.34391	-3.22E-21
922.34445	2.254E-20
922.34499	5.474E-20
922.34553	8.533E-20
922.34607	1.1109E-19
922.3466	1.2397E-19
922.34714	1.2719E-19
922.34768	1.1914E-19
922.34822	1.0787E-19
922.34876	9.499E-20
922.34929	9.016E-20
922.34983	9.016E-20
922.35037	9.821E-20
922.35091	1.0787E-19
922.35145	1.1431E-19
922.35199	1.1592E-19
922.35252	1.0626E-19
922.35306	8.855E-20
922.3536	6.601E-20
922.35414	4.508E-20
922.35468	3.22E-20
922.35521	3.059E-20
922.35575	4.347E-20
922.35629	6.762E-20
922.35683	9.499E-20
922.35737	1.2075E-19
922.3579	1.3685E-19
922.35844	1.4007E-19
922.35898	1.3041E-19
922.35952	1.0948E-19
922.36006	8.694E-20
922.36059	6.762E-20
922.36113	5.796E-20
922.36167	5.796E-20
922.36221	6.923E-20
922.36275	8.372E-20
922.36328	9.66E-20
922.36382	1.0304E-19
922.36436	9.982E-20
922.3649	8.855E-20
922.36544	7.245E-20
922.36598	5.796E-20
922.36651	5.152E-20
922.36705	5.474E-20
922.36759	6.923E-20
922.36813	9.016E-20
922.36867	1.0948E-19
922.3692	1.1914E-19
922.36974	1.1592E-19
922.37028	9.982E-20
922.37082	7.084E-20
922.37136	4.025E-20
922.37189	1.288E-20
922.37243	0
922.37297	3.22E-21
922.37351	2.093E-20
922.37405	5.152E-20
922.37458	8.372E-20
922.37512	1.0948E-19
922.37566	1.2236E-19
922.3762	1.2075E-19
922.37674	1.0787E-19
922.37727	9.338E-20
922.37781	8.372E-20
922.37835	8.694E-20
922.37889	1.0787E-19
922.37943	1.4329E-19
922.37997	1.8676E-19
922.3805	2.254E-19
922.38104	2.5277E-19
922.38158	2.5599E-19
922.38212	2.3506E-19
922.38266	1.932E-19
922.38319	1.4007E-19
922.38373	8.533E-20
922.38427	4.186E-20
922.38481	1.771E-20
922.38535	1.61E-20
922.38588	3.542E-20
922.38642	6.762E-20
922.38696	1.0626E-19
922.3875	1.3846E-19
922.38804	1.61E-19
922.38857	1.7066E-19
922.38911	1.7066E-19
922.38965	1.61E-19
922.39019	1.5134E-19
922.39073	1.4329E-19
922.39126	1.4168E-19
922.3918	1.4329E-19
922.39234	1.4651E-19
922.39288	1.4973E-19
922.39342	1.4973E-19
922.39396	1.4651E-19
922.39449	1.4007E-19
922.39503	1.3685E-19
922.39557	1.3524E-19
922.39611	1.4168E-19
922.39665	1.5456E-19
922.39718	1.7227E-19
922.39772	1.9159E-19
922.39826	2.093E-19
922.3988	2.2057E-19
922.39934	2.2379E-19
922.39987	2.1896E-19
922.40041	2.093E-19
922.40095	1.9642E-19
922.40149	1.8193E-19
922.40203	1.6905E-19
922.40256	1.5295E-19
922.4031	1.3363E-19
922.40364	1.0787E-19
922.40418	7.406E-20
922.40472	3.22E-20
922.40525	-1.127E-20
922.40579	-5.313E-20
922.40633	-8.372E-20
922.40687	-9.821E-20
922.40741	-9.016E-20
922.40795	-5.957E-20
922.40848	-8.05E-21
922.40902	5.313E-20
922.40956	1.1753E-19
922.4101	1.7388E-19
922.41064	2.1413E-19
922.41117	2.3345E-19
922.41171	2.3184E-19
922.41225	2.1413E-19
922.41279	1.8515E-19
922.41333	1.5134E-19
922.41386	1.2236E-19
922.4144	9.982E-20
922.41494	8.533E-20
922.41548	7.728E-20
922.41602	7.406E-20
922.41655	7.245E-20
922.41709	7.084E-20
922.41763	6.601E-20
922.41817	6.279E-20
922.41871	6.279E-20
922.41924	6.762E-20
922.41978	8.05E-20
922.42032	1.0304E-19
922.42086	1.3202E-19
922.4214	1.6422E-19
922.42194	1.932E-19
922.42247	2.1574E-19
922.42301	2.2701E-19
922.42355	2.2379E-19
922.42409	2.0608E-19
922.42463	1.7549E-19
922.42516	1.3524E-19
922.4257	9.016E-20
922.42624	4.83E-20
922.42678	1.288E-20
922.42732	-9.66E-21
922.42785	-1.771E-20
922.42839	-9.66E-21
922.42893	1.288E-20
922.42947	4.669E-20
922.43001	9.016E-20
922.43054	1.3524E-19
922.43108	1.7871E-19
922.43162	2.1252E-19
922.43216	2.3667E-19
922.4327	2.4633E-19
922.43323	2.415E-19
922.43377	2.2379E-19
922.43431	1.9803E-19
922.43485	1.6583E-19
922.43539	1.3363E-19
922.43593	1.0304E-19
922.43646	8.05E-20
922.437	6.44E-20
922.43754	5.635E-20
922.43808	5.474E-20
922.43862	5.635E-20
922.43915	5.796E-20
922.43969	6.118E-20
922.44023	6.279E-20
922.44077	6.44E-20
922.44131	6.762E-20
922.44184	7.406E-20
922.44238	8.372E-20
922.44292	9.821E-20
922.44346	1.1431E-19
922.444	1.3041E-19
922.44453	1.449E-19
922.44507	1.5295E-19
922.44561	1.5295E-19
922.44615	1.4651E-19
922.44669	1.3685E-19
922.44722	1.2558E-19
922.44776	1.1914E-19
922.4483	1.2075E-19
922.44884	1.3202E-19
922.44938	1.4973E-19
922.44992	1.7066E-19
922.45045	1.8676E-19
922.45099	1.8998E-19
922.45153	1.771E-19
922.45207	1.4329E-19
922.45261	9.499E-20
922.45314	3.864E-20
922.45368	-1.61E-20
922.45422	-5.635E-20
922.45476	-7.406E-20
922.4553	-6.44E-20
922.45583	-2.898E-20
922.45637	2.415E-20
922.45691	8.372E-20
922.45745	1.3685E-19
922.45799	1.7066E-19
922.45852	1.771E-19
922.45906	1.5939E-19
922.4596	1.1914E-19
922.46014	7.084E-20
922.46068	2.737E-20
922.46121	-1.61E-21
922.46175	-8.05E-21
922.46229	8.05E-21
922.46283	4.508E-20
922.46337	9.016E-20
922.46391	1.3524E-19
922.46444	1.6905E-19
922.46498	1.8676E-19
922.46552	1.8676E-19
922.46606	1.7388E-19
922.4666	1.5295E-19
922.46713	1.3202E-19
922.46767	1.1592E-19
922.46821	1.0787E-19
922.46875	1.0626E-19
922.46929	1.0787E-19
922.46982	1.0787E-19
922.47036	1.0465E-19
922.4709	9.338E-20
922.47144	7.728E-20
922.47198	5.635E-20
922.47251	3.542E-20
922.47305	1.449E-20
922.47359	-3.22E-21
922.47413	-2.093E-20
922.47467	-3.864E-20
922.4752	-5.957E-20
922.47574	-8.211E-20
922.47628	-1.0304E-19
922.47682	-1.1914E-19
922.47736	-1.2236E-19
922.4779	-1.0787E-19
922.47843	-7.245E-20
922.47897	-1.932E-20
922.47951	4.83E-20
922.48005	1.1753E-19
922.48059	1.8032E-19
922.48112	2.254E-19
922.48166	2.4794E-19
922.4822	2.4794E-19
922.48274	2.3184E-19
922.48328	2.0608E-19
922.48381	1.7871E-19
922.48435	1.5939E-19
922.48489	1.4651E-19
922.48543	1.4168E-19
922.48597	1.3524E-19
922.4865	1.2236E-19
922.48704	9.982E-20
922.48758	6.601E-20
922.48812	2.898E-20
922.48866	-1.61E-21
922.48919	-1.61E-20
922.48973	-1.61E-21
922.49027	4.347E-20
922.49081	1.1431E-19
922.49135	2.0125E-19
922.49189	2.8336E-19
922.49242	3.4454E-19
922.49296	3.703E-19
922.4935	3.5098E-19
922.49404	2.9141E-19
922.49458	2.0608E-19
922.49511	1.1109E-19
922.49565	2.898E-20
922.49619	-2.415E-20
922.49673	-4.186E-20
922.49727	-2.576E-20
922.4978	1.449E-20
922.49834	6.44E-20
922.49888	1.0626E-19
922.49942	1.2719E-19
922.49996	1.2558E-19
922.50049	1.0143E-19
922.50103	6.601E-20
922.50157	3.059E-20
922.50211	9.66E-21
922.50265	8.05E-21
922.50319	2.737E-20
922.50372	6.118E-20
922.50426	1.0304E-19
922.5048	1.4007E-19
922.50534	1.6583E-19
922.50588	1.7549E-19
922.50641	1.7066E-19
922.50695	1.61E-19
922.50749	1.4973E-19
922.50803	1.4651E-19
922.50857	1.5456E-19
922.5091	1.6905E-19
922.50964	1.8837E-19
922.51018	2.0447E-19
922.51072	2.093E-19
922.51126	2.0125E-19
922.51179	1.8032E-19
922.51233	1.5134E-19
922.51287	1.2075E-19
922.51341	9.499E-20
922.51395	8.211E-20
922.51448	8.372E-20
922.51502	9.821E-20
922.51556	1.1914E-19
922.5161	1.4168E-19
922.51664	1.61E-19
922.51718	1.7066E-19
922.51771	1.7066E-19
922.51825	1.6744E-19
922.51879	1.5939E-19
922.51933	1.5456E-19
922.51987	1.5456E-19
922.5204	1.5778E-19
922.52094	1.6422E-19
922.52148	1.6905E-19
922.52202	1.6744E-19
922.52256	1.61E-19
922.52309	1.4651E-19
922.52363	1.2719E-19
922.52417	1.0626E-19
922.52471	9.177E-20
922.52525	8.372E-20
922.52578	8.533E-20
922.52632	9.66E-20
922.52686	1.1431E-19
922.5274	1.3524E-19
922.52794	1.5778E-19
922.52847	1.7549E-19
922.52901	1.8837E-19
922.52955	1.9803E-19
922.53009	2.0286E-19
922.53063	2.0286E-19
922.53117	2.0125E-19
922.5317	1.9803E-19
922.53224	1.932E-19
922.53278	1.8676E-19
922.53332	1.7871E-19
922.53386	1.7388E-19
922.53439	1.7066E-19
922.53493	1.7066E-19
922.53547	1.7388E-19
922.53601	1.7871E-19
922.53655	1.8193E-19
922.53708	1.8193E-19
922.53762	1.7549E-19
922.53816	1.6261E-19
922.5387	1.4329E-19
922.53924	1.2397E-19
922.53977	1.1109E-19
922.54031	1.0948E-19
922.54085	1.2236E-19
922.54139	1.5134E-19
922.54193	1.8998E-19
922.54246	2.3184E-19
922.543	2.6565E-19
922.54354	2.7853E-19
922.54408	2.6726E-19
922.54462	2.2862E-19
922.54516	1.6905E-19
922.54569	9.982E-20
922.54623	3.703E-20
922.54677	-8.05E-21
922.54731	-2.254E-20
922.54785	-4.83E-21
922.54838	4.347E-20
922.54892	1.0948E-19
922.54946	1.7871E-19
922.55	2.3506E-19
922.55054	2.6726E-19
922.55107	2.6726E-19
922.55161	2.3667E-19
922.55215	1.8193E-19
922.55269	1.1753E-19
922.55323	5.313E-20
922.55376	3.22E-21
922.5543	-2.737E-20
922.55484	-3.542E-20
922.55538	-2.576E-20
922.55592	-1.61E-21
922.55645	2.576E-20
922.55699	5.313E-20
922.55753	7.406E-20
922.55807	8.694E-20
922.55861	9.338E-20
922.55915	9.66E-20
922.55968	9.821E-20
922.56022	1.0143E-19
922.56076	1.0626E-19
922.5613	1.127E-19
922.56184	1.2075E-19
922.56237	1.2558E-19
922.56291	1.288E-19
922.56345	1.3041E-19
922.56399	1.2719E-19
922.56453	1.2397E-19
922.56506	1.1914E-19
922.5656	1.1431E-19
922.56614	1.0948E-19
922.56668	1.0465E-19
922.56722	1.0143E-19
922.56775	9.66E-20
922.56829	9.016E-20
922.56883	8.372E-20
922.56937	7.889E-20
922.56991	7.245E-20
922.57044	6.923E-20
922.57098	6.923E-20
922.57152	7.406E-20
922.57206	8.211E-20
922.5726	9.499E-20
922.57314	1.1431E-19
922.57367	1.3524E-19
922.57421	1.5778E-19
922.57475	1.771E-19
922.57529	1.932E-19
922.57583	1.9964E-19
922.57636	1.9481E-19
922.5769	1.8032E-19
922.57744	1.5939E-19
922.57798	1.3363E-19
922.57852	1.1109E-19
922.57905	9.821E-20
922.57959	9.66E-20
922.58013	1.1109E-19
922.58067	1.3524E-19
922.58121	1.6422E-19
922.58174	1.8998E-19
922.58228	2.0125E-19
922.58282	1.9481E-19
922.58336	1.6744E-19
922.5839	1.2236E-19
922.58443	7.245E-20
922.58497	2.737E-20
922.58551	3.22E-21
922.58605	6.44E-21
922.58659	4.186E-20
922.58713	1.0465E-19
922.58766	1.8515E-19
922.5882	2.6404E-19
922.58874	3.2522E-19
922.58928	3.5259E-19
922.58982	3.4132E-19
922.59035	2.9141E-19
922.59089	2.1252E-19
922.59143	1.2236E-19
922.59197	4.186E-20
922.59251	-1.288E-20
922.59304	-2.737E-20
922.59358	-3.22E-21
922.59412	5.635E-20
922.59466	1.3524E-19
922.5952	2.1574E-19
922.59573	2.7853E-19
922.59627	3.1073E-19
922.59681	3.0751E-19
922.59735	2.6726E-19
922.59789	2.0447E-19
922.59842	1.3041E-19
922.59896	6.118E-20
922.5995	1.288E-20
922.60004	-8.05E-21
922.60058	-1.61E-21
922.60112	3.059E-20
922.60165	7.567E-20
922.60219	1.2236E-19
922.60273	1.61E-19
922.60327	1.8193E-19
922.60381	1.8032E-19
922.60434	1.61E-19
922.60488	1.288E-19
922.60542	9.338E-20
922.60596	6.44E-20
922.6065	4.669E-20
922.60703	4.83E-20
922.60757	6.923E-20
922.60811	1.0465E-19
922.60865	1.4812E-19
922.60919	1.9159E-19
922.60972	2.2701E-19
922.61026	2.4633E-19
922.6108	2.4794E-19
922.61134	2.3345E-19
922.61188	2.0447E-19
922.61241	1.6744E-19
922.61295	1.3202E-19
922.61349	1.0465E-19
922.61403	8.694E-20
922.61457	8.372E-20
922.61511	9.338E-20
922.61564	1.1431E-19
922.61618	1.4168E-19
922.61672	1.7227E-19
922.61726	2.0286E-19
922.6178	2.3023E-19
922.61833	2.576E-19
922.61887	2.8014E-19
922.61941	2.9946E-19
922.61995	3.1234E-19
922.62049	3.1878E-19
922.62102	3.1556E-19
922.62156	3.0107E-19
922.6221	2.7209E-19
922.62264	2.3506E-19
922.62318	1.8998E-19
922.62371	1.449E-19
922.62425	1.0626E-19
922.62479	8.211E-20
922.62533	7.728E-20
922.62587	9.016E-20
922.6264	1.2075E-19
922.62694	1.61E-19
922.62748	2.0447E-19
922.62802	2.415E-19
922.62856	2.6565E-19
922.6291	2.7531E-19
922.62963	2.6565E-19
922.63017	2.4311E-19
922.63071	2.1413E-19
922.63125	1.8193E-19
922.63179	1.5617E-19
922.63232	1.4007E-19
922.63286	1.3363E-19
922.6334	1.3846E-19
922.63394	1.5295E-19
922.63448	1.7066E-19
922.63501	1.8998E-19
922.63555	2.0608E-19
922.63609	2.2057E-19
922.63663	2.2862E-19
922.63717	2.3023E-19
922.6377	2.2701E-19
922.63824	2.1735E-19
922.63878	2.0447E-19
922.63932	1.8837E-19
922.63986	1.7388E-19
922.64039	1.6422E-19
922.64093	1.61E-19
922.64147	1.7227E-19
922.64201	1.9481E-19
922.64255	2.2862E-19
922.64309	2.7048E-19
922.64362	3.1073E-19
922.64416	3.4132E-19
922.6447	3.542E-19
922.64524	3.4454E-19
922.64578	3.0912E-19
922.64631	2.5116E-19
922.64685	1.8032E-19
922.64739	1.0626E-19
922.64793	4.186E-20
922.64847	-3.22E-21
922.649	-2.093E-20
922.64954	-9.66E-21
922.65008	2.415E-20
922.65062	7.245E-20
922.65116	1.2397E-19
922.65169	1.6905E-19
922.65223	1.9481E-19
922.65277	2.0286E-19
922.65331	1.8998E-19
922.65385	1.6422E-19
922.65438	1.3363E-19
922.65492	1.0787E-19
922.65546	9.177E-20
922.656	9.338E-20
922.65654	1.0948E-19
922.65708	1.3846E-19
922.65761	1.7388E-19
922.65815	2.0608E-19
922.65869	2.3184E-19
922.65923	2.4311E-19
922.65977	2.415E-19
922.6603	2.2701E-19
922.66084	2.0447E-19
922.66138	1.7871E-19
922.66192	1.5456E-19
922.66246	1.3846E-19
922.66299	1.3363E-19
922.66353	1.3846E-19
922.66407	1.5456E-19
922.66461	1.7871E-19
922.66515	2.0769E-19
922.66568	2.3506E-19
922.66622	2.5921E-19
922.66676	2.7531E-19
922.6673	2.8175E-19
922.66784	2.737E-19
922.66837	2.5438E-19
922.66891	2.2379E-19
922.66945	1.8676E-19
922.66999	1.4973E-19
922.67053	1.1592E-19
922.67107	9.177E-20
922.6716	8.372E-20
922.67214	9.499E-20
922.67268	1.2397E-19
922.67322	1.6583E-19
922.67376	2.1574E-19
922.67429	2.6404E-19
922.67483	3.0268E-19
922.67537	3.22E-19
922.67591	3.2039E-19
922.67645	2.9785E-19
922.67698	2.5599E-19
922.67752	2.0769E-19
922.67806	1.5939E-19
922.6786	1.2558E-19
922.67914	1.1109E-19
922.67967	1.2075E-19
922.68021	1.5134E-19
922.68075	1.9642E-19
922.68129	2.4472E-19
922.68183	2.8658E-19
922.68236	3.1395E-19
922.6829	3.2039E-19
922.68344	3.0429E-19
922.68398	2.7209E-19
922.68452	2.3184E-19
922.68506	1.9481E-19
922.68559	1.6744E-19
922.68613	1.5939E-19
922.68667	1.6905E-19
922.68721	1.9481E-19
922.68775	2.3023E-19
922.68828	2.6565E-19
922.68882	2.9302E-19
922.68936	3.059E-19
922.6899	3.0268E-19
922.69044	2.8175E-19
922.69097	2.5277E-19
922.69151	2.1735E-19
922.69205	1.8676E-19
922.69259	1.6422E-19
922.69313	1.5295E-19
922.69366	1.5295E-19
922.6942	1.5939E-19
922.69474	1.7227E-19
922.69528	1.8193E-19
922.69582	1.8998E-19
922.69635	1.9159E-19
922.69689	1.8837E-19
922.69743	1.8354E-19
922.69797	1.771E-19
922.69851	1.7549E-19
922.69905	1.771E-19
922.69958	1.8354E-19
922.70012	1.932E-19
922.70066	2.0125E-19
922.7012	2.0447E-19
922.70174	2.0125E-19
922.70227	1.8837E-19
922.70281	1.6583E-19
922.70335	1.3524E-19
922.70389	9.982E-20
922.70443	6.601E-20
922.70496	3.703E-20
922.7055	1.771E-20
922.70604	1.127E-20
922.70658	2.093E-20
922.70712	4.347E-20
922.70765	7.728E-20
922.70819	1.1753E-19
922.70873	1.5617E-19
922.70927	1.9159E-19
922.70981	2.1574E-19
922.71034	2.2862E-19
922.71088	2.2862E-19
922.71142	2.1896E-19
922.71196	2.0447E-19
922.7125	1.8837E-19
922.71304	1.7549E-19
922.71357	1.6905E-19
922.71411	1.6583E-19
922.71465	1.6905E-19
922.71519	1.7227E-19
922.71573	1.7388E-19
922.71626	1.7388E-19
922.7168	1.6905E-19
922.71734	1.6261E-19
922.71788	1.5617E-19
922.71842	1.5456E-19
922.71895	1.5939E-19
922.71949	1.7227E-19
922.72003	1.8998E-19
922.72057	2.1252E-19
922.72111	2.3184E-19
922.72164	2.4472E-19
922.72218	2.5116E-19
922.72272	2.4794E-19
922.72326	2.415E-19
922.7238	2.3345E-19
922.72433	2.3184E-19
922.72487	2.3989E-19
922.72541	2.576E-19
922.72595	2.8336E-19
922.72649	3.1234E-19
922.72703	3.3649E-19
922.72756	3.4937E-19
922.7281	3.4293E-19
922.72864	3.2039E-19
922.72918	2.8014E-19
922.72972	2.3345E-19
922.73025	1.8837E-19
922.73079	1.5456E-19
922.73133	1.4007E-19
922.73187	1.4812E-19
922.73241	1.7549E-19
922.73294	2.1413E-19
922.73348	2.5438E-19
922.73402	2.8497E-19
922.73456	3.0107E-19
922.7351	2.9463E-19
922.73563	2.6726E-19
922.73617	2.2701E-19
922.73671	1.8032E-19
922.73725	1.4168E-19
922.73779	1.1753E-19
922.73832	1.127E-19
922.73886	1.288E-19
922.7394	1.6422E-19
922.73994	2.0608E-19
922.74048	2.4794E-19
922.74102	2.8014E-19
922.74155	2.9302E-19
922.74209	2.8497E-19
922.74263	2.576E-19
922.74317	2.1413E-19
922.74371	1.6422E-19
922.74424	1.1753E-19
922.74478	8.05E-20
922.74532	5.957E-20
922.74586	5.635E-20
922.7464	7.245E-20
922.74693	1.0143E-19
922.74747	1.3846E-19
922.74801	1.7388E-19
922.74855	2.0447E-19
922.74909	2.2379E-19
922.74962	2.3023E-19
922.75016	2.254E-19
922.7507	2.1252E-19
922.75124	1.9642E-19
922.75178	1.8193E-19
922.75231	1.7227E-19
922.75285	1.6905E-19
922.75339	1.7388E-19
922.75393	1.8032E-19
922.75447	1.8837E-19
922.75501	1.9159E-19
922.75554	1.8676E-19
922.75608	1.7227E-19
922.75662	1.4973E-19
922.75716	1.2075E-19
922.7577	9.016E-20
922.75823	6.279E-20
922.75877	4.508E-20
922.75931	3.864E-20
922.75985	4.669E-20
922.76039	6.601E-20
922.76092	9.66E-20
922.76146	1.3041E-19
922.762	1.6422E-19
922.76254	1.9159E-19
922.76308	2.0608E-19
922.76361	2.0769E-19
922.76415	1.9481E-19
922.76469	1.7227E-19
922.76523	1.4329E-19
922.76577	1.1592E-19
922.7663	9.821E-20
922.76684	9.499E-20
922.76738	1.0787E-19
922.76792	1.3846E-19
922.76846	1.8193E-19
922.769	2.3023E-19
922.76953	2.737E-19
922.77007	3.0429E-19
922.77061	3.1556E-19
922.77115	3.0429E-19
922.77169	2.737E-19
922.77222	2.3184E-19
922.77276	1.8676E-19
922.7733	1.4812E-19
922.77384	1.2558E-19
922.77438	1.2397E-19
922.77491	1.4168E-19
922.77545	1.7388E-19
922.77599	2.093E-19
922.77653	2.3989E-19
922.77707	2.576E-19
922.7776	2.5599E-19
922.77814	2.3667E-19
922.77868	2.0286E-19
922.77922	1.6422E-19
922.77976	1.2719E-19
922.78029	9.982E-20
922.78083	8.855E-20
922.78137	9.016E-20
922.78191	1.0465E-19
922.78245	1.2558E-19
922.78299	1.4651E-19
922.78352	1.6583E-19
922.78406	1.8032E-19
922.7846	1.932E-19
922.78514	2.0447E-19
922.78568	2.1574E-19
922.78621	2.3023E-19
922.78675	2.415E-19
922.78729	2.4955E-19
922.78783	2.4633E-19
922.78837	2.3023E-19
922.7889	1.9964E-19
922.78944	1.5778E-19
922.78998	1.127E-19
922.79052	7.245E-20
922.79106	4.991E-20
922.79159	4.83E-20
922.79213	7.245E-20
922.79267	1.1592E-19
922.79321	1.7066E-19
922.79375	2.2701E-19
922.79428	2.6887E-19
922.79482	2.9141E-19
922.79536	2.8819E-19
922.7959	2.6243E-19
922.79644	2.2218E-19
922.79698	1.8032E-19
922.79751	1.4651E-19
922.79805	1.288E-19
922.79859	1.3041E-19
922.79913	1.4973E-19
922.79967	1.8032E-19
922.8002	2.1252E-19
922.80074	2.3989E-19
922.80128	2.5277E-19
922.80182	2.5116E-19
922.80236	2.3506E-19
922.80289	2.093E-19
922.80343	1.7871E-19
922.80397	1.4973E-19
922.80451	1.288E-19
922.80505	1.1592E-19
922.80558	1.127E-19
922.80612	1.1753E-19
922.80666	1.288E-19
922.8072	1.4329E-19
922.80774	1.61E-19
922.80827	1.7871E-19
922.80881	1.9642E-19
922.80935	2.1252E-19
922.80989	2.2379E-19
922.81043	2.3023E-19
922.81097	2.3184E-19
922.8115	2.254E-19
922.81204	2.1413E-19
922.81258	1.9803E-19
922.81312	1.8032E-19
922.81366	1.6261E-19
922.81419	1.449E-19
922.81473	1.288E-19
922.81527	1.1431E-19
922.81581	9.982E-20
922.81635	8.372E-20
922.81688	6.923E-20
922.81742	5.796E-20
922.81796	5.152E-20
922.8185	5.474E-20
922.81904	7.084E-20
922.81957	9.821E-20
922.82011	1.3363E-19
922.82065	1.7388E-19
922.82119	2.0769E-19
922.82173	2.3023E-19
922.82226	2.3667E-19
922.8228	2.254E-19
922.82334	1.9964E-19
922.82388	1.6422E-19
922.82442	1.3041E-19
922.82496	1.0143E-19
922.82549	8.533E-20
922.82603	8.211E-20
922.82657	8.855E-20
922.82711	1.0304E-19
922.82765	1.1592E-19
922.82818	1.2719E-19
922.82872	1.3041E-19
922.82926	1.3202E-19
922.8298	1.3041E-19
922.83034	1.3363E-19
922.83087	1.4007E-19
922.83141	1.5295E-19
922.83195	1.6744E-19
922.83249	1.8032E-19
922.83303	1.8676E-19
922.83356	1.8354E-19
922.8341	1.7227E-19
922.83464	1.5778E-19
922.83518	1.449E-19
922.83572	1.4329E-19
922.83625	1.5456E-19
922.83679	1.8193E-19
922.83733	2.1574E-19
922.83787	2.4955E-19
922.83841	2.7048E-19
922.83895	2.7048E-19
922.83948	2.415E-19
922.84002	1.8998E-19
922.84056	1.2558E-19
922.8411	6.44E-20
922.84164	1.932E-20
922.84217	6.44E-21
922.84271	2.737E-20
922.84325	8.05E-20
922.84379	1.5134E-19
922.84433	2.2379E-19
922.84486	2.7853E-19
922.8454	3.0429E-19
922.84594	2.9463E-19
922.84648	2.5599E-19
922.84702	1.9803E-19
922.84755	1.4007E-19
922.84809	9.821E-20
922.84863	8.211E-20
922.84917	9.66E-20
922.84971	1.3685E-19
922.85024	1.8998E-19
922.85078	2.4472E-19
922.85132	2.8658E-19
922.85186	3.0751E-19
922.8524	3.059E-19
922.85294	2.8819E-19
922.85347	2.5921E-19
922.85401	2.3023E-19
922.85455	2.0769E-19
922.85509	1.9481E-19
922.85563	1.8676E-19
922.85616	1.8354E-19
922.8567	1.7549E-19
922.85724	1.6261E-19
922.85778	1.4329E-19
922.85832	1.2075E-19
922.85885	1.0143E-19
922.85939	9.016E-20
922.85993	9.177E-20
922.86047	1.0787E-19
922.86101	1.3363E-19
922.86154	1.6422E-19
922.86208	1.9159E-19
922.86262	2.093E-19
922.86316	2.1413E-19
922.8637	2.0769E-19
922.86423	1.9159E-19
922.86477	1.7549E-19
922.86531	1.61E-19
922.86585	1.5456E-19
922.86639	1.5617E-19
922.86693	1.6422E-19
922.86746	1.7227E-19
922.868	1.7871E-19
922.86854	1.8032E-19
922.86908	1.7388E-19
922.86962	1.6422E-19
922.87015	1.5456E-19
922.87069	1.4651E-19
922.87123	1.449E-19
922.87177	1.4973E-19
922.87231	1.61E-19
922.87284	1.7388E-19
922.87338	1.8676E-19
922.87392	1.9481E-19
922.87446	1.9642E-19
922.875	1.9159E-19
922.87553	1.8032E-19
922.87607	1.6422E-19
922.87661	1.4168E-19
922.87715	1.1753E-19
922.87769	8.855E-20
922.87822	5.957E-20
922.87876	3.22E-20
922.8793	8.05E-21
922.87984	-4.83E-21
922.88038	-4.83E-21
922.88092	9.66E-21
922.88145	4.025E-20
922.88199	8.211E-20
922.88253	1.2719E-19
922.88307	1.6422E-19
922.88361	1.8515E-19
922.88414	1.8515E-19
922.88468	1.6261E-19
922.88522	1.2075E-19
922.88576	7.245E-20
922.8863	2.898E-20
922.88683	1.61E-21
922.88737	-3.22E-21
922.88791	1.61E-20
922.88845	5.313E-20
922.88899	9.66E-20
922.88952	1.3685E-19
922.89006	1.6261E-19
922.8906	1.7066E-19
922.89114	1.5939E-19
922.89168	1.3685E-19
922.89221	1.1592E-19
922.89275	1.0465E-19
922.89329	1.0948E-19
922.89383	1.3202E-19
922.89437	1.6744E-19
922.89491	2.0608E-19
922.89544	2.3828E-19
922.89598	2.5277E-19
922.89652	2.4472E-19
922.89706	2.2057E-19
922.8976	1.8354E-19
922.89813	1.4651E-19
922.89867	1.2075E-19
922.89921	1.0948E-19
922.89975	1.1753E-19
922.90029	1.3846E-19
922.90082	1.6422E-19
922.90136	1.8515E-19
922.9019	1.9159E-19
922.90244	1.8193E-19
922.90298	1.5456E-19
922.90351	1.1753E-19
922.90405	7.889E-20
922.90459	4.83E-20
922.90513	3.381E-20
922.90567	3.703E-20
922.9062	5.796E-20
922.90674	9.177E-20
922.90728	1.3202E-19
922.90782	1.7388E-19
922.90836	2.093E-19
922.9089	2.3667E-19
922.90943	2.5438E-19
922.90997	2.5921E-19
922.91051	2.5438E-19
922.91105	2.3828E-19
922.91159	2.1413E-19
922.91212	1.8354E-19
922.91266	1.4973E-19
922.9132	1.2075E-19
922.91374	1.0304E-19
922.91428	9.982E-20
922.91481	1.1592E-19
922.91535	1.4812E-19
922.91589	1.932E-19
922.91643	2.3828E-19
922.91697	2.7209E-19
922.9175	2.8175E-19
922.91804	2.6082E-19
922.91858	2.093E-19
922.91912	1.3363E-19
922.91966	4.83E-20
922.92019	-3.059E-20
922.92073	-8.372E-20
922.92127	-9.982E-20
922.92181	-7.889E-20
922.92235	-2.415E-20
922.92289	5.152E-20
922.92342	1.3202E-19
922.92396	1.9964E-19
922.9245	2.4311E-19
922.92504	2.5599E-19
922.92558	2.4311E-19
922.92611	2.1091E-19
922.92665	1.7066E-19
922.92719	1.3524E-19
922.92773	1.1109E-19
922.92827	9.982E-20
922.9288	9.982E-20
922.92934	1.0626E-19
922.92988	1.127E-19
922.93042	1.1753E-19
922.93096	1.1753E-19
922.93149	1.1592E-19
922.93203	1.1753E-19
922.93257	1.2397E-19
922.93311	1.4007E-19
922.93365	1.5939E-19
922.93418	1.8193E-19
922.93472	1.9964E-19
922.93526	2.093E-19
922.9358	2.0447E-19
922.93634	1.8998E-19
922.93688	1.6744E-19
922.93741	1.4651E-19
922.93795	1.3202E-19
922.93849	1.288E-19
922.93903	1.3846E-19
922.93957	1.5617E-19
922.9401	1.771E-19
922.94064	1.9159E-19
922.94118	1.9642E-19
922.94172	1.8676E-19
922.94226	1.6422E-19
922.94279	1.3363E-19
922.94333	1.0304E-19
922.94387	8.05E-20
922.94441	7.084E-20
922.94495	7.728E-20
922.94548	9.499E-20
922.94602	1.2075E-19
922.94656	1.4651E-19
922.9471	1.6583E-19
922.94764	1.7549E-19
922.94817	1.7388E-19
922.94871	1.61E-19
922.94925	1.4007E-19
922.94979	1.1753E-19
922.95033	9.66E-20
922.95087	8.05E-20
922.9514	7.084E-20
922.95194	6.44E-20
922.95248	6.279E-20
922.95302	6.44E-20
922.95356	6.762E-20
922.95409	7.084E-20
922.95463	7.567E-20
922.95517	7.728E-20
922.95571	7.889E-20
922.95625	7.567E-20
922.95678	7.084E-20
922.95732	6.279E-20
922.95786	5.474E-20
922.9584	4.669E-20
922.95894	4.186E-20
922.95947	4.347E-20
922.96001	4.83E-20
922.96055	5.635E-20
922.96109	6.279E-20
922.96163	5.957E-20
922.96216	4.669E-20
922.9627	2.254E-20
922.96324	-1.127E-20
922.96378	-4.83E-20
922.96432	-7.889E-20
922.96486	-9.338E-20
922.96539	-8.211E-20
922.96593	-4.508E-20
922.96647	1.61E-20
922.96701	9.016E-20
922.96755	1.6422E-19
922.96808	2.2379E-19
922.96862	2.576E-19
922.96916	2.5599E-19
922.9697	2.2379E-19
922.97024	1.6422E-19
922.97077	9.499E-20
922.97131	2.737E-20
922.97185	-2.415E-20
922.97239	-4.991E-20
922.97293	-5.152E-20
922.97346	-2.898E-20
922.974	4.83E-21
922.97454	4.347E-20
922.97508	7.567E-20
922.97562	9.499E-20
922.97615	9.982E-20
922.97669	9.338E-20
922.97723	7.889E-20
922.97777	6.118E-20
922.97831	4.508E-20
922.97885	3.381E-20
922.97938	2.898E-20
922.97992	2.737E-20
922.98046	3.22E-20
922.981	3.864E-20
922.98154	4.83E-20
922.98207	6.118E-20
922.98261	7.728E-20
922.98315	9.338E-20
922.98369	1.0787E-19
922.98423	1.1753E-19
922.98476	1.1914E-19
922.9853	1.0948E-19
922.98584	9.016E-20
922.98638	6.279E-20
922.98692	3.381E-20
922.98745	1.127E-20
922.98799	0
922.98853	1.61E-21
922.98907	1.61E-20
922.98961	3.864E-20
922.99014	6.279E-20
922.99068	7.889E-20
922.99122	8.05E-20
922.99176	6.279E-20
922.9923	3.059E-20
922.99284	-1.288E-20
922.99337	-5.796E-20
922.99391	-9.499E-20
922.99445	-1.1592E-19
922.99499	-1.1431E-19
922.99553	-9.177E-20
922.99606	-5.313E-20
922.9966	-6.44E-21
922.99714	4.186E-20
922.99768	8.211E-20
922.99822	1.1109E-19
922.99875	1.2558E-19
922.99929	1.2719E-19
922.99983	1.1914E-19
923.00037	1.0626E-19
923.00091	9.338E-20
923.00144	8.05E-20
923.00198	7.245E-20
923.00252	6.923E-20
923.00306	7.084E-20
923.0036	7.728E-20
923.00413	8.855E-20
923.00467	1.0465E-19
923.00521	1.2236E-19
923.00575	1.4007E-19
923.00629	1.5295E-19
923.00683	1.5778E-19
923.00736	1.5295E-19
923.0079	1.3524E-19
923.00844	1.0787E-19
923.00898	7.245E-20
923.00952	3.381E-20
923.01005	0
923.01059	-2.415E-20
923.01113	-3.22E-20
923.01167	-2.415E-20
923.01221	0
923.01274	3.381E-20
923.01328	7.245E-20
923.01382	1.0948E-19
923.01436	1.4007E-19
923.0149	1.5939E-19
923.01543	1.6422E-19
923.01597	1.5617E-19
923.01651	1.3846E-19
923.01705	1.1431E-19
923.01759	8.855E-20
923.01812	6.762E-20
923.01866	5.474E-20
923.0192	5.152E-20
923.01974	6.118E-20
923.02028	7.889E-20
923.02082	1.0465E-19
923.02135	1.3202E-19
923.02189	1.5295E-19
923.02243	1.6583E-19
923.02297	1.6422E-19
923.02351	1.4812E-19
923.02404	1.1914E-19
923.02458	8.533E-20
923.02512	5.313E-20
923.02566	2.898E-20
923.0262	2.093E-20
923.02673	2.898E-20
923.02727	5.152E-20
923.02781	8.05E-20
923.02835	1.1109E-19
923.02889	1.3041E-19
923.02942	1.3524E-19
923.02996	1.2558E-19
923.0305	1.0626E-19
923.03104	8.533E-20
923.03158	7.406E-20
923.03211	8.05E-20
923.03265	1.0787E-19
923.03319	1.5134E-19
923.03373	2.0447E-19
923.03427	2.5116E-19
923.03481	2.8014E-19
923.03534	2.8014E-19
923.03588	2.5116E-19
923.03642	1.9481E-19
923.03696	1.2719E-19
923.0375	6.279E-20
923.03803	1.932E-20
923.03857	4.83E-21
923.03911	2.254E-20
923.03965	6.44E-20
923.04019	1.1592E-19
923.04072	1.5939E-19
923.04126	1.7871E-19
923.0418	1.6744E-19
923.04234	1.2558E-19
923.04288	6.118E-20
923.04341	-6.44E-21
923.04395	-5.957E-20
923.04449	-8.372E-20
923.04503	-6.923E-20
923.04557	-1.932E-20
923.0461	5.474E-20
923.04664	1.3363E-19
923.04718	2.0125E-19
923.04772	2.3989E-19
923.04826	2.4311E-19
923.0488	2.1413E-19
923.04933	1.6261E-19
923.04987	1.0304E-19
923.05041	5.474E-20
923.05095	2.737E-20
923.05149	2.576E-20
923.05202	4.83E-20
923.05256	8.694E-20
923.0531	1.2719E-19
923.05364	1.61E-19
923.05418	1.7871E-19
923.05471	1.771E-19
923.05525	1.5939E-19
923.05579	1.3363E-19
923.05633	1.0787E-19
923.05687	8.855E-20
923.0574	8.05E-20
923.05794	8.533E-20
923.05848	9.821E-20
923.05902	1.1431E-19
923.05956	1.2719E-19
923.06009	1.3524E-19
923.06063	1.3685E-19
923.06117	1.3041E-19
923.06171	1.2236E-19
923.06225	1.1431E-19
923.06279	1.0948E-19
923.06332	1.0626E-19
923.06386	1.0626E-19
923.0644	1.0626E-19
923.06494	1.0304E-19
923.06548	9.499E-20
923.06601	8.372E-20
923.06655	7.084E-20
923.06709	5.957E-20
923.06763	5.152E-20
923.06817	5.474E-20
923.0687	6.601E-20
923.06924	8.855E-20
923.06978	1.1914E-19
923.07032	1.5134E-19
923.07086	1.8354E-19
923.07139	2.0769E-19
923.07193	2.1896E-19
923.07247	2.1574E-19
923.07301	1.9803E-19
923.07355	1.6583E-19
923.07408	1.2236E-19
923.07462	7.567E-20
923.07516	2.898E-20
[truncated: 68,624 more rows]
