# Supplementary material for: Nitrogen-Broadening Parameters for Atmospheric Spectra Modelling of the ν3 Band of SF6
Source: Molecules. 2022 Jan 19;27(3):646. doi: 10.3390/molecules27030646 (PMC8838927; doi:10.3390/molecules27030646)
Supplement: Supplementary file 1 [file molecules-27-00646-s001.zip › P170K 800mb.dat]

921.99802	4.991E-20
922.00663	-5.635E-20
922.01524	-7.245E-20
922.02385	3.381E-20
922.03246	0
922.04107	7.245E-20
922.04968	1.4812E-19
922.05828	6.762E-20
922.06689	7.245E-20
922.0755	-1.61E-21
922.08411	-8.211E-20
922.09272	-4.025E-20
922.10133	-4.83E-20
922.10994	5.635E-20
922.11855	9.982E-20
922.12716	4.83E-21
922.13577	8.372E-20
922.14438	2.898E-20
922.15299	-7.567E-20
922.1616	9.338E-20
922.1702	8.694E-20
922.17881	-5.152E-20
922.18742	3.381E-20
922.19603	1.0948E-19
922.20464	7.406E-20
922.21325	2.254E-20
922.22186	-1.288E-20
922.23047	8.05E-21
922.23908	3.542E-20
922.24769	7.084E-20
922.2563	1.2719E-19
922.26491	1.2397E-19
922.27352	7.728E-20
922.28213	6.923E-20
922.29073	5.152E-20
922.29934	2.576E-20
922.30795	9.821E-20
922.31656	1.4007E-19
922.32517	9.338E-20
922.33378	1.0787E-19
922.34239	1.0304E-19
922.351	4.669E-20
922.35961	8.05E-21
922.36822	-3.542E-20
922.37683	3.22E-20
922.38544	1.6905E-19
922.39405	2.0447E-19
922.40265	1.6905E-19
922.41126	6.762E-20
922.41987	3.381E-20
922.42848	1.2236E-19
922.43709	8.211E-20
922.4457	-1.771E-20
922.45431	1.61E-21
922.46292	3.542E-20
922.47153	5.313E-20
922.48014	6.601E-20
922.48875	3.703E-20
922.49736	4.991E-20
922.50597	1.2558E-19
922.51457	1.7227E-19
922.52318	1.6422E-19
922.53179	1.4007E-19
922.5404	1.2236E-19
922.54901	1.0626E-19
922.55762	8.855E-20
922.56623	8.855E-20
922.57484	9.499E-20
922.58345	9.821E-20
922.59206	1.5617E-19
922.60067	1.7066E-19
922.60928	5.635E-20
922.61789	2.737E-20
922.62649	7.567E-20
922.6351	6.118E-20
922.64371	7.084E-20
922.65232	9.177E-20
922.66093	9.499E-20
922.66954	1.0626E-19
922.67815	8.211E-20
922.68676	6.923E-20
922.69537	3.22E-21
922.70398	-9.177E-20
922.71259	-2.254E-20
922.7212	3.381E-20
922.72981	1.127E-20
922.73841	8.694E-20
922.74702	7.567E-20
922.75563	-5.474E-20
922.76424	-1.127E-20
922.77285	9.177E-20
922.78146	-3.22E-20
922.79007	-1.61E-19
922.79868	-3.22E-20
922.80729	1.1109E-19
922.8159	1.0626E-19
922.82451	6.762E-20
922.83312	1.127E-20
922.84173	-1.61E-20
922.85033	-3.059E-20
922.85894	-4.025E-20
922.86755	4.025E-20
922.87616	8.05E-20
922.88477	4.186E-20
922.89338	4.83E-20
922.90199	3.703E-20
922.9106	2.415E-20
922.91921	-1.61E-21
922.92782	-7.728E-20
922.93643	-2.898E-20
922.94504	7.889E-20
922.95365	4.025E-20
922.96226	6.44E-21
922.97086	8.211E-20
922.97947	7.728E-20
922.98808	-1.127E-20
922.99669	3.22E-21
923.0053	6.44E-20
923.01391	5.957E-20
923.02252	2.898E-20
923.03113	2.415E-20
923.03974	6.762E-20
923.04835	4.508E-20
923.05696	-1.61E-21
923.06557	7.406E-20
923.07418	7.084E-20
923.08278	4.669E-20
923.09139	1.4812E-19
923.1	9.66E-20
923.10861	0
923.11722	3.22E-20
923.12583	-3.703E-20
923.13444	-1.127E-19
923.14305	-4.83E-21
923.15166	1.0465E-19
923.16027	7.245E-20
923.16888	3.542E-20
923.17749	4.83E-20
923.1861	-2.898E-20
923.1947	-4.347E-20
923.20331	6.44E-20
923.21192	7.406E-20
923.22053	1.0948E-19
923.22914	1.449E-19
923.23775	5.635E-20
923.24636	4.991E-20
923.25497	5.796E-20
923.26358	-1.288E-20
923.27219	-2.254E-20
923.2808	4.025E-20
923.28941	1.1592E-19
923.29802	1.0948E-19
923.30662	9.982E-20
923.31523	1.3846E-19
923.32384	8.533E-20
923.33245	6.44E-20
923.34106	7.728E-20
923.34967	4.347E-20
923.35828	3.381E-20
923.36689	-3.22E-20
923.3755	2.093E-20
923.38411	1.288E-19
923.39272	2.254E-20
923.40133	-4.83E-21
923.40994	2.415E-20
923.41854	2.093E-20
923.42715	1.7549E-19
923.43576	2.1091E-19
923.44437	1.3363E-19
923.45298	1.0304E-19
923.46159	4.669E-20
923.4702	8.05E-20
923.47881	3.542E-20
923.48742	-6.44E-21
923.49603	1.6744E-19
923.50464	1.7227E-19
923.51325	1.0787E-19
923.52186	1.3846E-19
923.53046	9.821E-20
923.53907	1.4007E-19
923.54768	1.5134E-19
923.55629	9.338E-20
923.5649	1.5295E-19
923.57351	1.1592E-19
923.58212	3.542E-20
923.59073	5.635E-20
923.59934	6.601E-20
923.60795	2.898E-20
923.61656	-3.703E-20
923.62517	3.864E-20
923.63378	1.2397E-19
923.64239	6.762E-20
923.65099	1.127E-19
923.6596	1.5134E-19
923.66821	1.1914E-19
923.67682	1.2558E-19
923.68543	4.669E-20
923.69404	3.059E-20
923.70265	9.66E-20
923.71126	1.3041E-19
923.71987	1.932E-19
923.72848	1.4329E-19
923.73709	8.694E-20
923.7457	1.3202E-19
923.75431	8.372E-20
923.76291	6.762E-20
923.77152	1.1753E-19
923.78013	8.855E-20
923.78874	7.889E-20
923.79735	1.1431E-19
923.80596	7.889E-20
923.81457	-2.737E-20
923.82318	-6.44E-21
923.83179	9.177E-20
923.8404	6.601E-20
923.84901	1.2719E-19
923.85762	1.7871E-19
923.86623	4.83E-20
923.87483	5.796E-20
923.88344	1.0465E-19
923.89205	5.474E-20
923.90066	8.372E-20
923.90927	7.245E-20
923.91788	6.923E-20
923.92649	1.3524E-19
923.9351	7.245E-20
923.94371	-3.864E-20
923.95232	-2.576E-20
923.96093	9.338E-20
923.96954	1.2397E-19
923.97815	3.059E-20
923.98675	7.406E-20
923.99536	1.4651E-19
924.00397	1.0304E-19
924.01258	4.025E-20
924.02119	-4.186E-20
924.0298	-2.576E-20
924.03841	2.093E-20
924.04702	3.22E-21
924.05563	1.449E-19
924.06424	2.093E-19
924.07285	2.898E-20
924.08146	-3.703E-20
924.09007	1.61E-21
924.09867	2.576E-20
924.10728	4.347E-20
924.11589	1.127E-20
924.1245	6.762E-20
924.13311	1.1914E-19
924.14172	4.025E-20
924.15033	3.542E-20
924.15894	5.957E-20
924.16755	4.991E-20
924.17616	7.728E-20
924.18477	3.864E-20
924.19338	1.771E-20
924.20199	6.762E-20
924.21059	5.796E-20
924.2192	3.703E-20
924.22781	1.61E-21
924.23642	-3.22E-21
924.24503	6.762E-20
924.25364	1.127E-20
924.26225	-1.932E-20
924.27086	9.499E-20
924.27947	4.991E-20
924.28808	-1.288E-20
924.29669	6.279E-20
924.3053	5.796E-20
924.31391	3.22E-20
924.32252	6.279E-20
924.33112	9.821E-20
924.33973	1.0787E-19
924.34834	4.991E-20
924.35695	6.118E-20
924.36556	6.923E-20
924.37417	1.932E-20
924.38278	6.601E-20
924.39139	3.703E-20
924.4	3.22E-20
924.40861	1.6905E-19
924.41722	7.084E-20
924.42583	-4.83E-21
924.43444	1.5617E-19
924.44304	1.449E-19
924.45165	8.855E-20
924.46026	9.821E-20
924.46887	8.533E-20
924.47748	1.9159E-19
924.48609	1.9803E-19
924.4947	6.279E-20
924.50331	7.406E-20
924.51192	1.1431E-19
924.52053	1.127E-19
924.52914	1.4329E-19
924.53775	1.6422E-19
924.54636	2.1413E-19
924.55496	2.1896E-19
924.56357	1.288E-19
924.57218	8.372E-20
924.58079	1.0787E-19
924.5894	1.61E-19
924.59801	2.2379E-19
924.60662	2.1735E-19
924.61523	1.7227E-19
924.62384	2.0608E-19
924.63245	2.0769E-19
924.64106	1.1753E-19
924.64967	1.288E-19
924.65828	1.7388E-19
924.66688	1.2075E-19
924.67549	1.4973E-19
924.6841	2.0769E-19
924.69271	1.5134E-19
924.70132	1.2397E-19
924.70993	1.1914E-19
924.71854	6.923E-20
924.72715	6.923E-20
924.73576	1.1431E-19
924.74437	1.6744E-19
924.75298	2.1735E-19
924.76159	1.9803E-19
924.7702	1.3202E-19
924.7788	1.449E-19
924.78741	1.932E-19
924.79602	1.7227E-19
924.80463	1.6583E-19
924.81324	1.8515E-19
924.82185	1.6744E-19
924.83046	1.7549E-19
924.83907	1.5295E-19
924.84768	1.3363E-19
924.85629	1.8354E-19
924.8649	1.4329E-19
924.87351	1.1914E-19
924.88212	2.0608E-19
924.89072	2.0608E-19
924.89933	1.61E-19
924.90794	8.533E-20
924.91655	4.669E-20
924.92516	1.5456E-19
924.93377	1.127E-19
924.94238	3.381E-20
924.95099	1.4329E-19
924.9596	1.1753E-19
924.96821	1.2719E-19
924.97682	2.3345E-19
924.98543	7.245E-20
924.99404	6.44E-21
925.00265	1.2075E-19
925.01125	1.2075E-19
925.01986	2.0286E-19
925.02847	2.3828E-19
925.03708	1.6422E-19
925.04569	1.9481E-19
925.0543	1.5778E-19
925.06291	1.2397E-19
925.07152	1.5778E-19
925.08013	1.1431E-19
925.08874	1.4007E-19
925.09735	1.6744E-19
925.10596	1.5778E-19
925.11457	2.2379E-19
925.12317	1.9642E-19
925.13178	1.3524E-19
925.14039	1.2719E-19
925.149	1.5456E-19
925.15761	2.1574E-19
925.16622	9.338E-20
925.17483	1.127E-20
925.18344	1.4007E-19
925.19205	9.338E-20
925.20066	6.762E-20
925.20927	1.9481E-19
925.21788	1.8515E-19
925.22649	2.1413E-19
925.23509	2.737E-19
925.2437	2.0286E-19
925.25231	1.5456E-19
925.26092	1.3202E-19
925.26953	1.0143E-19
925.27814	7.567E-20
925.28675	1.4007E-19
925.29536	2.7853E-19
925.30397	2.2379E-19
925.31258	1.4329E-19
925.32119	2.254E-19
925.3298	2.0125E-19
925.33841	1.0948E-19
925.34701	1.5617E-19
925.35562	2.3828E-19
925.36423	1.932E-19
925.37284	1.127E-19
925.38145	1.9803E-19
925.39006	2.3667E-19
925.39867	1.1109E-19
925.40728	1.0465E-19
925.41589	1.5617E-19
925.4245	1.2719E-19
925.43311	1.6583E-19
925.44172	2.6726E-19
925.45033	2.6887E-19
925.45893	1.5295E-19
925.46754	1.2236E-19
925.47615	1.7066E-19
925.48476	1.5134E-19
925.49337	1.8032E-19
925.50198	2.1091E-19
925.51059	1.9642E-19
925.5192	2.4955E-19
925.52781	2.3023E-19
925.53642	1.9481E-19
925.54503	2.1091E-19
925.55364	1.2075E-19
925.56225	1.3685E-19
925.57085	2.7692E-19
925.57946	2.2701E-19
925.58807	1.1753E-19
925.59668	1.3685E-19
925.60529	1.7227E-19
925.6139	1.7066E-19
925.62251	2.415E-19
925.63112	3.0912E-19
925.63973	2.0608E-19
925.64834	1.3846E-19
925.65695	2.1896E-19
925.66556	2.5599E-19
925.67417	2.576E-19
925.68278	2.5921E-19
925.69138	2.4472E-19
925.69999	2.6404E-19
925.7086	2.7048E-19
925.71721	2.9141E-19
925.72582	3.5581E-19
925.73443	3.4293E-19
925.74304	2.1091E-19
925.75165	1.3363E-19
925.76026	2.3184E-19
925.76887	3.1556E-19
925.77748	3.1556E-19
925.78609	3.4454E-19
925.7947	3.1878E-19
925.8033	2.9785E-19
925.81191	3.1395E-19
925.82052	2.6404E-19
925.82913	2.6887E-19
925.83774	3.0751E-19
925.84635	3.2039E-19
925.85496	3.6064E-19
925.86357	2.898E-19
925.87218	2.4311E-19
925.88079	3.3488E-19
925.8894	2.8819E-19
925.89801	2.3667E-19
925.90662	3.5581E-19
925.91522	3.8479E-19
925.92383	3.3327E-19
925.93244	3.703E-19
925.94105	3.7191E-19
925.94966	2.9141E-19
925.95827	2.8819E-19
925.96688	3.3005E-19
925.97549	3.5098E-19
925.9841	3.4615E-19
925.99271	2.5921E-19
926.00132	2.4794E-19
926.00993	3.6869E-19
926.01854	3.8801E-19
926.02714	3.4293E-19
926.03575	3.2039E-19
926.04436	3.059E-19
926.05297	3.6064E-19
926.06158	3.3488E-19
926.07019	2.7692E-19
926.0788	3.7996E-19
926.08741	4.2021E-19
926.09602	3.2522E-19
926.10463	2.9624E-19
926.11324	3.059E-19
926.12185	2.8497E-19
926.13046	2.9785E-19
926.13906	3.6225E-19
926.14767	3.703E-19
926.15628	3.3971E-19
926.16489	3.542E-19
926.1735	3.0268E-19
926.18211	2.576E-19
926.19072	3.4132E-19
926.19933	3.9445E-19
926.20794	3.4454E-19
926.21655	2.9141E-19
926.22516	3.3488E-19
926.23377	3.6225E-19
926.24238	2.6887E-19
926.25099	2.4794E-19
926.25959	2.6243E-19
926.2682	2.4794E-19
926.27681	3.5581E-19
926.28542	4.1699E-19
926.29403	3.7352E-19
926.30264	3.0751E-19
926.31125	1.9481E-19
926.31986	2.3184E-19
926.32847	3.3166E-19
926.33708	3.0268E-19
926.34569	3.3327E-19
926.3543	3.7835E-19
926.36291	3.6869E-19
926.37151	3.5742E-19
926.38012	3.1234E-19
926.38873	3.4454E-19
926.39734	3.7352E-19
926.40595	3.6225E-19
926.41456	4.6207E-19
926.42317	5.1359E-19
926.43178	4.7495E-19
926.44039	4.3631E-19
926.449	3.6708E-19
926.45761	3.5098E-19
926.46622	3.4293E-19
926.47483	3.7996E-19
926.48343	5.0071E-19
926.49204	4.4275E-19
926.50065	3.6547E-19
926.50926	4.2343E-19
926.51787	3.5581E-19
926.52648	3.2683E-19
926.53509	4.3148E-19
926.5437	4.4758E-19
926.55231	4.6851E-19
926.56092	4.669E-19
926.56953	3.9767E-19
926.57814	4.1055E-19
926.58675	3.9284E-19
926.59535	3.5903E-19
926.60396	4.2987E-19
926.61257	4.3953E-19
926.62118	4.2826E-19
926.62979	4.5724E-19
926.6384	4.4275E-19
926.64701	4.7978E-19
926.65562	4.9427E-19
926.66423	4.4275E-19
926.67284	5.152E-19
926.68145	5.5545E-19
926.69006	4.7495E-19
926.69867	5.0232E-19
926.70727	5.5223E-19
926.71588	4.9266E-19
926.72449	4.7012E-19
926.7331	5.2164E-19
926.74171	5.2486E-19
926.75032	5.0071E-19
926.75893	5.2647E-19
926.76754	5.2647E-19
926.77615	5.3452E-19
926.78476	5.6833E-19
926.79337	4.7978E-19
926.80198	4.4758E-19
926.81059	5.313E-19
926.81919	5.0393E-19
926.8278	5.4096E-19
926.83641	6.2629E-19
926.84502	5.6028E-19
926.85363	5.6028E-19
926.86224	5.7638E-19
926.87085	5.2647E-19
926.87946	5.9248E-19
926.88807	6.118E-19
926.89668	5.6511E-19
926.90529	6.2629E-19
926.9139	6.4239E-19
926.92251	5.7155E-19
926.93112	5.1681E-19
926.93972	4.9588E-19
926.94833	5.1198E-19
926.95694	5.5062E-19
926.96555	6.1341E-19
926.97416	6.1502E-19
926.98277	5.2647E-19
926.99138	5.3291E-19
926.99999	5.8443E-19
927.0086	5.4096E-19
927.01721	5.6189E-19
927.02582	6.3112E-19
927.03443	5.6833E-19
927.04304	5.4096E-19
927.05164	6.3756E-19
927.06025	6.6493E-19
927.06886	6.1502E-19
927.07747	5.3452E-19
927.08608	5.5062E-19
927.09469	7.406E-19
927.1033	7.1001E-19
927.11191	5.6511E-19
927.12052	7.0679E-19
927.12913	7.1806E-19
927.13774	5.7799E-19
927.14635	6.601E-19
927.15496	6.7781E-19
927.16356	6.5527E-19
927.17217	7.1645E-19
927.18078	6.3273E-19
927.18939	6.3112E-19
927.198	7.3577E-19
927.20661	6.5849E-19
927.21522	6.0697E-19
927.22383	6.8425E-19
927.23244	6.6332E-19
927.24105	5.6833E-19
927.24966	6.2307E-19
927.25827	7.2772E-19
927.26688	6.5527E-19
927.27548	6.279E-19
927.28409	7.2128E-19
927.2927	6.6815E-19
927.30131	5.9892E-19
927.30992	6.7781E-19
927.31853	7.7441E-19
927.32714	7.7602E-19
927.33575	6.7781E-19
927.34436	6.5849E-19
927.35297	7.0518E-19
927.36158	6.7942E-19
927.37019	7.0196E-19
927.3788	7.0518E-19
927.3874	6.4722E-19
927.39601	7.2611E-19
927.40462	7.7119E-19
927.41323	6.44E-19
927.42184	5.8282E-19
927.43045	6.0053E-19
927.43906	5.957E-19
927.44767	6.762E-19
927.45628	7.6153E-19
927.46489	6.5688E-19
927.4735	5.6994E-19
927.48211	6.601E-19
927.49072	6.6493E-19
927.49932	6.1985E-19
927.50793	6.9391E-19
927.51654	7.3255E-19
927.52515	7.5509E-19
927.53376	7.9373E-19
927.54237	7.1806E-19
927.55098	6.4561E-19
927.55959	6.4883E-19
927.5682	6.9552E-19
927.57681	7.7924E-19
927.58542	7.3416E-19
927.59403	6.7137E-19
927.60264	7.1645E-19
927.61125	6.5205E-19
927.61985	6.4561E-19
927.62846	7.6636E-19
927.63707	7.2611E-19
927.64568	7.2611E-19
927.65429	8.0178E-19
927.6629	7.1323E-19
927.67151	6.9552E-19
927.68012	7.567E-19
927.68873	7.1967E-19
927.69734	6.8747E-19
927.70595	6.4561E-19
927.71456	6.9874E-19
927.72317	8.4847E-19
927.73177	8.6135E-19
927.74038	8.4203E-19
927.74899	7.9695E-19
927.7576	6.7942E-19
927.76621	7.245E-19
927.77482	7.9212E-19
927.78343	7.1484E-19
927.79204	7.1484E-19
927.80065	8.3881E-19
927.80926	9.177E-19
927.81787	8.3237E-19
927.82648	7.0357E-19
927.83509	6.6493E-19
927.84369	6.6976E-19
927.8523	7.3094E-19
927.86091	7.6958E-19
927.86952	7.7441E-19
927.87813	8.3076E-19
927.88674	7.9212E-19
927.89535	7.406E-19
927.90396	8.0178E-19
927.91257	7.8407E-19
927.92118	8.0339E-19
927.92979	9.1126E-19
927.9384	8.7584E-19
927.94701	8.1627E-19
927.95561	8.1949E-19
927.96422	7.9695E-19
927.97283	8.0661E-19
927.98144	8.2432E-19
927.99005	8.1144E-19
927.99866	8.6457E-19
928.00727	9.4668E-19
928.01588	9.1448E-19
928.02449	8.4847E-19
928.0331	8.8228E-19
928.04171	8.7423E-19
928.05032	8.2432E-19
928.05893	8.8067E-19
928.06753	9.1126E-19
928.07614	8.6457E-19
928.08475	8.6296E-19
928.09336	8.9677E-19
928.10197	8.6457E-19
928.11058	8.0178E-19
928.11919	8.7745E-19
928.1278	9.5956E-19
928.13641	8.7262E-19
928.14502	8.5652E-19
928.15363	9.0804E-19
928.16224	8.694E-19
928.17085	8.8067E-19
928.17945	8.8872E-19
928.18806	8.6457E-19
928.19667	8.9033E-19
928.20528	8.6779E-19
928.21389	9.1126E-19
928.2225	1.02396E-18
928.23111	9.4507E-19
928.23972	8.3076E-19
928.24833	8.7101E-19
928.25694	8.5652E-19
928.26555	8.3076E-19
928.27416	9.2736E-19
928.28277	9.6922E-19
928.29138	9.3058E-19
928.29998	9.2253E-19
928.30859	9.3219E-19
928.3172	9.8854E-19
928.32581	9.821E-19
928.33442	8.6779E-19
928.34303	8.6618E-19
928.35164	8.694E-19
928.36025	8.0339E-19
928.36886	8.2754E-19
928.37747	8.05E-19
928.38608	7.8729E-19
928.39469	8.6457E-19
928.4033	8.3076E-19
928.4119	8.4203E-19
928.42051	9.499E-19
928.42912	9.4185E-19
928.43773	9.0482E-19
928.44634	8.694E-19
928.45495	7.9695E-19
928.46356	7.5831E-19
928.47217	8.1627E-19
928.48078	9.4829E-19
928.48939	9.8049E-19
928.498	9.7727E-19
928.50661	9.7888E-19
928.51522	8.0983E-19
928.52382	7.2772E-19
928.53243	7.7441E-19
928.54104	7.2611E-19
928.54965	8.0822E-19
928.55826	9.0482E-19
928.56687	8.2754E-19
928.57548	8.8067E-19
928.58409	9.5151E-19
928.5927	8.7584E-19
928.60131	8.8872E-19
928.60992	9.4829E-19
928.61853	9.0321E-19
928.62714	8.4364E-19
928.63574	8.6618E-19
928.64435	8.7262E-19
928.65296	8.4686E-19
928.66157	8.7906E-19
928.67018	8.6296E-19
928.67879	8.533E-19
928.6874	9.3702E-19
928.69601	9.0804E-19
928.70462	9.2092E-19
928.71323	1.05938E-18
928.72184	9.8532E-19
928.73045	8.6457E-19
928.73906	8.8872E-19
928.74766	8.7906E-19
928.75627	9.0482E-19
928.76488	9.2414E-19
928.77349	8.8711E-19
928.7821	9.2414E-19
928.79071	9.2414E-19
928.79932	9.3541E-19
928.80793	9.8049E-19
928.81654	8.5974E-19
928.82515	7.8407E-19
928.83376	8.5652E-19
928.84237	8.9999E-19
928.85098	9.7083E-19
928.85958	9.4346E-19
928.86819	8.5491E-19
928.8768	9.0965E-19
928.88541	9.1931E-19
928.89402	9.3541E-19
928.90263	9.7083E-19
928.91124	8.6135E-19
928.91985	8.9838E-19
928.92846	9.7244E-19
928.93707	8.7101E-19
928.94568	8.9516E-19
928.95429	9.1287E-19
928.9629	8.7906E-19
928.97151	9.499E-19
928.98011	9.6117E-19
928.98872	9.9015E-19
928.99733	9.7405E-19
929.00594	8.6457E-19
929.01455	9.016E-19
929.02316	8.6618E-19
929.03177	8.1627E-19
929.04038	9.1126E-19
929.04899	9.0482E-19
929.0576	9.66E-19
929.06621	9.7083E-19
929.07482	8.1627E-19
929.08343	9.3863E-19
929.09203	1.00464E-18
929.10064	8.8389E-19
929.10925	9.4346E-19
929.11786	9.4829E-19
929.12647	9.7566E-19
929.13508	1.0143E-18
929.14369	8.3398E-19
929.1523	8.3237E-19
929.16091	8.9355E-19
929.16952	8.1144E-19
929.17813	8.7906E-19
929.18674	9.1931E-19
929.19535	9.1931E-19
929.20395	9.8049E-19
929.21256	9.4507E-19
929.22117	9.6278E-19
929.22978	9.338E-19
929.23839	8.1627E-19
929.247	9.2092E-19
929.25561	9.7566E-19
929.26422	8.5974E-19
929.27283	8.6296E-19
929.28144	8.6618E-19
929.29005	8.5813E-19
929.29866	9.1126E-19
929.30727	8.9355E-19
929.31587	8.7262E-19
929.32448	8.8228E-19
929.33309	8.4686E-19
929.3417	8.6296E-19
929.35031	8.9033E-19
929.35892	8.4203E-19
929.36753	8.1305E-19
929.37614	8.0178E-19
929.38475	7.7763E-19
929.39336	8.3076E-19
929.40197	9.3863E-19
929.41058	9.2414E-19
929.41919	7.7441E-19
929.42779	7.1806E-19
929.4364	7.5992E-19
929.44501	7.2128E-19
929.45362	7.2289E-19
929.46223	7.9856E-19
929.47084	8.0983E-19
929.47945	8.3076E-19
929.48806	8.0822E-19
929.49667	6.8586E-19
929.50528	6.4239E-19
929.51389	6.6654E-19
929.5225	6.8586E-19
929.53111	6.9069E-19
929.53971	6.9874E-19
929.54832	7.6475E-19
929.55693	7.6314E-19
929.56554	7.0518E-19
929.57415	6.7298E-19
929.58276	5.8282E-19
929.59137	6.1341E-19
929.59998	7.1806E-19
929.60859	6.6654E-19
929.6172	6.4561E-19
929.62581	6.1502E-19
929.63442	5.3935E-19
929.64303	6.0053E-19
929.65164	6.0375E-19
929.66024	5.7799E-19
929.66885	6.601E-19
929.67746	6.5366E-19
929.68607	6.0697E-19
929.69468	5.8604E-19
929.70329	5.1842E-19
929.7119	4.7656E-19
929.72051	5.2808E-19
929.72912	5.796E-19
929.73773	5.0232E-19
929.74634	4.991E-19
929.75495	6.0858E-19
929.76356	5.2486E-19
929.77216	4.669E-19
929.78077	5.5867E-19
929.78938	5.4418E-19
929.79799	5.3774E-19
929.8066	5.6028E-19
929.81521	5.3613E-19
929.82382	5.313E-19
929.83243	5.1842E-19
929.84104	5.8604E-19
929.84965	6.5205E-19
929.85826	6.2951E-19
929.86687	6.601E-19
929.87548	6.6171E-19
929.88408	6.762E-19
929.89269	7.1645E-19
929.9013	6.5366E-19
929.90991	6.7781E-19
929.91852	6.8586E-19
929.92713	5.5706E-19
929.93574	5.6028E-19
929.94435	6.7781E-19
929.95296	7.5026E-19
929.96157	6.9391E-19
929.97018	6.5044E-19
929.97879	7.5026E-19
929.9874	7.3255E-19
929.996	7.3416E-19
930.00461	8.8228E-19
930.01322	8.4686E-19
930.02183	8.4686E-19
930.03044	9.3702E-19
930.03905	8.855E-19
930.04766	9.6278E-19
930.05627	1.06099E-18
930.06488	9.7888E-19
930.07349	9.9015E-19
930.0821	1.0948E-18
930.09071	1.17208E-18
930.09932	1.23004E-18
930.10792	1.23487E-18
930.11653	1.22038E-18
930.12514	1.23004E-18
930.13375	1.28639E-18
930.14236	1.35884E-18
930.15097	1.39426E-18
930.15958	1.40392E-18
930.16819	1.47798E-18
930.1768	1.6422E-18
930.18541	1.66152E-18
930.19402	1.60195E-18
930.20263	1.771E-18
930.21124	1.92717E-18
930.21984	1.93683E-18
930.22845	2.02538E-18
930.23706	2.10105E-18
930.24567	2.15418E-18
930.25428	2.25722E-18
930.26289	2.3345E-18
930.2715	2.4472E-18
930.28011	2.60981E-18
930.28872	2.72251E-18
930.29733	2.78369E-18
930.30594	2.89156E-18
930.31455	3.04612E-18
930.32316	3.1234E-18
930.33177	3.26025E-18
930.34037	3.49048E-18
930.34898	3.59835E-18
930.35759	3.73198E-18
930.3662	3.92035E-18
930.37481	4.02178E-18
930.38342	4.23269E-18
930.39203	4.45648E-18
930.40064	4.51927E-18
930.40925	4.68993E-18
930.41786	4.92499E-18
930.42647	5.02964E-18
930.43508	5.16166E-18
930.44369	5.33554E-18
930.45229	5.44502E-18
930.4609	5.57221E-18
930.46951	5.64144E-18
930.47812	5.58992E-18
930.48673	5.62212E-18
930.49534	5.67847E-18
930.50395	5.62695E-18
930.51256	5.56577E-18
930.52117	5.44341E-18
930.52978	5.25504E-18
930.53839	5.03286E-18
930.547	4.67383E-18
930.55561	4.33734E-18
930.56421	4.13448E-18
930.57282	3.88171E-18
930.58143	3.53234E-18
930.59004	3.20229E-18
930.59865	3.00265E-18
930.60726	2.78208E-18
930.61587	2.46008E-18
930.62448	2.30391E-18
930.63309	2.2218E-18
930.6417	2.02216E-18
930.65031	1.84828E-18
930.65892	1.68567E-18
930.66753	1.52789E-18
930.67613	1.46832E-18
930.68474	1.40553E-18
930.69335	1.28478E-18
930.70196	1.23326E-18
930.71057	1.28317E-18
930.71918	1.23165E-18
930.72779	1.1109E-18
930.7364	1.09158E-18
930.74501	9.4024E-19
930.75362	7.567E-19
930.76223	8.5008E-19
930.77084	9.1126E-19
930.77945	8.2271E-19
930.78805	7.9534E-19
930.79666	7.567E-19
930.80527	6.2951E-19
930.81388	5.2808E-19
930.82249	5.957E-19
930.8311	6.6332E-19
930.83971	5.5223E-19
930.84832	5.0232E-19
930.85693	5.7477E-19
930.86554	5.9409E-19
930.87415	5.4096E-19
930.88276	5.0232E-19
930.89137	5.0876E-19
930.89997	4.1699E-19
930.90858	3.6547E-19
930.91719	4.9588E-19
930.9258	5.1037E-19
930.93441	4.8461E-19
930.94302	5.152E-19
930.95163	4.3631E-19
930.96024	4.1699E-19
930.96885	4.186E-19
930.97746	4.2826E-19
930.98607	5.2325E-19
930.99468	4.3631E-19
931.00329	3.7835E-19
931.0119	4.7012E-19
931.0205	4.1538E-19
931.02911	3.9284E-19
931.03772	4.0894E-19
931.04633	3.4132E-19
931.05494	3.5098E-19
931.06355	4.0411E-19
931.07216	4.669E-19
931.08077	3.9123E-19
931.08938	2.3828E-19
931.09799	3.3327E-19
931.1066	4.3631E-19
931.11521	4.7334E-19
931.12382	5.3774E-19
931.13242	4.2504E-19
931.14103	3.9445E-19
931.14964	4.5563E-19
931.15825	3.8962E-19
931.16686	4.4758E-19
931.17547	4.5241E-19
931.18408	3.6547E-19
931.19269	4.8461E-19
931.2013	5.2164E-19
931.20991	4.508E-19
931.21852	4.8783E-19
931.22713	4.5885E-19
931.23574	4.3148E-19
931.24434	5.4901E-19
931.25295	6.1824E-19
931.26156	5.0554E-19
931.27017	4.1216E-19
931.27878	4.8783E-19
931.28739	5.1037E-19
931.296	4.4275E-19
931.30461	4.6046E-19
931.31322	4.9105E-19
931.32183	4.9749E-19
931.33044	5.0715E-19
931.33905	5.2486E-19
931.34766	6.1663E-19
931.35626	6.2629E-19
931.36487	5.0554E-19
931.37348	4.8783E-19
931.38209	5.6994E-19
931.3907	6.2146E-19
931.39931	6.44E-19
931.40792	6.44E-19
931.41653	6.1985E-19
931.42514	5.7316E-19
931.43375	5.7477E-19
931.44236	6.5044E-19
931.45097	6.5205E-19
931.45958	5.9892E-19
931.46818	6.4239E-19
931.47679	7.0035E-19
931.4854	7.0518E-19
931.49401	7.3094E-19
931.50262	7.1484E-19
931.51123	6.7137E-19
931.51984	7.0679E-19
931.52845	7.1484E-19
931.53706	7.0679E-19
931.54567	7.4704E-19
931.55428	7.1001E-19
931.56289	6.9391E-19
931.5715	7.567E-19
931.5801	7.1484E-19
931.58871	7.406E-19
931.59732	8.4847E-19
931.60593	7.8568E-19
931.61454	7.6475E-19
931.62315	8.5491E-19
931.63176	7.9695E-19
931.64037	7.3738E-19
931.64898	7.4543E-19
931.65759	7.0357E-19
931.6662	7.3094E-19
931.67481	8.1788E-19
931.68342	8.6779E-19
931.69203	8.7262E-19
931.70063	8.0661E-19
931.70924	7.8246E-19
931.71785	8.1627E-19
931.72646	8.0017E-19
931.73507	8.05E-19
931.74368	8.4364E-19
931.75229	8.7101E-19
931.7609	8.7262E-19
931.76951	8.0178E-19
931.77812	7.5348E-19
931.78673	7.9373E-19
931.79534	8.3237E-19
931.80395	8.5008E-19
931.81255	8.694E-19
931.82116	8.9677E-19
931.82977	9.0482E-19
931.83838	8.7584E-19
931.84699	8.3559E-19
931.8556	7.9051E-19
931.86421	8.1466E-19
931.87282	8.9355E-19
931.88143	9.1609E-19
931.89004	9.3702E-19
931.89865	9.8371E-19
931.90726	1.00786E-18
931.91587	9.8854E-19
931.92447	9.3702E-19
931.93308	9.3863E-19
931.94169	8.9194E-19
931.9503	7.9534E-19
931.95891	8.855E-19
931.96752	9.8693E-19
931.97613	9.4668E-19
931.98474	9.2092E-19
931.99335	8.8389E-19
932.00196	8.5491E-19
932.01057	8.9194E-19
932.01918	1.00625E-18
932.02779	1.11251E-18
932.03639	9.8049E-19
932.045	8.8872E-19
932.05361	9.9176E-19
932.06222	9.1126E-19
932.07083	8.533E-19
932.07944	9.9015E-19
932.08805	1.00464E-18
932.09666	9.8532E-19
932.10527	1.0465E-18
932.11388	1.08353E-18
932.12249	1.08675E-18
932.1311	1.04006E-18
932.13971	1.02396E-18
932.14831	1.02557E-18
932.15692	1.00142E-18
932.16553	1.02557E-18
932.17414	1.04167E-18
932.18275	1.04811E-18
932.19136	1.06099E-18
932.19997	1.02718E-18
932.20858	9.9498E-19
932.21719	9.8371E-19
932.2258	9.9337E-19
932.23441	1.03845E-18
932.24302	1.06582E-18
932.25163	1.0465E-18
932.26023	1.00786E-18
932.26884	1.05294E-18
932.27745	1.12539E-18
932.28606	1.08836E-18
932.29467	1.0465E-18
932.30328	1.07226E-18
932.31189	1.11412E-18
932.3205	1.09319E-18
932.32911	1.05133E-18
932.33772	1.13344E-18
932.34633	1.12539E-18
932.35494	1.02557E-18
932.36355	1.11895E-18
932.37216	1.13344E-18
932.38076	1.03523E-18
932.38937	1.10446E-18
932.39798	1.13827E-18
932.40659	1.06904E-18
932.4152	1.04972E-18
932.42381	1.09641E-18
932.43242	1.12378E-18
932.44103	1.0626E-18
932.44964	1.12217E-18
932.45825	1.17369E-18
932.46686	1.03201E-18
932.47547	1.03523E-18
932.48408	1.04972E-18
932.49268	9.7727E-19
932.50129	1.11251E-18
932.5099	1.18335E-18
932.51851	1.11251E-18
932.52712	1.11573E-18
932.53573	1.10607E-18
932.54434	1.13988E-18
932.55295	1.17369E-18
932.56156	1.13183E-18
932.57017	1.08675E-18
932.57878	1.03201E-18
932.58739	1.09963E-18
932.596	1.16242E-18
932.6046	1.06099E-18
932.61321	1.07709E-18
932.62182	1.10929E-18
932.63043	1.01269E-18
932.63904	1.03684E-18
932.64765	1.10124E-18
932.65626	1.11895E-18
932.66487	1.14149E-18
932.67348	1.08997E-18
932.68209	1.03684E-18
932.6907	1.05455E-18
932.69931	1.08997E-18
932.70792	1.07226E-18
932.71652	1.01752E-18
932.72513	1.08192E-18
932.73374	1.17369E-18
932.74235	1.15598E-18
932.75096	1.15759E-18
932.75957	1.13505E-18
932.76818	1.05294E-18
932.77679	1.11573E-18
932.7854	1.18335E-18
932.79401	1.08997E-18
932.80262	1.10285E-18
932.81123	1.16886E-18
932.81984	1.05777E-18
932.82844	1.02557E-18
932.83705	1.10124E-18
932.84566	1.04489E-18
932.85427	1.02235E-18
932.86288	1.09158E-18
932.87149	1.06099E-18
932.8801	1.01591E-18
932.88871	1.02074E-18
932.89732	1.0304E-18
932.90593	1.0626E-18
932.91454	1.07709E-18
932.92315	1.04811E-18
932.93176	1.04006E-18
932.94037	1.07548E-18
932.94897	1.08836E-18
932.95758	1.03523E-18
932.96619	9.9498E-19
932.9748	9.9498E-19
932.98341	9.9659E-19
932.99202	1.00786E-18
933.00063	1.01108E-18
933.00924	1.01913E-18
933.01785	1.0143E-18
933.02646	9.7566E-19
933.03507	9.9015E-19
933.04368	1.01269E-18
933.05229	9.5795E-19
933.06089	9.8693E-19
933.0695	1.05777E-18
933.07811	9.6761E-19
933.08672	9.0321E-19
933.09533	9.3058E-19
933.10394	8.5008E-19
933.11255	8.3237E-19
933.12116	9.3058E-19
933.12977	8.9999E-19
933.13838	8.4847E-19
933.14699	9.0321E-19
933.1556	9.3702E-19
933.16421	8.855E-19
933.17281	8.1144E-19
933.18142	8.2754E-19
933.19003	8.5491E-19
933.19864	8.3237E-19
933.20725	8.694E-19
933.21586	8.4686E-19
933.22447	8.0339E-19
933.23308	8.694E-19
933.24169	8.05E-19
933.2503	7.1323E-19
933.25891	8.1627E-19
933.26752	8.6457E-19
933.27613	8.2915E-19
933.28473	8.5652E-19
933.29334	8.3881E-19
933.30195	7.4865E-19
933.31056	7.1806E-19
933.31917	7.7119E-19
933.32778	7.4543E-19
933.33639	6.5849E-19
933.345	7.0679E-19
933.35361	7.5831E-19
933.36222	6.7137E-19
933.37083	6.4883E-19
933.37944	7.3094E-19
933.38805	7.0518E-19
933.39665	6.6493E-19
933.40526	7.3899E-19
933.41387	7.2772E-19
933.42248	6.8908E-19
933.43109	7.3255E-19
933.4397	6.7942E-19
933.44831	6.4078E-19
933.45692	6.5205E-19
933.46553	6.4239E-19
933.47414	7.2933E-19
933.48275	7.0357E-19
933.49136	6.3273E-19
933.49997	7.2128E-19
933.50857	6.2951E-19
933.51718	5.2003E-19
933.52579	6.1502E-19
933.5344	6.1985E-19
933.54301	6.1019E-19
933.55162	5.7799E-19
933.56023	5.2164E-19
933.56884	6.3756E-19
933.57745	6.7137E-19
933.58606	5.9248E-19
933.59467	5.5706E-19
933.60328	5.3452E-19
933.61189	6.2629E-19
933.6205	6.2629E-19
933.6291	5.1037E-19
933.63771	5.6028E-19
933.64632	5.7155E-19
933.65493	5.1842E-19
933.66354	5.5223E-19
933.67215	5.4418E-19
933.68076	5.1198E-19
933.68937	5.1198E-19
933.69798	5.6028E-19
933.70659	5.796E-19
933.7152	4.7817E-19
933.72381	4.6529E-19
933.73242	5.313E-19
933.74102	5.1681E-19
933.74963	5.2325E-19
933.75824	5.4901E-19
933.76685	5.0876E-19
933.77546	4.4275E-19
933.78407	4.3309E-19
933.79268	4.4114E-19
933.80129	3.6547E-19
933.8099	3.542E-19
933.81851	4.2504E-19
933.82712	4.2987E-19
933.83573	4.3309E-19
933.84434	4.186E-19
933.85294	4.0894E-19
933.86155	4.5563E-19
933.87016	4.3309E-19
933.87877	4.025E-19
933.88738	3.9123E-19
933.89599	3.7513E-19
933.9046	4.2182E-19
933.91321	4.2665E-19
933.92182	4.1538E-19
933.93043	4.2021E-19
933.93904	3.4776E-19
933.94765	3.5259E-19
933.95626	3.8962E-19
933.96486	3.7674E-19
933.97347	4.3148E-19
933.98208	4.1377E-19
933.99069	3.6225E-19
933.9993	4.025E-19
934.00791	3.8318E-19
934.01652	3.1395E-19
934.02513	2.5599E-19
934.03374	2.8014E-19
934.04235	3.8479E-19
934.05096	3.4615E-19
934.05957	2.8497E-19
934.06818	3.4293E-19
934.07678	3.1556E-19
934.08539	2.4311E-19
934.094	2.6404E-19
934.10261	3.1717E-19
934.11122	3.22E-19
934.11983	2.8658E-19
934.12844	3.0268E-19
934.13705	2.9785E-19
934.14566	2.0447E-19
934.15427	2.2701E-19
934.16288	3.2844E-19
934.17149	3.1878E-19
934.1801	2.8336E-19
934.1887	2.9624E-19
934.19731	2.8336E-19
934.20592	2.5277E-19
934.21453	2.6082E-19
934.22314	2.5921E-19
934.23175	2.3184E-19
934.24036	2.7531E-19
934.24897	3.2039E-19
934.25758	2.4472E-19
934.26619	1.9803E-19
934.2748	2.2701E-19
934.28341	1.6583E-19
934.29202	1.0948E-19
934.30063	2.4311E-19
934.30923	3.542E-19
934.31784	2.4955E-19
934.32645	1.7871E-19
934.33506	2.8014E-19
934.34367	3.1073E-19
934.35228	2.3345E-19
934.36089	2.0769E-19
934.3695	2.1735E-19
934.37811	2.6404E-19
934.38672	3.0429E-19
934.39533	2.6082E-19
934.40394	2.7531E-19
934.41255	2.9946E-19
934.42115	1.8837E-19
934.42976	1.4329E-19
934.43837	1.7871E-19
934.44698	1.7388E-19
934.45559	1.9159E-19
934.4642	1.8193E-19
934.47281	1.6744E-19
934.48142	1.9159E-19
934.49003	1.3524E-19
934.49864	7.567E-20
934.50725	1.0787E-19
934.51586	1.8354E-19
934.52447	2.1413E-19
934.53307	1.4973E-19
934.54168	1.4329E-19
934.55029	1.771E-19
934.5589	1.0787E-19
934.56751	9.338E-20
934.57612	1.2075E-19
934.58473	1.0304E-19
934.59334	1.1914E-19
934.60195	1.2719E-19
934.61056	1.288E-19
934.61917	1.0787E-19
934.62778	5.957E-20
934.63639	1.2558E-19
934.64499	1.8032E-19
934.6536	1.0143E-19
934.66221	1.127E-19
934.67082	2.0769E-19
934.67943	1.3041E-19
934.68804	-9.66E-21
934.69665	7.889E-20
934.70526	1.5456E-19
934.71387	3.381E-20
934.72248	4.186E-20
934.73109	1.288E-19
934.7397	1.2558E-19
934.74831	1.2397E-19
934.75691	5.474E-20
934.76552	4.83E-20
934.77413	1.3524E-19
934.78274	1.1109E-19
934.79135	1.449E-19
934.79996	1.7066E-19
934.80857	7.728E-20
934.81718	1.5134E-19
934.82579	2.0125E-19
934.8344	6.601E-20
934.84301	6.762E-20
934.85162	1.6261E-19
934.86023	1.5134E-19
934.86883	1.4812E-19
934.87744	2.2057E-19
934.88605	2.3667E-19
934.89466	1.7549E-19
934.90327	1.8193E-19
934.91188	1.4329E-19
934.92049	2.737E-20
934.9291	6.279E-20
934.93771	1.3202E-19
934.94632	9.177E-20
934.95493	9.177E-20
934.96354	1.0143E-19
934.97215	9.821E-20
934.98076	1.8676E-19
934.98936	2.3989E-19
934.99797	1.5778E-19
935.00658	1.3363E-19
935.01519	1.6583E-19
935.0238	1.1431E-19
935.03241	1.0948E-19
935.04102	1.1109E-19
935.04963	2.898E-20
935.05824	6.923E-20
935.06685	1.2719E-19
935.07546	1.2719E-19
935.08407	2.5599E-19
935.09268	2.6404E-19
935.10128	1.1431E-19
935.10989	1.0787E-19
935.1185	1.0787E-19
935.12711	8.372E-20
935.13572	1.4812E-19
935.14433	1.4007E-19
935.15294	1.2558E-19
935.16155	2.0125E-19
935.17016	1.9159E-19
935.17877	1.449E-19
935.18738	1.8032E-19
935.19599	1.6261E-19
935.2046	8.855E-20
935.2132	9.177E-20
935.22181	1.5778E-19
935.23042	2.093E-19
935.23903	1.4168E-19
935.24764	7.728E-20
935.25625	1.9159E-19
935.26486	1.9642E-19
935.27347	1.0626E-19
935.28208	2.1252E-19
935.29069	2.254E-19
935.2993	1.3363E-19
935.30791	1.8032E-19
935.31652	1.4651E-19
935.32512	7.406E-20
935.33373	6.762E-20
935.34234	7.084E-20
935.35095	1.7549E-19
935.35956	1.9803E-19
935.36817	1.3524E-19
935.37678	1.6261E-19
935.38539	1.1109E-19
935.394	9.66E-20
935.40261	1.4812E-19
935.41122	7.406E-20
935.41983	8.372E-20
935.42844	1.127E-19
935.43704	4.83E-20
935.44565	9.821E-20
935.45426	1.2558E-19
935.46287	8.855E-20
935.47148	1.3685E-19
935.48009	1.5617E-19
935.4887	1.4812E-19
935.49731	1.4168E-19
935.50592	1.3202E-19
935.51453	2.1252E-19
935.52314	2.1091E-19
935.53175	7.567E-20
935.54036	8.533E-20
935.54896	1.6744E-19
935.55757	1.5456E-19
935.56618	1.8998E-19
935.57479	2.0608E-19
935.5834	1.5778E-19
935.59201	2.254E-19
935.60062	2.1574E-19
935.60923	7.889E-20
935.61784	1.3041E-19
935.62645	1.9803E-19
935.63506	1.3363E-19
935.64367	1.3846E-19
935.65228	1.2236E-19
935.66089	8.05E-20
935.66949	1.5456E-19
935.6781	1.8515E-19
935.68671	1.0948E-19
935.69532	1.0787E-19
935.70393	1.9642E-19
935.71254	1.8193E-19
935.72115	1.3041E-19
935.72976	2.0125E-19
935.73837	2.0125E-19
935.74698	1.5134E-19
935.75559	1.8193E-19
935.7642	1.6261E-19
935.77281	2.0769E-19
935.78141	2.4311E-19
935.79002	1.1431E-19
935.79863	1.3524E-19
935.80724	1.8193E-19
935.81585	7.245E-20
935.82446	9.499E-20
935.83307	1.6422E-19
935.84168	1.4973E-19
935.85029	1.3524E-19
935.8589	1.0626E-19
935.86751	9.982E-20
935.87612	4.83E-20
935.88473	3.22E-20
935.89333	1.5295E-19
935.90194	1.7549E-19
935.91055	1.4651E-19
935.91916	1.9803E-19
935.92777	1.9159E-19
935.93638	1.288E-19
935.94499	8.372E-20
935.9536	1.2719E-19
935.96221	1.449E-19
935.97082	6.601E-20
935.97943	1.4168E-19
935.98804	2.2057E-19
935.99665	1.4973E-19
936.00525	1.6744E-19
936.01386	1.5295E-19
936.02247	1.0948E-19
936.03108	1.5617E-19
936.03969	1.288E-19
936.0483	1.6583E-19
936.05691	2.5438E-19
936.06552	1.8676E-19
936.07413	1.4651E-19
936.08274	1.1109E-19
936.09135	3.381E-20
936.09996	8.694E-20
936.10857	1.5295E-19
936.11717	1.2558E-19
936.12578	1.127E-19
936.13439	1.3041E-19
936.143	1.1914E-19
936.15161	1.1592E-19
936.16022	1.6583E-19
936.16883	1.6422E-19
936.17744	1.6422E-19
936.18605	2.1896E-19
936.19466	1.7549E-19
936.20327	1.6261E-19
936.21188	1.8354E-19
936.22049	1.2719E-19
936.22909	1.8676E-19
936.2377	2.1091E-19
936.24631	1.2558E-19
936.25492	1.8837E-19
936.26353	1.9159E-19
936.27214	1.3041E-19
936.28075	1.6261E-19
936.28936	9.821E-20
936.29797	1.0304E-19
936.30658	2.1574E-19
936.31519	1.6744E-19
936.3238	1.6583E-19
936.33241	2.2379E-19
936.34102	1.6261E-19
936.34962	1.9159E-19
936.35823	2.737E-19
936.36684	2.2701E-19
936.37545	1.8354E-19
936.38406	2.2379E-19
936.39267	2.6404E-19
936.40128	2.415E-19
936.40989	2.0769E-19
936.4185	2.3506E-19
936.42711	2.6243E-19
936.43572	2.2701E-19
936.44433	1.9964E-19
936.45294	2.2862E-19
936.46154	2.5599E-19
936.47015	2.4472E-19
936.47876	2.1896E-19
936.48737	2.2379E-19
936.49598	2.5921E-19
936.50459	2.4472E-19
936.5132	1.9964E-19
936.52181	2.1896E-19
936.53042	2.3506E-19
936.53903	2.3023E-19
936.54764	2.5599E-19
936.55625	2.093E-19
936.56486	1.2236E-19
936.57346	1.2397E-19
936.58207	1.5134E-19
936.59068	1.8032E-19
936.59929	2.3828E-19
936.6079	2.3345E-19
936.61651	2.3345E-19
936.62512	2.5921E-19
936.63373	1.8354E-19
936.64234	1.4329E-19
936.65095	2.0125E-19
936.65956	1.932E-19
936.66817	2.3023E-19
936.67678	3.3649E-19
936.68538	2.8336E-19
936.69399	1.6905E-19
936.7026	1.5617E-19
936.71121	1.5456E-19
936.71982	1.3524E-19
936.72843	1.7871E-19
936.73704	2.1091E-19
936.74565	1.3846E-19
936.75426	1.2719E-19
936.76287	1.8998E-19
936.77148	1.1431E-19
936.78009	5.474E-20
936.7887	1.1914E-19
936.7973	1.449E-19
936.80591	1.6261E-19
936.81452	1.8676E-19
936.82313	1.8676E-19
936.83174	2.1252E-19
936.84035	2.4633E-19
936.84896	2.9946E-19
936.85757	2.4955E-19
936.86618	1.4007E-19
936.87479	1.8837E-19
936.8834	1.8032E-19
936.89201	1.3524E-19
936.90062	2.5277E-19
936.90922	2.4794E-19
936.91783	1.4168E-19
936.92644	1.6744E-19
936.93505	2.1252E-19
936.94366	2.0447E-19
936.95227	1.8354E-19
936.96088	2.2057E-19
936.96949	2.0608E-19
936.9781	1.0143E-19
936.98671	1.3685E-19
936.99532	1.6905E-19
937.00393	1.3041E-19
937.01254	2.0608E-19
937.02115	1.7549E-19
937.02975	1.5778E-19
937.03836	2.7853E-19
937.04697	2.0286E-19
937.05558	1.6422E-19
937.06419	2.3828E-19
937.0728	1.2719E-19
937.08141	1.932E-19
937.09002	3.5742E-19
937.09863	2.2218E-19
937.10724	2.0125E-19
937.11585	2.8336E-19
937.12446	1.5456E-19
937.13307	1.9964E-19
937.14167	3.3649E-19
937.15028	2.8175E-19
937.15889	3.2522E-19
937.1675	2.8658E-19
937.17611	1.1753E-19
937.18472	2.2379E-19
937.19333	2.3828E-19
937.20194	1.0143E-19
937.21055	2.1574E-19
937.21916	2.3506E-19
937.22777	1.9803E-19
937.23638	3.1073E-19
937.24499	2.1896E-19
937.25359	1.2719E-19
937.2622	1.7066E-19
937.27081	1.2397E-19
937.27942	1.8515E-19
937.28803	2.8497E-19
937.29664	2.5921E-19
937.30525	2.5599E-19
937.31386	2.1574E-19
937.32247	1.6744E-19
937.33108	1.9159E-19
937.33969	2.0125E-19
937.3483	1.9642E-19
937.35691	1.9803E-19
937.36551	2.0608E-19
937.37412	2.1091E-19
937.38273	2.2862E-19
937.39134	2.4633E-19
937.39995	2.0769E-19
937.40856	1.9481E-19
937.41717	2.0286E-19
937.42578	1.7388E-19
937.43439	2.1574E-19
937.443	2.2862E-19
937.45161	1.6905E-19
937.46022	1.6905E-19
937.46883	1.4651E-19
937.47743	1.288E-19
937.48604	1.6422E-19
937.49465	1.8837E-19
937.50326	2.2701E-19
937.51187	2.3023E-19
937.52048	2.0125E-19
937.52909	2.1574E-19
937.5377	2.3506E-19
937.54631	2.6082E-19
937.55492	2.2218E-19
937.56353	1.5617E-19
937.57214	2.2862E-19
937.58075	3.1556E-19
937.58935	2.5116E-19
937.59796	1.4651E-19
937.60657	1.6583E-19
937.61518	2.1735E-19
937.62379	1.449E-19
937.6324	1.4329E-19
937.64101	2.5277E-19
937.64962	2.3667E-19
937.65823	1.7549E-19
937.66684	2.1413E-19
937.67545	2.3828E-19
937.68406	1.8676E-19
937.69267	1.9803E-19
937.70128	2.9946E-19
937.70988	2.4955E-19
937.71849	1.5456E-19
937.7271	2.5921E-19
937.73571	2.898E-19
937.74432	1.8032E-19
937.75293	2.0447E-19
937.76154	2.737E-19
937.77015	2.7531E-19
937.77876	3.059E-19
937.78737	2.9785E-19
937.79598	2.2701E-19
937.80459	2.4794E-19
937.8132	2.8014E-19
937.8218	2.1896E-19
937.83041	2.2218E-19
937.83902	2.4311E-19
937.84763	2.2218E-19
937.85624	2.6565E-19
937.86485	2.4794E-19
937.87346	2.0286E-19
937.88207	2.5116E-19
937.89068	2.3345E-19
937.89929	1.7388E-19
937.9079	1.6583E-19
937.91651	1.8515E-19
937.92512	2.4633E-19
937.93372	2.5921E-19
937.94233	2.2057E-19
937.95094	1.7227E-19
937.95955	1.0948E-19
937.96816	1.3524E-19
937.97677	2.2701E-19
937.98538	2.8658E-19
937.99399	2.576E-19
938.0026	2.093E-19
938.01121	2.737E-19
938.01982	2.7531E-19
938.02843	1.932E-19
938.03704	1.9964E-19
938.04564	1.61E-19
938.05425	1.3202E-19
938.06286	2.1252E-19
938.07147	2.4794E-19
938.08008	2.2701E-19
938.08869	1.9803E-19
938.0973	2.0608E-19
938.10591	2.1091E-19
938.11452	1.5456E-19
938.12313	1.3202E-19
938.13174	1.2558E-19
938.14035	1.4812E-19
938.14896	1.5134E-19
938.15756	7.728E-20
938.16617	1.3041E-19
938.17478	1.8354E-19
938.18339	1.932E-19
938.192	2.9946E-19
938.20061	2.1574E-19
938.20922	1.4812E-19
938.21783	2.5599E-19
938.22644	1.6422E-19
938.23505	1.4007E-19
938.24366	2.4794E-19
938.25227	2.254E-19
938.26088	2.4794E-19
938.26948	2.6726E-19
938.27809	2.8497E-19
938.2867	2.9946E-19
938.29531	1.9642E-19
938.30392	2.0125E-19
938.31253	2.0769E-19
938.32114	1.9159E-19
938.32975	2.8336E-19
938.33836	2.0608E-19
938.34697	1.7227E-19
938.35558	2.5438E-19
938.36419	1.5939E-19
938.3728	1.7066E-19
938.38141	2.2862E-19
938.39001	1.771E-19
938.39862	2.4311E-19
938.40723	2.4794E-19
938.41584	1.9642E-19
938.42445	2.6887E-19
938.43306	2.8175E-19
938.44167	2.2057E-19
938.45028	2.254E-19
938.45889	2.3828E-19
938.4675	1.7227E-19
938.47611	1.6744E-19
938.48472	3.2039E-19
938.49333	3.6064E-19
938.50193	2.5277E-19
938.51054	2.3184E-19
938.51915	2.6887E-19
938.52776	2.8336E-19
938.53637	3.0107E-19
938.54498	3.2522E-19
938.55359	2.9946E-19
938.5622	3.1073E-19
938.57081	3.9606E-19
938.57942	3.0107E-19
938.58803	1.9481E-19
938.59664	3.0912E-19
938.60525	3.1395E-19
938.61385	2.6887E-19
938.62246	3.3488E-19
938.63107	3.4937E-19
938.63968	3.7191E-19
938.64829	3.7835E-19
938.6569	3.9767E-19
938.66551	5.3291E-19
938.67412	5.5867E-19
938.68273	5.2003E-19
938.69134	5.4901E-19
938.69995	5.2969E-19
938.70856	4.7495E-19
938.71717	4.3148E-19
938.72577	4.8461E-19
938.73438	5.8604E-19
938.74299	5.9087E-19
938.7516	6.0536E-19
938.76021	6.3756E-19
938.76882	6.6332E-19
938.77743	6.7942E-19
938.78604	6.2307E-19
938.79465	6.601E-19
938.80326	7.2933E-19
938.81187	6.8747E-19
938.82048	7.6475E-19
938.82909	8.6457E-19
938.83769	8.0822E-19
938.8463	7.8246E-19
938.85491	8.6135E-19
938.86352	9.338E-19
938.87213	9.6278E-19
938.88074	1.03362E-18
938.88935	1.10607E-18
938.89796	1.08997E-18
938.90657	1.07226E-18
938.91518	1.05294E-18
938.92379	1.0787E-18
938.9324	1.15276E-18
938.94101	1.13183E-18
938.94961	1.15276E-18
938.95822	1.16725E-18
938.96683	1.03523E-18
938.97544	1.03201E-18
938.98405	1.07709E-18
938.99266	9.66E-19
939.00127	8.5652E-19
939.00988	8.2432E-19
939.01849	8.9516E-19
939.0271	8.533E-19
939.03571	6.0858E-19
939.04432	5.5384E-19
939.05293	6.2468E-19
939.06154	5.9248E-19
939.07014	6.1824E-19
939.07875	6.1824E-19
939.08736	4.7817E-19
939.09597	4.3953E-19
939.10458	5.6189E-19
939.11319	5.2164E-19
939.1218	2.898E-19
939.13041	2.8175E-19
939.13902	4.1377E-19
939.14763	3.9445E-19
939.15624	3.9123E-19
939.16485	4.1699E-19
939.17346	3.8157E-19
939.18206	3.864E-19
939.19067	3.5098E-19
939.19928	2.8014E-19
939.20789	2.6404E-19
[truncated: 2,416 more rows]
