# Supplementary material for: Nitrogen-Broadening Parameters for Atmospheric Spectra Modelling of the ν3 Band of SF6
Source: Molecules. 2022 Jan 19;27(3):646. doi: 10.3390/molecules27030646 (PMC8838927; doi:10.3390/molecules27030646)
Supplement: Supplementary file 1 [file molecules-27-00646-s001.zip › P213K 100mb.dat]

914.99977	3.99955925E-16
915.00165	3.99976425E-16
915.00353	3.999713E-16
915.00542	3.99929275E-16
915.0073	3.9996105E-16
915.00918	4.000287E-16
915.01107	4.0001025E-16
915.01295	3.99994875E-16
915.01483	4.00044075E-16
915.01672	4.00035875E-16
915.0186	3.9995695E-16
915.02048	3.99925175E-16
915.02237	3.999672E-16
915.02425	4.0001025E-16
915.02613	3.999795E-16
915.02802	3.999221E-16
915.0299	3.99935425E-16
915.03178	3.9996925E-16
915.03367	3.99970275E-16
915.03555	3.9998155E-16
915.03743	3.9996515E-16
915.03932	3.99925175E-16
915.0412	3.9996515E-16
915.04308	4.0001025E-16
915.04497	3.99990775E-16
915.04685	4.00031775E-16
915.04873	4.000779E-16
915.05062	4.00007175E-16
915.0525	3.9996105E-16
915.05438	4.000164E-16
915.05627	4.0005125E-16
915.05815	4.0005125E-16
915.06003	4.00035875E-16
915.06192	4.00005125E-16
915.0638	4.00017425E-16
915.06568	4.00017425E-16
915.06757	3.9995285E-16
915.06945	3.9995285E-16
915.07133	4.00011275E-16
915.07321	4.00001025E-16
915.0751	4.00001025E-16
915.07698	4.000451E-16
915.07886	4.0003075E-16
915.08075	4.000164E-16
915.08263	4.000779E-16
915.08451	4.001107E-16
915.0864	4.00087125E-16
915.08828	4.001025E-16
915.09016	4.00160925E-16
915.09205	4.00175275E-16
915.09393	4.0010865E-16
915.09581	4.0006355E-16
915.0977	4.00109675E-16
915.09958	4.00126075E-16
915.10146	4.0007995E-16
915.10335	4.00085075E-16
915.10523	4.001066E-16
915.10711	4.00080975E-16
915.109	4.000902E-16
915.11088	4.00093275E-16
915.11276	4.00023575E-16
915.11465	3.99996925E-16
915.11653	4.00035875E-16
915.11841	4.000574E-16
915.1203	4.0010455E-16
915.12218	4.00148625E-16
915.12406	4.001066E-16
915.12595	4.000779E-16
915.12783	4.001066E-16
915.12971	4.0009635E-16
915.1316	4.000943E-16
915.13348	4.0013735E-16
915.13536	4.001353E-16
915.13725	4.0012505E-16
915.13913	4.00162975E-16
915.14101	4.0013735E-16
915.1429	4.00062525E-16
915.14478	4.00074825E-16
915.14666	4.00097375E-16
915.14855	4.00037925E-16
915.15043	4.00031775E-16
915.15231	4.00113775E-16
915.1542	4.001271E-16
915.15608	4.000656E-16
915.15796	4.00048175E-16
915.15985	4.000574E-16
915.16173	4.00050225E-16
915.16361	4.000738E-16
915.1655	4.00105575E-16
915.16738	4.00091225E-16
915.16926	4.00083025E-16
915.17114	4.00117875E-16
915.17303	4.001476E-16
915.17491	4.00160925E-16
915.17679	4.001763E-16
915.17868	4.00187575E-16
915.18056	4.00179375E-16
915.18244	4.001435E-16
915.18433	4.0012095E-16
915.18621	4.001681E-16
915.18809	4.00203975E-16
915.18998	4.0015375E-16
915.19186	4.00126075E-16
915.19374	4.0014965E-16
915.19563	4.00103525E-16
915.19751	4.000492E-16
915.19939	4.00111725E-16
915.20128	4.0017425E-16
915.20316	4.00130175E-16
915.20504	4.00103525E-16
915.20693	4.00134275E-16
915.20881	4.00105575E-16
915.21069	4.000574E-16
915.21258	4.00107625E-16
915.21446	4.00185525E-16
915.21634	4.001927E-16
915.21823	4.00183475E-16
915.22011	4.001886E-16
915.22199	4.00165025E-16
915.22388	4.00154775E-16
915.22576	4.00181425E-16
915.22764	4.0017835E-16
915.22953	4.00150675E-16
915.23141	4.00140425E-16
915.23329	4.001148E-16
915.23518	4.00097375E-16
915.23706	4.00132225E-16
915.23894	4.001517E-16
915.24083	4.00111725E-16
915.24271	4.0005945E-16
915.24459	4.00033825E-16
915.24648	4.00060475E-16
915.24836	4.0010455E-16
915.25024	4.000861E-16
915.25213	4.000697E-16
915.25401	4.001353E-16
915.25589	4.0017015E-16
915.25778	4.001271E-16
915.25966	4.00119925E-16
915.26154	4.001517E-16
915.26343	4.00160925E-16
915.26531	4.001681E-16
915.26719	4.00160925E-16
915.26907	4.00126075E-16
915.27096	4.001107E-16
915.27284	4.00107625E-16
915.27472	4.00099425E-16
915.27661	4.00128125E-16
915.27849	4.0016605E-16
915.28037	4.0014965E-16
915.28226	4.0011685E-16
915.28414	4.001271E-16
915.28602	4.001476E-16
915.28791	4.00123E-16
915.28979	4.000779E-16
915.29167	4.00085075E-16
915.29356	4.001271E-16
915.29544	4.00126075E-16
915.29732	4.00115825E-16
915.29921	4.00162975E-16
915.30109	4.00210125E-16
915.30297	4.001968E-16
915.30486	4.00160925E-16
915.30674	4.00148625E-16
915.30862	4.001681E-16
915.31051	4.00203975E-16
915.31239	4.00199875E-16
915.31427	4.0015375E-16
915.31616	4.00150675E-16
915.31804	4.0019065E-16
915.31992	4.00177325E-16
915.32181	4.001394E-16
915.32369	4.00165025E-16
915.32557	4.00177325E-16
915.32746	4.001107E-16
915.32934	4.0007585E-16
915.33122	4.001107E-16
915.33311	4.0012915E-16
915.33499	4.0014555E-16
915.33687	4.00181425E-16
915.33876	4.00175275E-16
915.34064	4.0015375E-16
915.34252	4.0015785E-16
915.34441	4.001558E-16
915.34629	4.0016605E-16
915.34817	4.001845E-16
915.35006	4.001599E-16
915.35194	4.0016605E-16
915.35382	4.00210125E-16
915.35571	4.0016605E-16
915.35759	4.0011685E-16
915.35947	4.00164E-16
915.36136	4.001558E-16
915.36324	4.0008815E-16
915.36512	4.00113775E-16
915.367	4.00140425E-16
915.36889	4.00113775E-16
915.37077	4.00152725E-16
915.37265	4.0018245E-16
915.37454	4.00113775E-16
915.37642	4.000779E-16
915.3783	4.0011275E-16
915.38019	4.00130175E-16
915.38207	4.001189E-16
915.38395	4.00091225E-16
915.38584	4.000902E-16
915.38772	4.001271E-16
915.3896	4.00128125E-16
915.39149	4.00128125E-16
915.39337	4.0017835E-16
915.39525	4.00152725E-16
915.39714	4.00080975E-16
915.39902	4.00103525E-16
915.4009	4.00117875E-16
915.40279	4.0007585E-16
915.40467	4.00097375E-16
915.40655	4.00109675E-16
915.40844	4.000492E-16
915.41032	4.0004715E-16
915.4122	4.0007995E-16
915.41409	4.00070725E-16
915.41597	4.00087125E-16
915.41785	4.00083025E-16
915.41974	4.00017425E-16
915.42162	4.00011275E-16
915.4235	4.00046125E-16
915.42539	4.0004715E-16
915.42727	4.00089175E-16
915.42915	4.0012915E-16
915.43104	4.00097375E-16
915.43292	4.00103525E-16
915.4348	4.00134275E-16
915.43669	4.000779E-16
915.43857	4.0005535E-16
915.44045	4.00134275E-16
915.44234	4.00152725E-16
915.44422	4.000943E-16
915.4461	4.00080975E-16
915.44799	4.00101475E-16
915.44987	4.00082E-16
915.45175	4.00041E-16
915.45364	4.00039975E-16
915.45552	4.00066625E-16
915.4574	4.00046125E-16
915.45929	3.99998975E-16
915.46117	4.00015375E-16
915.46305	4.00056375E-16
915.46493	4.00052275E-16
915.46682	4.000492E-16
915.4687	4.000615E-16
915.47058	4.000656E-16
915.47247	4.00082E-16
915.47435	4.00093275E-16
915.47623	4.00082E-16
915.47812	4.0010865E-16
915.48	4.001558E-16
915.48188	4.001599E-16
915.48377	4.0014145E-16
915.48565	4.001148E-16
915.48753	4.0006765E-16
915.48942	4.00039975E-16
915.4913	4.000328E-16
915.49318	4.000246E-16
915.49507	4.00042025E-16
915.49695	4.00052275E-16
915.49883	4.00015375E-16
915.50072	3.9999385E-16
915.5026	3.999918E-16
915.50448	3.99980525E-16
915.50637	4.000246E-16
915.50825	4.00060475E-16
915.51013	3.999836E-16
915.51202	3.9996105E-16
915.5139	4.0008405E-16
915.51578	4.00121975E-16
915.51767	4.00048175E-16
915.51955	4.00060475E-16
915.52143	4.001025E-16
915.52332	4.0007585E-16
915.5252	4.0007175E-16
915.52708	4.0007585E-16
915.52897	4.000246E-16
915.53085	4.00003075E-16
915.53273	4.00027675E-16
915.53462	4.00007175E-16
915.5365	3.99970275E-16
915.53838	3.99974375E-16
915.54027	3.9999385E-16
915.54215	3.9999795E-16
915.54403	3.99986675E-16
915.54592	3.9998565E-16
915.5478	4.000123E-16
915.54968	4.000287E-16
915.55157	4.00021525E-16
915.55345	4.000328E-16
915.55533	4.00052275E-16
915.55722	4.0005535E-16
915.5591	4.000574E-16
915.56098	4.000656E-16
915.56286	4.000738E-16
915.56475	4.00060475E-16
915.56663	4.0002255E-16
915.56851	4.00015375E-16
915.5704	4.000451E-16
915.57228	4.00052275E-16
915.57416	4.00052275E-16
915.57605	4.0003895E-16
915.57793	3.9997745E-16
915.57981	3.9996515E-16
915.5817	4.0001845E-16
915.58358	3.999877E-16
915.58546	3.999385E-16
915.58735	3.9999385E-16
915.58923	4.00003075E-16
915.59111	3.9992415E-16
915.593	3.99910825E-16
915.59488	3.99933375E-16
915.59676	3.99947725E-16
915.59865	4.00009225E-16
915.60053	4.00033825E-16
915.60241	3.99990775E-16
915.6043	4.0000205E-16
915.60618	4.00025625E-16
915.60806	3.999959E-16
915.60995	3.99992825E-16
915.61183	3.9998155E-16
915.61371	3.9991185E-16
915.6156	3.9991185E-16
915.61748	3.9998975E-16
915.61936	3.99988725E-16
915.62125	3.999057E-16
915.62313	3.9987085E-16
915.62501	3.999139E-16
915.6269	3.999385E-16
915.62878	3.999098E-16
915.63066	3.99918E-16
915.63255	3.99953875E-16
915.63443	3.99939525E-16
915.63631	3.999262E-16
915.6382	3.999303E-16
915.64008	3.99900575E-16
915.64196	3.99933375E-16
915.64385	4.00015375E-16
915.64573	3.99984625E-16
915.64761	3.999467E-16
915.6495	3.9998975E-16
915.65138	3.999426E-16
915.65326	3.99888275E-16
915.65515	3.9996515E-16
915.65703	3.99951825E-16
915.65891	3.99853425E-16
915.6608	3.99900575E-16
915.66268	3.99929275E-16
915.66456	3.99826775E-16
915.66644	3.99828825E-16
915.66833	3.9991595E-16
915.67021	3.99927225E-16
915.67209	3.99931325E-16
915.67398	3.999385E-16
915.67586	3.99914925E-16
915.67774	3.9994055E-16
915.67963	3.9995695E-16
915.68151	3.99904675E-16
915.68339	3.99906725E-16
915.68528	3.99957975E-16
915.68716	3.99960025E-16
915.68904	3.99951825E-16
915.69093	3.9994465E-16
915.69281	3.9993235E-16
915.69469	3.99966175E-16
915.69658	3.9997745E-16
915.69846	3.99923125E-16
915.70034	3.9989955E-16
915.70223	3.9989545E-16
915.70411	3.99869825E-16
915.70599	3.999016E-16
915.70788	3.9995285E-16
915.70976	3.9994465E-16
915.71164	3.9993235E-16
915.71353	3.9992005E-16
915.71541	3.9986265E-16
915.71729	3.998401E-16
915.71918	3.99869825E-16
915.72106	3.99880075E-16
915.72294	3.999057E-16
915.72483	3.99959E-16
915.72671	3.99955925E-16
915.72859	3.99929275E-16
915.73048	3.9995285E-16
915.73236	3.9997745E-16
915.73424	3.9997335E-16
915.73613	3.99972325E-16
915.73801	3.9996515E-16
915.73989	3.99951825E-16
915.74178	3.99960025E-16
915.74366	3.9996105E-16
915.74554	3.99931325E-16
915.74743	3.99925175E-16
915.74931	3.999508E-16
915.75119	3.999508E-16
915.75308	3.99943625E-16
915.75496	3.9996515E-16
915.75684	3.9997745E-16
915.75873	3.99955925E-16
915.76061	3.999385E-16
915.76249	3.9995695E-16
915.76437	3.9997745E-16
915.76626	3.999467E-16
915.76814	3.99912875E-16
915.77002	3.99955925E-16
915.77191	3.99974375E-16
915.77379	3.998934E-16
915.77567	3.99882125E-16
915.77756	3.99974375E-16
915.77944	3.99976425E-16
915.78132	3.99929275E-16
915.78321	3.999672E-16
915.78509	3.999795E-16
915.78697	3.999303E-16
915.78886	3.99945675E-16
915.79074	3.9997335E-16
915.79262	3.999508E-16
915.79451	3.9996105E-16
915.79639	3.99970275E-16
915.79827	3.99923125E-16
915.80016	3.9992825E-16
915.80204	3.999836E-16
915.80392	3.99964125E-16
915.80581	3.99902625E-16
915.80769	3.9991185E-16
915.80957	3.9995695E-16
915.81146	3.9994875E-16
915.81334	3.99925175E-16
915.81522	3.999549E-16
915.81711	3.99980525E-16
915.81899	3.9996105E-16
915.82087	3.99992825E-16
915.82276	4.00039975E-16
915.82464	3.99974375E-16
915.82652	3.99910825E-16
915.82841	3.99957975E-16
915.83029	3.9996925E-16
915.83217	3.999139E-16
915.83406	3.99919025E-16
915.83594	3.999549E-16
915.83782	3.9996515E-16
915.83971	3.99970275E-16
915.84159	3.9994465E-16
915.84347	3.99908775E-16
915.84536	3.99906725E-16
915.84724	3.998934E-16
915.84912	3.9987905E-16
915.85101	3.99914925E-16
915.85289	3.999467E-16
915.85477	3.9994465E-16
915.85666	3.99945675E-16
915.85854	3.9995285E-16
915.86042	3.9999795E-16
915.8623	4.00048175E-16
915.86419	4.00001025E-16
915.86607	3.99933375E-16
915.86795	3.99927225E-16
915.86984	3.99898525E-16
915.87172	3.9988315E-16
915.8736	3.9994875E-16
915.87549	3.99951825E-16
915.87737	3.9987495E-16
915.87925	3.99886225E-16
915.88114	3.99953875E-16
915.88302	3.99980525E-16
915.8849	3.9999795E-16
915.88679	3.99982575E-16
915.88867	3.999221E-16
915.89055	3.9989135E-16
915.89244	3.99894425E-16
915.89432	3.99914925E-16
915.8962	3.999549E-16
915.89809	3.9995695E-16
915.89997	3.9994875E-16
915.90185	3.99986675E-16
915.90374	3.99978475E-16
915.90562	3.9993235E-16
915.9075	3.9996925E-16
915.90939	4.00019475E-16
915.91127	3.9999795E-16
915.91315	3.999795E-16
915.91504	3.99972325E-16
915.91692	3.99957975E-16
915.9188	3.99976425E-16
915.92069	3.999795E-16
915.92257	3.9994055E-16
915.92445	3.99935425E-16
915.92634	3.999262E-16
915.92822	3.998811E-16
915.9301	3.99910825E-16
915.93199	3.99984625E-16
915.93387	3.99964125E-16
915.93575	3.99927225E-16
915.93764	3.99972325E-16
915.93952	4.0001435E-16
915.9414	4.00013325E-16
915.94329	4.0002255E-16
915.94517	4.000369E-16
915.94705	4.00033825E-16
915.94894	4.00029725E-16
915.95082	4.00033825E-16
915.9527	4.00013325E-16
915.95459	3.99986675E-16
915.95647	4.000123E-16
915.95835	4.00041E-16
915.96023	3.99986675E-16
915.96212	3.99943625E-16
915.964	3.9999385E-16
915.96588	4.0002665E-16
915.96777	3.99996925E-16
915.96965	3.99990775E-16
915.97153	3.9998565E-16
915.97342	3.99947725E-16
915.9753	3.999344E-16
915.97718	3.999426E-16
915.97907	3.99951825E-16
915.98095	3.999836E-16
915.98283	3.9998975E-16
915.98472	3.9997335E-16
915.9866	3.99996925E-16
915.98848	3.99996925E-16
915.99037	3.999467E-16
915.99225	3.9994875E-16
915.99413	3.99955925E-16
915.99602	3.99904675E-16
915.9979	3.9990775E-16
915.99978	3.999672E-16
916.00167	3.999672E-16
916.00355	3.99951825E-16
916.00543	3.99962075E-16
916.00732	3.99939525E-16
916.0092	3.999139E-16
916.01108	3.99916975E-16
916.01297	3.998975E-16
916.01485	3.9987905E-16
916.01673	3.999016E-16
916.01862	3.999303E-16
916.0205	3.999385E-16
916.02238	3.9992825E-16
916.02427	3.9992005E-16
916.02615	3.99939525E-16
916.02803	3.9992825E-16
916.02992	3.99894425E-16
916.0318	3.99929275E-16
916.03368	3.99976425E-16
916.03557	3.9995285E-16
916.03745	3.99964125E-16
916.03933	4.00001025E-16
916.04122	3.9994875E-16
916.0431	3.99908775E-16
916.04498	3.99947725E-16
916.04687	3.99935425E-16
916.04875	3.99886225E-16
916.05063	3.9989135E-16
916.05252	3.998811E-16
916.0544	3.99849325E-16
916.05628	3.998688E-16
916.05816	3.9989135E-16
916.06005	3.99886225E-16
916.06193	3.9990365E-16
916.06381	3.9992415E-16
916.0657	3.99919025E-16
916.06758	3.99916975E-16
916.06946	3.99914925E-16
916.07135	3.99910825E-16
916.07323	3.999467E-16
916.07511	4.000041E-16
916.077	4.0000205E-16
916.07888	3.999426E-16
916.08076	3.99929275E-16
916.08265	3.99974375E-16
916.08453	3.99962075E-16
916.08641	3.99900575E-16
916.0883	3.99900575E-16
916.09018	3.999016E-16
916.09206	3.99834975E-16
916.09395	3.99820625E-16
916.09583	3.9987085E-16
916.09771	3.99859575E-16
916.0996	3.9982575E-16
916.10148	3.99824725E-16
916.10336	3.99808325E-16
916.10525	3.99810375E-16
916.10713	3.99857525E-16
916.10901	3.99859575E-16
916.1109	3.998401E-16
916.11278	3.998606E-16
916.11466	3.9985035E-16
916.11655	3.99810375E-16
916.11843	3.99820625E-16
916.12031	3.99849325E-16
916.1222	3.99859575E-16
916.12408	3.9986675E-16
916.12596	3.998237E-16
916.12785	3.99750925E-16
916.12973	3.99754E-16
916.13161	3.9979705E-16
916.1335	3.997868E-16
916.13538	3.99769375E-16
916.13726	3.99795E-16
916.13915	3.99830875E-16
916.14103	3.9984625E-16
916.14291	3.99837025E-16
916.1448	3.99814475E-16
916.14668	3.99812425E-16
916.14856	3.99820625E-16
916.15045	3.997991E-16
916.15233	3.99775525E-16
916.15421	3.997991E-16
916.15609	3.99839075E-16
916.15798	3.9985035E-16
916.15986	3.99873925E-16
916.16174	3.99912875E-16
916.16363	3.99888275E-16
916.16551	3.9982165E-16
916.16739	3.9982575E-16
916.16928	3.9985855E-16
916.17116	3.9981755E-16
916.17304	3.997786E-16
916.17493	3.998073E-16
916.17681	3.99802175E-16
916.17869	3.9974785E-16
916.18058	3.99744775E-16
916.18246	3.99777575E-16
916.18434	3.99796025E-16
916.18623	3.99814475E-16
916.18811	3.99804225E-16
916.18999	3.997745E-16
916.19188	3.998073E-16
916.19376	3.998647E-16
916.19564	3.998688E-16
916.19753	3.9987905E-16
916.19941	3.99894425E-16
916.20129	3.998606E-16
916.20318	3.99878025E-16
916.20506	3.99966175E-16
916.20694	3.99964125E-16
916.20883	3.99910825E-16
916.21071	3.99919025E-16
916.21259	3.99886225E-16
916.21448	3.99810375E-16
916.21636	3.9982165E-16
916.21824	3.9983805E-16
916.22013	3.99808325E-16
916.22201	3.9985035E-16
916.22389	3.99865725E-16
916.22578	3.99757075E-16
916.22766	3.9974375E-16
916.22954	3.99857525E-16
916.23143	3.9985855E-16
916.23331	3.997868E-16
916.23519	3.99795E-16
916.23708	3.99802175E-16
916.23896	3.99804225E-16
916.24084	3.9987495E-16
916.24273	3.99896475E-16
916.24461	3.99822675E-16
916.24649	3.99804225E-16
916.24838	3.998647E-16
916.25026	3.99896475E-16
916.25214	3.99863675E-16
916.25402	3.997991E-16
916.25591	3.997991E-16
916.25779	3.9989545E-16
916.25967	3.99916975E-16
916.26156	3.99798075E-16
916.26344	3.99742725E-16
916.26532	3.998114E-16
916.26721	3.998319E-16
916.26909	3.9979705E-16
916.27097	3.99822675E-16
916.27286	3.998565E-16
916.27474	3.99814475E-16
916.27662	3.99765275E-16
916.27851	3.99781675E-16
916.28039	3.99826775E-16
916.28227	3.9983395E-16
916.28416	3.99818575E-16
916.28604	3.9985035E-16
916.28792	3.99914925E-16
916.28981	3.999221E-16
916.29169	3.99875975E-16
916.29357	3.9984625E-16
916.29546	3.9983805E-16
916.29734	3.99853425E-16
916.29922	3.998975E-16
916.30111	3.9988315E-16
916.30299	3.99812425E-16
916.30487	3.99824725E-16
916.30676	3.99890325E-16
916.30864	3.998688E-16
916.31052	3.9982575E-16
916.31241	3.99836E-16
916.31429	3.99810375E-16
916.31617	3.99777575E-16
916.31806	3.99832925E-16
916.31994	3.99875975E-16
916.32182	3.99830875E-16
916.32371	3.99812425E-16
916.32559	3.998524E-16
916.32747	3.99849325E-16
916.32936	3.99806275E-16
916.33124	3.99814475E-16
916.33312	3.99882125E-16
916.33501	3.9993235E-16
916.33689	3.99919025E-16
916.33877	3.99884175E-16
916.34066	3.99869825E-16
916.34254	3.998688E-16
916.34442	3.99877E-16
916.34631	3.99878025E-16
916.34819	3.998483E-16
916.35007	3.9983805E-16
916.35195	3.99869825E-16
916.35384	3.99867775E-16
916.35572	3.99843175E-16
916.3576	3.998606E-16
916.35949	3.9985445E-16
916.36137	3.99818575E-16
916.36325	3.9984215E-16
916.36514	3.9986265E-16
916.36702	3.99810375E-16
916.3689	3.998114E-16
916.37079	3.99894425E-16
916.37267	3.999221E-16
916.37455	3.99884175E-16
916.37644	3.998647E-16
916.37832	3.99877E-16
916.3802	3.99916975E-16
916.38209	3.99941575E-16
916.38397	3.9991185E-16
916.38585	3.998811E-16
916.38774	3.99877E-16
916.38962	3.99855475E-16
916.3915	3.99849325E-16
916.39339	3.998811E-16
916.39527	3.99894425E-16
916.39715	3.998852E-16
916.39904	3.99882125E-16
916.40092	3.9988315E-16
916.4028	3.99904675E-16
916.40469	3.99925175E-16
916.40657	3.99902625E-16
916.40845	3.99914925E-16
916.41034	3.99982575E-16
916.41222	3.999877E-16
916.4141	3.9995695E-16
916.41599	3.99990775E-16
916.41787	4.0002255E-16
916.41975	4.00013325E-16
916.42164	4.0003075E-16
916.42352	4.00029725E-16
916.4254	3.99964125E-16
916.42729	3.99919025E-16
916.42917	3.9991595E-16
916.43105	3.99925175E-16
916.43294	3.99966175E-16
916.43482	3.999836E-16
916.4367	3.9992825E-16
916.43859	3.999016E-16
916.44047	3.9992825E-16
916.44235	3.99935425E-16
916.44424	3.99964125E-16
916.44612	4.00007175E-16
916.448	3.99953875E-16
916.44988	3.99890325E-16
916.45177	3.99960025E-16
916.45365	4.00021525E-16
916.45553	3.9996925E-16
916.45742	3.99957975E-16
916.4593	4.0003075E-16
916.46118	4.00058425E-16
916.46307	4.000492E-16
916.46495	4.000451E-16
916.46683	3.99994875E-16
916.46872	3.99972325E-16
916.4706	4.00041E-16
916.47248	4.00052275E-16
916.47437	3.99980525E-16
916.47625	3.99998975E-16
916.47813	4.000574E-16
916.48002	4.00015375E-16
916.4819	3.99990775E-16
916.48378	4.000328E-16
916.48567	3.9999795E-16
916.48755	3.999549E-16
916.48943	4.000164E-16
916.49132	4.00033825E-16
916.4932	3.99976425E-16
916.49508	4.0001845E-16
916.49697	4.001025E-16
916.49885	4.00076875E-16
916.50073	4.0003895E-16
916.50262	4.0007995E-16
916.5045	4.0011685E-16
916.50638	4.001066E-16
916.50827	4.00080975E-16
916.51015	4.00068675E-16
916.51203	4.00076875E-16
916.51392	4.0005945E-16
916.5158	4.000164E-16
916.51768	4.00021525E-16
916.51957	4.00042025E-16
916.52145	4.0001025E-16
916.52333	3.99980525E-16
916.52522	3.99980525E-16
916.5271	3.99968225E-16
916.52898	3.9996925E-16
916.53087	3.999918E-16
916.53275	3.99996925E-16
916.53463	4.00005125E-16
916.53652	4.000246E-16
916.5384	4.000328E-16
916.54028	4.0005535E-16
916.54217	4.00062525E-16
916.54405	4.000123E-16
916.54593	4.000041E-16
916.54781	4.00080975E-16
916.5497	4.00103525E-16
916.55158	4.00064575E-16
916.55346	4.00066625E-16
916.55535	4.00062525E-16
916.55723	4.000123E-16
916.55911	4.000164E-16
916.561	4.00076875E-16
916.56288	4.000738E-16
916.56476	3.99998975E-16
916.56665	3.999631E-16
916.56853	3.999918E-16
916.57041	3.99992825E-16
916.5723	3.9996515E-16
916.57418	4.0000205E-16
916.57606	4.00060475E-16
916.57795	4.000328E-16
916.57983	3.99984625E-16
916.58171	4.000041E-16
916.5836	4.000492E-16
916.58548	4.000615E-16
916.58736	4.000287E-16
916.58925	3.9998975E-16
916.59113	4.00029725E-16
916.59301	4.00091225E-16
916.5949	4.0005535E-16
916.59678	4.0000205E-16
916.59866	4.000451E-16
916.60055	4.001025E-16
916.60243	4.000943E-16
916.60431	4.0005535E-16
916.6062	4.00050225E-16
916.60808	4.000943E-16
916.60996	4.00103525E-16
916.61185	4.0005125E-16
916.61373	4.00050225E-16
916.61561	4.0007585E-16
916.6175	4.00023575E-16
916.61938	4.0001025E-16
916.62126	4.00083025E-16
916.62315	4.00070725E-16
916.62503	4.000123E-16
916.62691	4.000492E-16
916.6288	4.00091225E-16
916.63068	4.00097375E-16
916.63256	4.0013735E-16
916.63445	4.0014965E-16
916.63633	4.0012915E-16
916.63821	4.00158875E-16
916.6401	4.00164E-16
916.64198	4.00099425E-16
916.64386	4.00074825E-16
916.64574	4.0008815E-16
916.64763	4.00080975E-16
916.64951	4.00099425E-16
916.65139	4.0013735E-16
916.65328	4.00111725E-16
916.65516	4.0004305E-16
916.65704	4.00029725E-16
916.65893	4.0006765E-16
916.66081	4.0005945E-16
916.66269	4.00025625E-16
916.66458	4.00060475E-16
916.66646	4.00085075E-16
916.66834	4.000369E-16
916.67023	4.000697E-16
916.67211	4.00162975E-16
916.67399	4.00128125E-16
916.67588	4.0006765E-16
916.67776	4.00107625E-16
916.67964	4.0011275E-16
916.68153	4.0007175E-16
916.68341	4.00076875E-16
916.68529	4.000615E-16
916.68718	4.0006355E-16
916.68906	4.00150675E-16
916.69094	4.0016605E-16
916.69283	4.00083025E-16
916.69471	4.000574E-16
916.69659	4.00064575E-16
916.69848	4.00060475E-16
916.70036	4.00078925E-16
916.70224	4.00041E-16
916.70413	3.999754E-16
916.70601	4.00025625E-16
916.70789	4.00091225E-16
916.70978	4.000574E-16
916.71166	4.00037925E-16
916.71354	4.00066625E-16
916.71543	4.00087125E-16
916.71731	4.00134275E-16
916.71919	4.001763E-16
916.72108	4.0013325E-16
916.72296	4.00054325E-16
916.72484	4.0002255E-16
916.72673	4.000451E-16
916.72861	4.00080975E-16
916.73049	4.00074825E-16
916.73238	4.000451E-16
916.73426	4.00027675E-16
916.73614	4E-16
916.73803	3.9999795E-16
916.73991	4.00042025E-16
916.74179	4.00025625E-16
916.74367	3.999795E-16
916.74556	4.0003075E-16
916.74744	4.00083025E-16
916.74932	4.00041E-16
916.75121	4.0001845E-16
916.75309	4.00029725E-16
916.75497	4.00019475E-16
916.75686	4.00037925E-16
916.75874	4.000615E-16
916.76062	4.00048175E-16
916.76251	4.00097375E-16
916.76439	4.00162975E-16
916.76627	4.00105575E-16
916.76816	4.000369E-16
916.77004	4.00050225E-16
916.77192	4.0002255E-16
916.77381	3.99972325E-16
916.77569	3.9999795E-16
916.77757	3.99998975E-16
916.77946	3.99955925E-16
916.78134	3.99982575E-16
916.78322	4.0002665E-16
916.78511	4.00009225E-16
916.78699	3.999959E-16
916.78887	3.999918E-16
916.79076	3.999713E-16
916.79264	3.99978475E-16
916.79452	4.00001025E-16
916.79641	4.0001025E-16
916.79829	4.00046125E-16
916.80017	4.00068675E-16
916.80206	4.00031775E-16
916.80394	4.000041E-16
916.80582	3.999918E-16
916.80771	3.9994875E-16
916.80959	3.99939525E-16
916.81147	3.99978475E-16
916.81336	3.9998975E-16
916.81524	3.9998975E-16
916.81712	3.99990775E-16
916.81901	3.99964125E-16
916.82089	3.99960025E-16
916.82277	3.99978475E-16
916.82466	3.99955925E-16
916.82654	3.999426E-16
916.82842	3.99943625E-16
916.83031	3.998893E-16
916.83219	3.99863675E-16
916.83407	3.99918E-16
916.83596	3.999262E-16
916.83784	3.998893E-16
916.83972	3.9991185E-16
916.8416	3.9996105E-16
916.84349	3.9997335E-16
916.84537	3.999467E-16
916.84725	3.9989545E-16
916.84914	3.99896475E-16
916.85102	3.99947725E-16
916.8529	3.99964125E-16
916.85479	3.9998565E-16
916.85667	4.00019475E-16
916.85855	3.9994875E-16
916.86044	3.99847275E-16
916.86232	3.99855475E-16
916.8642	3.999016E-16
916.86609	3.9992825E-16
916.86797	3.99955925E-16
916.86985	3.999139E-16
916.87174	3.998442E-16
916.87362	3.99871875E-16
916.8755	3.99921075E-16
916.87739	3.99906725E-16
916.87927	3.99904675E-16
916.88115	3.99921075E-16
916.88304	3.99929275E-16
916.88492	3.99951825E-16
916.8868	3.99953875E-16
916.88869	3.99933375E-16
916.89057	3.99968225E-16
916.89245	4.0001025E-16
916.89434	3.99974375E-16
916.89622	3.999426E-16
916.8981	3.99960025E-16
916.89999	3.9994875E-16
916.90187	3.99921075E-16
916.90375	3.99953875E-16
916.90564	4.00001025E-16
916.90752	3.99970275E-16
916.9094	3.998852E-16
916.91129	3.998606E-16
916.91317	3.99912875E-16
916.91505	3.999385E-16
916.91694	3.99888275E-16
916.91882	3.9985035E-16
916.9207	3.998852E-16
916.92259	3.9991185E-16
916.92447	3.99871875E-16
916.92635	3.998565E-16
916.92824	3.99921075E-16
916.93012	3.99968225E-16
916.932	3.99947725E-16
916.93389	3.99914925E-16
916.93577	3.99890325E-16
916.93765	3.9990365E-16
916.93953	3.99949775E-16
916.94142	3.99914925E-16
916.9433	3.99822675E-16
916.94518	3.99830875E-16
916.94707	3.9987495E-16
916.94895	3.998483E-16
916.95083	3.99861625E-16
916.95272	3.99910825E-16
916.9546	3.998647E-16
916.95648	3.998278E-16
916.95837	3.99884175E-16
916.96025	3.9989545E-16
916.96213	3.9985035E-16
916.96402	3.9986265E-16
916.9659	3.99884175E-16
916.96778	3.9987085E-16
916.96967	3.99890325E-16
916.97155	3.9993235E-16
916.97343	3.9994465E-16
916.97532	3.99959E-16
916.9772	3.99986675E-16
916.97908	3.99957975E-16
916.98097	3.99871875E-16
916.98285	3.9985445E-16
916.98473	3.99916975E-16
916.98662	3.9990775E-16
916.9885	3.99839075E-16
916.99038	3.998524E-16
916.99227	3.998811E-16
916.99415	3.99836E-16
916.99603	3.99824725E-16
916.99792	3.99873925E-16
916.9998	3.99892375E-16
917.00168	3.99880075E-16
917.00357	3.998606E-16
917.00545	3.99830875E-16
917.00733	3.99828825E-16
917.00922	3.99837025E-16
917.0111	3.998442E-16
917.01298	3.99906725E-16
917.01487	3.99964125E-16
917.01675	3.99939525E-16
917.01863	3.999139E-16
917.02052	3.99929275E-16
917.0224	3.999262E-16
917.02428	3.999016E-16
917.02617	3.998647E-16
917.02805	3.99849325E-16
917.02993	3.99890325E-16
917.03182	3.99884175E-16
917.0337	3.99795E-16
917.03558	3.99785775E-16
917.03746	3.99841125E-16
917.03935	3.99808325E-16
917.04123	3.997868E-16
917.04311	3.99855475E-16
917.045	3.99865725E-16
917.04688	3.998319E-16
917.04876	3.99884175E-16
917.05065	3.9994055E-16
917.05253	3.999098E-16
917.05441	3.99878025E-16
917.0563	3.99906725E-16
917.05818	3.999467E-16
917.06006	3.9996105E-16
917.06195	3.9997335E-16
917.06383	3.99984625E-16
917.06571	3.999426E-16
917.0676	3.99892375E-16
917.06948	3.9992415E-16
917.07136	3.9995285E-16
917.07325	3.9989955E-16
917.07513	3.99878025E-16
917.07701	3.99906725E-16
917.0789	3.99886225E-16
917.08078	3.99861625E-16
917.08266	3.998565E-16
917.08455	3.99808325E-16
917.08643	3.99818575E-16
917.08831	3.999303E-16
917.0902	3.99947725E-16
917.09208	3.99878025E-16
917.09396	3.99921075E-16
917.09585	3.99986675E-16
917.09773	3.999467E-16
917.09961	3.9994875E-16
917.1015	4.00013325E-16
917.10338	3.99982575E-16
917.10526	3.99949775E-16
917.10715	4.00015375E-16
917.10903	4.00023575E-16
917.11091	3.99960025E-16
917.1128	3.99972325E-16
917.11468	4.000082E-16
917.11656	3.99992825E-16
917.11845	3.99992825E-16
917.12033	3.9996925E-16
917.12221	3.9991185E-16
917.1241	3.99943625E-16
917.12598	4.000041E-16
917.12786	3.9996105E-16
917.12975	3.999303E-16
917.13163	3.9997745E-16
917.13351	3.99982575E-16
917.1354	3.99960025E-16
917.13728	3.99970275E-16
917.13916	3.99953875E-16
917.14104	3.99951825E-16
917.14293	4.0001025E-16
917.14481	4.00033825E-16
917.14669	4.00011275E-16
917.14858	4.00027675E-16
917.15046	4.0004305E-16
917.15234	4.00019475E-16
917.15423	4.00007175E-16
917.15611	4.00017425E-16
917.15799	4.00009225E-16
917.15988	3.99984625E-16
917.16176	3.99984625E-16
917.16364	4.00021525E-16
917.16553	4.0003075E-16
917.16741	3.99996925E-16
917.16929	4.00001025E-16
917.17118	4.000246E-16
917.17306	4.000041E-16
917.17494	3.99988725E-16
917.17683	3.9998155E-16
917.17871	3.99947725E-16
917.18059	3.999713E-16
917.18248	4.00046125E-16
917.18436	4.0006765E-16
917.18624	4.00085075E-16
917.18813	4.000984E-16
917.19001	4.00021525E-16
917.19189	3.99982575E-16
917.19378	4.00054325E-16
917.19566	4.0004305E-16
917.19754	3.99974375E-16
917.19943	4.0003485E-16
917.20131	4.0009225E-16
917.20319	4.00031775E-16
917.20508	4.00017425E-16
917.20696	4.0005945E-16
917.20884	4.00039975E-16
917.21073	4.00037925E-16
917.21261	4.00068675E-16
917.21449	4.00025625E-16
917.21638	3.999918E-16
917.21826	4.00058425E-16
917.22014	4.0007585E-16
917.22203	4E-16
917.22391	4E-16
917.22579	4.00080975E-16
917.22768	4.0010455E-16
917.22956	4.00082E-16
917.23144	4.00072775E-16
917.23333	4.00058425E-16
917.23521	4.00056375E-16
917.23709	4.000779E-16
917.23897	4.00070725E-16
917.24086	4.000287E-16
917.24274	4.00003075E-16
917.24462	4.000164E-16
917.24651	4.00064575E-16
917.24839	4.00087125E-16
917.25027	4.00037925E-16
917.25216	4.0000615E-16
917.25404	4.0003075E-16
917.25592	4.0003485E-16
917.25781	4.0004715E-16
917.25969	4.0010865E-16
917.26157	4.001107E-16
917.26346	4.00031775E-16
917.26534	3.999836E-16
917.26722	4.000123E-16
917.26911	4.000861E-16
917.27099	4.00107625E-16
917.27287	4.00039975E-16
917.27476	4.00052275E-16
917.27664	4.001517E-16
917.27852	4.00103525E-16
917.28041	4.000123E-16
917.28229	4.00095325E-16
917.28417	4.00132225E-16
917.28606	4.00035875E-16
917.28794	4.0005945E-16
917.28982	4.00107625E-16
917.29171	4.0001435E-16
917.29359	3.9998975E-16
917.29547	4.000451E-16
917.29736	4.0000615E-16
917.29924	4.00003075E-16
917.30112	4.000738E-16
917.30301	4.0005945E-16
917.30489	4.00050225E-16
917.30677	4.00095325E-16
917.30866	4.00050225E-16
917.31054	4.00021525E-16
917.31242	4.00097375E-16
917.31431	4.000943E-16
917.31619	4.000451E-16
917.31807	4.0011275E-16
917.31996	4.001804E-16
917.32184	4.001517E-16
917.32372	4.00113775E-16
917.32561	4.00093275E-16
917.32749	4.00113775E-16
917.32937	4.00169125E-16
917.33126	4.00140425E-16
917.33314	4.000615E-16
917.33502	4.0008405E-16
917.3369	4.00144525E-16
917.33879	4.00146575E-16
917.34067	4.0013735E-16
917.34255	4.00128125E-16
917.34444	4.0012915E-16
917.34632	4.00160925E-16
917.3482	4.0014145E-16
917.35009	4.00085075E-16
917.35197	4.00128125E-16
917.35385	4.00206025E-16
917.35574	4.002009E-16
917.35762	4.0018245E-16
917.3595	4.0017425E-16
917.36139	4.0012505E-16
917.36327	4.00117875E-16
917.36515	4.00181425E-16
917.36704	4.00210125E-16
917.36892	4.00191675E-16
917.3708	4.0015785E-16
917.37269	4.00105575E-16
917.37457	4.0010865E-16
917.37645	4.00179375E-16
917.37834	4.0019475E-16
917.38022	4.00150675E-16
917.3821	4.001312E-16
917.38399	4.001189E-16
917.38587	4.001025E-16
917.38775	4.001271E-16
917.38964	4.00165025E-16
917.39152	4.00162975E-16
917.3934	4.00136325E-16
917.39529	4.001025E-16
917.39717	4.0009225E-16
917.39905	4.00148625E-16
917.40094	4.002091E-16
917.40282	4.00189625E-16
917.4047	4.00152725E-16
917.40659	4.00183475E-16
917.40847	4.0020295E-16
917.41035	4.00134275E-16
917.41224	4.0007585E-16
917.41412	4.00107625E-16
917.416	4.001312E-16
917.41789	4.00091225E-16
917.41977	4.0007585E-16
917.42165	4.00101475E-16
917.42354	4.00099425E-16
917.42542	4.0008815E-16
917.4273	4.000902E-16
917.42919	4.0006355E-16
917.43107	4.00050225E-16
917.43295	4.0009635E-16
917.43483	4.001189E-16
917.43672	4.0010045E-16
917.4386	4.00124025E-16
917.44048	4.001517E-16
917.44237	4.001312E-16
917.44425	4.00165025E-16
917.44613	4.00251125E-16
917.44802	4.00234725E-16
917.4499	4.00144525E-16
917.45178	4.0012915E-16
917.45367	4.0014965E-16
917.45555	4.00117875E-16
917.45743	4.0010045E-16
917.45932	4.0012915E-16
917.4612	4.0011275E-16
917.46308	4.00056375E-16
917.46497	4.00078925E-16
917.46685	4.00160925E-16
917.46873	4.00138375E-16
917.47062	4.00027675E-16
917.4725	4.000164E-16
917.47438	4.0009225E-16
917.47627	4.001025E-16
917.47815	4.00082E-16
917.48003	4.00105575E-16
917.48192	4.00111725E-16
917.4838	4.00111725E-16
917.48568	4.0014965E-16
917.48757	4.001476E-16
917.48945	4.00105575E-16
917.49133	4.0010865E-16
917.49322	4.00109675E-16
917.4951	4.000697E-16
917.49698	4.00054325E-16
917.49887	4.0005125E-16
917.50075	4.00058425E-16
917.50263	4.00109675E-16
917.50452	4.000984E-16
917.5064	3.99996925E-16
917.50828	3.99990775E-16
917.51017	4.000656E-16
917.51205	4.00039975E-16
917.51393	3.99982575E-16
917.51582	4.00011275E-16
917.5177	4.00046125E-16
917.51958	4.00042025E-16
917.52147	4.00031775E-16
917.52335	4.000041E-16
917.52523	3.99982575E-16
917.52712	4.0000615E-16
917.529	4.00050225E-16
917.53088	4.00107625E-16
917.53276	4.00160925E-16
917.53465	4.00152725E-16
917.53653	4.001148E-16
917.53841	4.0010455E-16
917.5403	4.000697E-16
917.54218	4.00001025E-16
917.54406	4.000082E-16
917.54595	4.00087125E-16
917.54783	4.00103525E-16
917.54971	4.000451E-16
917.5516	4.00009225E-16
917.55348	4.00015375E-16
917.55536	4.000328E-16
917.55725	4.000574E-16
917.55913	4.00050225E-16
917.56101	4.00017425E-16
917.5629	4.0003485E-16
917.56478	4.000779E-16
917.56666	4.0007585E-16
917.56855	4.00082E-16
917.57043	4.00107625E-16
917.57231	4.00101475E-16
917.5742	4.0012505E-16
917.57608	4.00187575E-16
917.57796	4.00158875E-16
917.57985	4.00064575E-16
917.58173	4.000369E-16
917.58361	4.00058425E-16
917.5855	4.0008405E-16
917.58738	4.00111725E-16
917.58926	4.00101475E-16
917.59115	4.0006355E-16
917.59303	4.0005535E-16
917.59491	4.000697E-16
917.5968	4.00085075E-16
917.59868	4.0007175E-16
917.60056	4.000164E-16
917.60245	4.0000615E-16
917.60433	4.00058425E-16
917.60621	4.000779E-16
917.6081	4.00068675E-16
917.60998	4.000779E-16
917.61186	4.000779E-16
917.61375	4.0009635E-16
917.61563	4.001271E-16
917.61751	4.0008405E-16
917.6194	4.00039975E-16
917.62128	4.00089175E-16
917.62316	4.0012505E-16
917.62505	4.00095325E-16
917.62693	4.000779E-16
917.62881	4.00091225E-16
917.63069	4.00123E-16
917.63258	4.0012915E-16
917.63446	4.0005535E-16
917.63634	3.99992825E-16
917.63823	4.0001435E-16
917.64011	4.00048175E-16
917.64199	4.0007175E-16
917.64388	4.00083025E-16
917.64576	4.00027675E-16
917.64764	3.9997335E-16
917.64953	3.999918E-16
917.65141	4.000041E-16
917.65329	4.00009225E-16
917.65518	4.000492E-16
917.65706	4.00060475E-16
917.65894	4.000574E-16
917.66083	4.00101475E-16
917.66271	4.00117875E-16
917.66459	4.00082E-16
917.66648	4.000779E-16
917.66836	4.00082E-16
917.67024	4.00050225E-16
917.67213	4.00048175E-16
917.67401	4.00083025E-16
917.67589	4.0005945E-16
917.67778	3.99984625E-16
917.67966	3.99978475E-16
917.68154	4.00031775E-16
917.68343	4.000205E-16
917.68531	3.99972325E-16
917.68719	3.99982575E-16
917.68908	3.9999795E-16
917.69096	3.9999795E-16
917.69284	4.00027675E-16
917.69473	4.00015375E-16
917.69661	3.99980525E-16
917.69849	4.0004715E-16
917.70038	4.00117875E-16
917.70226	4.00089175E-16
917.70414	4.00078925E-16
917.70603	4.00080975E-16
917.70791	4.000328E-16
917.70979	4.00029725E-16
917.71168	4.00060475E-16
917.71356	4.00042025E-16
917.71544	4.00039975E-16
917.71733	4.0003895E-16
917.71921	3.9998155E-16
917.72109	3.9996515E-16
917.72298	3.9999385E-16
917.72486	4.00009225E-16
917.72674	4.0006765E-16
917.72862	4.0009225E-16
917.73051	3.9999385E-16
917.73239	3.999549E-16
917.73427	4.00031775E-16
917.73616	4.0006355E-16
917.73804	4.00066625E-16
917.73992	4.000943E-16
917.74181	4.0008405E-16
917.74369	4.00080975E-16
917.74557	4.001189E-16
917.74746	4.00123E-16
917.74934	4.001107E-16
917.75122	4.0012505E-16
917.75311	4.0012505E-16
917.75499	4.0011275E-16
917.75687	4.0010865E-16
917.75876	4.00103525E-16
917.76064	4.00095325E-16
917.76252	4.0007585E-16
917.76441	4.0007585E-16
917.76629	4.0010865E-16
917.76817	4.00095325E-16
917.77006	4.0004715E-16
917.77194	4.00052275E-16
917.77382	4.000697E-16
917.77571	4.00068675E-16
917.77759	4.000861E-16
917.77947	4.0006355E-16
917.78136	4.0003895E-16
917.78324	4.0010865E-16
917.78512	4.0013735E-16
917.78701	4.00082E-16
917.78889	4.00123E-16
917.79077	4.0018655E-16
917.79266	4.00146575E-16
917.79454	4.0014555E-16
917.79642	4.00169125E-16
917.79831	4.00103525E-16
917.80019	4.00083025E-16
917.80207	4.0014555E-16
917.80396	4.001435E-16
917.80584	4.001271E-16
917.80772	4.00152725E-16
917.80961	4.0013325E-16
917.81149	4.00105575E-16
917.81337	4.00124025E-16
917.81526	4.00132225E-16
917.81714	4.00136325E-16
917.81902	4.001394E-16
917.82091	4.0010865E-16
917.82279	4.00113775E-16
917.82467	4.00185525E-16
917.82655	4.00230625E-16
917.82844	4.002296E-16
917.83032	4.00234725E-16
917.8322	4.00271625E-16
917.83409	4.003198E-16
917.83597	4.0028495E-16
917.83785	4.00181425E-16
917.83974	4.001558E-16
917.84162	4.00187575E-16
917.8435	4.0017015E-16
917.84539	4.0017015E-16
917.84727	4.0019885E-16
917.84915	4.00154775E-16
917.85104	4.001271E-16
917.85292	4.001804E-16
917.8548	4.00191675E-16
917.85669	4.0017015E-16
917.85857	4.001968E-16
917.86045	4.0017015E-16
917.86234	4.00103525E-16
917.86422	4.00126075E-16
917.8661	4.00164E-16
917.86799	4.00167075E-16
917.86987	4.002255E-16
917.87175	4.00267525E-16
917.87364	4.0022345E-16
917.87552	4.0021525E-16
917.8774	4.00236775E-16
917.87929	4.00199875E-16
917.88117	4.00199875E-16
917.88305	4.00251125E-16
917.88494	4.002173E-16
917.88682	4.00162975E-16
917.8887	4.0020295E-16
917.89059	4.0024805E-16
917.89247	4.00224475E-16
917.89435	4.0018245E-16
917.89624	4.0017835E-16
917.89812	4.002173E-16
917.9	4.00220375E-16
917.90189	4.00156825E-16
917.90377	4.00117875E-16
917.90565	4.0012095E-16
917.90754	4.001271E-16
917.90942	4.001558E-16
917.9113	4.001804E-16
917.91319	4.00185525E-16
917.91507	4.0023985E-16
917.91695	4.00263425E-16
917.91884	4.00197825E-16
917.92072	4.002009E-16
917.9226	4.00253175E-16
917.92448	4.0019885E-16
917.92637	4.001476E-16
917.92825	4.001722E-16
917.93013	4.001476E-16
917.93202	4.0013325E-16
917.9339	4.00205E-16
917.93578	4.00247025E-16
917.93767	4.002378E-16
917.93955	4.002091E-16
917.94143	4.00154775E-16
917.94332	4.0016605E-16
917.9452	4.00218325E-16
917.94708	4.001927E-16
917.94897	4.0019065E-16
917.95085	4.00251125E-16
917.95273	4.0023165E-16
917.95462	4.0020705E-16
917.9565	4.00253175E-16
917.95838	4.00253175E-16
917.96027	4.00230625E-16
917.96215	4.00236775E-16
917.96403	4.0021115E-16
917.96592	4.00226525E-16
917.9678	4.00273675E-16
917.96968	4.002173E-16
917.97157	4.00173225E-16
917.97345	4.00208075E-16
917.97533	4.0017425E-16
917.97722	4.001558E-16
917.9791	4.00232675E-16
917.98098	4.0022345E-16
917.98287	4.00169125E-16
917.98475	4.0021525E-16
917.98663	4.00244975E-16
917.98852	4.00208075E-16
917.9904	4.00179375E-16
917.99228	4.00152725E-16
917.99417	4.0016195E-16
917.99605	4.00197825E-16
917.99793	4.00175275E-16
917.99982	4.001845E-16
918.0017	4.00247025E-16
918.00358	4.00240875E-16
918.00547	4.00259325E-16
918.00735	4.00331075E-16
918.00923	4.00267525E-16
918.01112	4.00177325E-16
918.013	4.0022755E-16
918.01488	4.0026035E-16
918.01677	4.00238825E-16
918.01865	4.0026445E-16
918.02053	4.00238825E-16
918.02241	4.0017015E-16
918.0243	4.001722E-16
918.02618	4.00181425E-16
918.02806	4.00181425E-16
918.02995	4.002173E-16
918.03183	4.002091E-16
918.03371	4.0017425E-16
918.0356	4.00181425E-16
918.03748	4.00177325E-16
918.03936	4.001968E-16
918.04125	4.00263425E-16
918.04313	4.002665E-16
918.04501	4.00244975E-16
918.0469	4.0028085E-16
918.04878	4.002706E-16
918.05066	4.0021525E-16
918.05255	4.00199875E-16
918.05443	4.0017835E-16
918.05631	4.00167075E-16
918.0582	4.0019475E-16
918.06008	4.00164E-16
918.06196	4.0012095E-16
918.06385	4.00148625E-16
918.06573	4.001558E-16
918.06761	4.00152725E-16
918.0695	4.00214225E-16
918.07138	4.0022755E-16
918.07326	4.00160925E-16
918.07515	4.00144525E-16
918.07703	4.00175275E-16
918.07891	4.0019475E-16
918.0808	4.002132E-16
918.08268	4.0020295E-16
918.08456	4.001722E-16
918.08645	4.001804E-16
918.08833	4.0020295E-16
918.09021	4.0019885E-16
918.0921	4.0018245E-16
918.09398	4.00165025E-16
918.09586	4.00165025E-16
918.09775	4.0017425E-16
918.09963	4.00165025E-16
918.10151	4.00164E-16
918.1034	4.00167075E-16
918.10528	4.00142475E-16
918.10716	4.0014965E-16
918.10905	4.001804E-16
918.11093	4.00144525E-16
918.11281	4.0010865E-16
918.1147	4.0013735E-16
918.11658	4.00117875E-16
918.11846	4.00076875E-16
918.12034	4.00148625E-16
918.12223	4.00222425E-16
918.12411	4.00173225E-16
918.12599	4.001271E-16
918.12788	4.001599E-16
918.12976	4.00183475E-16
918.13164	4.00173225E-16
918.13353	4.0015375E-16
918.13541	4.0012505E-16
918.13729	4.00115825E-16
918.13918	4.00130175E-16
918.14106	4.001189E-16
918.14294	4.000902E-16
918.14483	4.000902E-16
918.14671	4.00115825E-16
918.14859	4.001353E-16
918.15048	4.0011685E-16
918.15236	4.0008405E-16
918.15424	4.000943E-16
918.15613	4.001025E-16
918.15801	4.00042025E-16
918.15989	4.00013325E-16
918.16178	4.0006765E-16
918.16366	4.00083025E-16
918.16554	4.000533E-16
918.16743	4.00068675E-16
918.16931	4.00076875E-16
918.17119	4.0006765E-16
918.17308	4.001107E-16
918.17496	4.00130175E-16
918.17684	4.00064575E-16
918.17873	4.00041E-16
918.18061	4.00085075E-16
918.18249	4.0008405E-16
918.18438	4.000492E-16
918.18626	4.00054325E-16
918.18814	4.0007995E-16
918.19003	4.0009225E-16
918.19191	4.00080975E-16
918.19379	4.00058425E-16
918.19568	4.0003485E-16
918.19756	4.00011275E-16
918.19944	4.00019475E-16
918.20133	4.0006765E-16
918.20321	4.00070725E-16
918.20509	4.000287E-16
918.20698	4.0004715E-16
918.20886	4.0008815E-16
918.21074	4.000779E-16
918.21263	4.00089175E-16
918.21451	4.001394E-16
918.21639	4.00136325E-16
918.21827	4.0008405E-16
918.22016	4.00066625E-16
918.22204	4.001025E-16
918.22392	4.00132225E-16
918.22581	4.0009225E-16
918.22769	4.00041E-16
918.22957	4.00074825E-16
918.23146	4.001148E-16
918.23334	4.000533E-16
918.23522	3.9999385E-16
918.23711	4.0003075E-16
918.23899	4.00083025E-16
918.24087	4.00091225E-16
918.24276	4.00085075E-16
918.24464	4.00060475E-16
918.24652	4.00023575E-16
918.24841	4.00027675E-16
918.25029	4.00072775E-16
918.25217	4.000902E-16
918.25406	4.0007995E-16
918.25594	4.000861E-16
918.25782	4.000943E-16
918.25971	4.000861E-16
918.26159	4.00093275E-16
918.26347	4.00097375E-16
918.26536	4.00052275E-16
918.26724	4.0000615E-16
918.26912	4.0002665E-16
918.27101	4.00070725E-16
918.27289	4.000738E-16
918.27477	4.0005125E-16
918.27666	4.00060475E-16
918.27854	4.0007585E-16
918.28042	4.00027675E-16
918.28231	3.99990775E-16
918.28419	4.0005125E-16
918.28607	4.00087125E-16
918.28796	4.00027675E-16
918.28984	4.00029725E-16
918.29172	4.00117875E-16
918.29361	4.00130175E-16
918.29549	4.00076875E-16
918.29737	4.00074825E-16
918.29926	4.001189E-16
918.30114	4.00150675E-16
918.30302	4.0014145E-16
918.30491	4.0009225E-16
918.30679	4.00042025E-16
918.30867	4.00015375E-16
918.31056	4.000246E-16
918.31244	4.00072775E-16
918.31432	4.00095325E-16
918.3162	4.00070725E-16
918.31809	4.00054325E-16
918.31997	4.0003895E-16
918.32185	4.000123E-16
918.32374	4.00007175E-16
918.32562	3.99988725E-16
918.3275	3.99966175E-16
918.32939	4.00011275E-16
918.33127	4.0003485E-16
918.33315	3.99962075E-16
918.33504	3.99935425E-16
918.33692	3.99996925E-16
918.3388	4.000287E-16
918.34069	4.000492E-16
918.34257	4.001025E-16
918.34445	4.00128125E-16
918.34634	4.001066E-16
918.34822	4.00070725E-16
918.3501	4.00035875E-16
918.35199	4.0001845E-16
918.35387	4.000041E-16
918.35575	4.00003075E-16
918.35764	4.0005945E-16
918.35952	4.0009635E-16
918.3614	4.0003485E-16
918.36329	3.9996105E-16
918.36517	3.99947725E-16
918.36705	3.999795E-16
918.36894	4.0003485E-16
918.37082	4.000615E-16
918.3727	4.00039975E-16
918.37459	4.0001435E-16
918.37647	3.9999385E-16
918.37835	4E-16
918.38024	4.000369E-16
918.38212	4.00019475E-16
918.384	3.9998155E-16
918.38589	4.00044075E-16
918.38777	4.00095325E-16
918.38965	4.000328E-16
918.39154	3.999959E-16
918.39342	4.00017425E-16
918.3953	4.00011275E-16
918.39719	4.00013325E-16
918.39907	4.00025625E-16
918.40095	4.00011275E-16
918.40284	4.00015375E-16
918.40472	3.99998975E-16
918.4066	3.99929275E-16
918.40849	3.99935425E-16
918.41037	3.999877E-16
918.41225	3.999344E-16
918.41413	3.99890325E-16
918.41602	3.99974375E-16
918.4179	4.000246E-16
918.41978	3.9997335E-16
918.42167	3.99959E-16
918.42355	4.000164E-16
918.42543	4.00064575E-16
918.42732	4.00056375E-16
918.4292	4.0001025E-16
918.43108	3.99996925E-16
918.43297	4.0003895E-16
918.43485	4.00068675E-16
918.43673	4.0004305E-16
918.43862	4.000041E-16
918.4405	4.00009225E-16
918.44238	4.0004715E-16
918.44427	4.00044075E-16
918.44615	3.999959E-16
918.44803	3.999713E-16
918.44992	3.9995695E-16
918.4518	3.99923125E-16
918.45368	3.99937475E-16
918.45557	3.999877E-16
918.45745	3.9997745E-16
918.45933	3.9995695E-16
918.46122	3.999795E-16
918.4631	3.99968225E-16
918.46498	3.9995695E-16
918.46687	4.00023575E-16
918.46875	4.0006355E-16
918.47063	4.00023575E-16
918.47252	4.00029725E-16
918.4744	4.00066625E-16
918.47628	4.0005125E-16
918.47817	4.0005125E-16
918.48005	4.0007175E-16
918.48193	4.00029725E-16
918.48382	3.99998975E-16
918.4857	4.000287E-16
918.48758	4.00017425E-16
918.48947	3.99990775E-16
918.49135	4.00005125E-16
918.49323	3.9998155E-16
918.49512	3.999631E-16
918.497	4.0003895E-16
918.49888	4.000697E-16
918.50077	4.000082E-16
918.50265	4.00023575E-16
918.50453	4.00082E-16
918.50642	4.00060475E-16
918.5083	4.00046125E-16
918.51018	4.000656E-16
918.51206	4.00029725E-16
918.51395	4.000123E-16
918.51583	4.00058425E-16
918.51771	4.000615E-16
918.5196	4.00039975E-16
918.52148	4.00066625E-16
918.52336	4.000656E-16
918.52525	4.0001025E-16
918.52713	3.99992825E-16
918.52901	4.00021525E-16
918.5309	4.0003075E-16
918.53278	4.00011275E-16
918.53466	3.99994875E-16
918.53655	3.99996925E-16
918.53843	3.99996925E-16
918.54031	3.999672E-16
918.5422	3.99959E-16
918.54408	3.9999795E-16
918.54596	3.9999795E-16
918.54785	3.99943625E-16
918.54973	3.99949775E-16
918.55161	4.00023575E-16
918.5535	4.00042025E-16
918.55538	3.9999795E-16
918.55726	4.000041E-16
918.55915	4.000615E-16
918.56103	4.00056375E-16
918.56291	3.999754E-16
918.5648	3.999426E-16
918.56668	3.99994875E-16
918.56856	3.9999385E-16
918.57045	3.99918E-16
918.57233	3.99925175E-16
918.57421	4.00017425E-16
918.5761	4.00023575E-16
918.57798	3.99966175E-16
918.57986	3.99968225E-16
918.58175	3.99984625E-16
918.58363	3.9995285E-16
918.58551	3.99931325E-16
918.5874	3.9995695E-16
918.58928	3.9998975E-16
918.59116	3.99980525E-16
918.59305	3.99925175E-16
918.59493	3.999098E-16
918.59681	3.999713E-16
918.5987	4.000123E-16
918.60058	4.000041E-16
918.60246	4.0001845E-16
918.60435	4.00033825E-16
918.60623	4.00007175E-16
918.60811	3.99978475E-16
918.61	3.9996105E-16
918.61188	3.9995285E-16
918.61376	3.9998155E-16
918.61564	4.000041E-16
918.61753	3.99970275E-16
918.61941	3.999303E-16
918.62129	3.999303E-16
918.62318	3.99960025E-16
918.62506	3.9999795E-16
918.62694	3.99984625E-16
918.62883	3.99918E-16
918.63071	3.998975E-16
918.63259	3.999344E-16
918.63448	3.99941575E-16
918.63636	3.9992825E-16
918.63824	3.99945675E-16
918.64013	3.99970275E-16
918.64201	3.99982575E-16
918.64389	3.999959E-16
918.64578	3.99996925E-16
918.64766	3.99970275E-16
918.64954	3.99953875E-16
918.65143	3.99980525E-16
918.65331	4.000123E-16
918.65519	3.9999385E-16
918.65708	3.999467E-16
918.65896	3.99912875E-16
918.66084	3.999057E-16
918.66273	3.999303E-16
918.66461	3.99957975E-16
918.66649	3.99935425E-16
918.66838	3.999016E-16
918.67026	3.99925175E-16
918.67214	3.9996105E-16
918.67403	3.99955925E-16
918.67591	3.9995695E-16
918.67779	3.9997335E-16
918.67968	3.99966175E-16
918.68156	3.99970275E-16
918.68344	4.00015375E-16
918.68533	4.00035875E-16
918.68721	4.00015375E-16
918.68909	3.99996925E-16
918.69098	3.99962075E-16
918.69286	3.9991185E-16
918.69474	3.9990775E-16
918.69663	3.99935425E-16
918.69851	3.99949775E-16
918.70039	3.99962075E-16
918.70228	3.99945675E-16
918.70416	3.9989545E-16
918.70604	3.99916975E-16
918.70793	3.9998975E-16
918.70981	3.9997335E-16
918.71169	3.99916975E-16
918.71357	3.9992005E-16
918.71546	3.99904675E-16
918.71734	3.998606E-16
918.71922	3.999057E-16
918.72111	3.9999385E-16
918.72299	4.00011275E-16
918.72487	3.999836E-16
918.72676	3.999754E-16
918.72864	4E-16
918.73052	4.00025625E-16
918.73241	4.00013325E-16
918.73429	4.00007175E-16
918.73617	4.000328E-16
918.73806	4.000123E-16
918.73994	3.9994055E-16
918.74182	3.99914925E-16
918.74371	3.999262E-16
918.74559	3.99925175E-16
918.74747	3.9992415E-16
918.74936	3.999057E-16
918.75124	3.998729E-16
918.75312	3.9987495E-16
918.75501	3.9989135E-16
918.75689	3.998811E-16
918.75877	3.99884175E-16
918.76066	3.99900575E-16
918.76254	3.9988315E-16
918.76442	3.99878025E-16
[truncated: 24,551 more rows]
