# Supplementary material for: Nitrogen-Broadening Parameters for Atmospheric Spectra Modelling of the ν3 Band of SF6
Source: Molecules. 2022 Jan 19;27(3):646. doi: 10.3390/molecules27030646 (PMC8838927; doi:10.3390/molecules27030646)
Supplement: Supplementary file 1 [file molecules-27-00646-s001.zip › P213K 10mb.dat]

922.18915	1.3202E-18
922.18938	1.35095E-18
922.18962	1.41245E-18
922.18985	1.44935E-18
922.19009	1.4186E-18
922.19033	1.3243E-18
922.19056	1.21565E-18
922.1908	1.148E-18
922.19103	1.15415E-18
922.19127	1.22795E-18
922.1915	1.32225E-18
922.19174	1.38785E-18
922.19197	1.3981E-18
922.19221	1.3653E-18
922.19244	1.33045E-18
922.19268	1.32635E-18
922.19292	1.3653E-18
922.19315	1.4268E-18
922.19339	1.476E-18
922.19362	1.48215E-18
922.19386	1.4473E-18
922.19409	1.394E-18
922.19433	1.353E-18
922.19456	1.34275E-18
922.1948	1.3571E-18
922.19503	1.37145E-18
922.19527	1.35915E-18
922.1955	1.312E-18
922.19574	1.2423E-18
922.19598	1.1767E-18
922.19621	1.1398E-18
922.19645	1.1398E-18
922.19668	1.17055E-18
922.19692	1.2177E-18
922.19715	1.26895E-18
922.19739	1.3161E-18
922.19762	1.35915E-18
922.19786	1.394E-18
922.19809	1.40835E-18
922.19833	1.38785E-18
922.19856	1.32225E-18
922.1988	1.2218E-18
922.19904	1.11315E-18
922.19927	1.03525E-18
922.19951	1.01475E-18
922.19974	1.06395E-18
922.19998	1.16235E-18
922.20021	1.27715E-18
922.20045	1.3653E-18
922.20068	1.4022E-18
922.20092	1.3817E-18
922.20115	1.3202E-18
922.20139	1.2423E-18
922.20163	1.17875E-18
922.20186	1.14595E-18
922.2021	1.14595E-18
922.20233	1.1767E-18
922.20257	1.22385E-18
922.2028	1.271E-18
922.20304	1.29765E-18
922.20327	1.2956E-18
922.20351	1.2628E-18
922.20374	1.2136E-18
922.20398	1.1685E-18
922.20421	1.1521E-18
922.20445	1.17875E-18
922.20469	1.2464E-18
922.20492	1.3284E-18
922.20516	1.394E-18
922.20539	1.41245E-18
922.20563	1.3735E-18
922.20586	1.2915E-18
922.2061	1.19925E-18
922.20633	1.1275E-18
922.20657	1.0947E-18
922.2068	1.09675E-18
922.20704	1.11315E-18
922.20728	1.12135E-18
922.20751	1.1111E-18
922.20775	1.0906E-18
922.20798	1.07215E-18
922.20822	1.0742E-18
922.20845	1.0906E-18
922.20869	1.10905E-18
922.20892	1.10495E-18
922.20916	1.0701E-18
922.20939	1.01475E-18
922.20963	9.635E-19
922.20986	9.4505E-19
922.2101	9.717E-19
922.21034	1.0332E-18
922.21057	1.10085E-18
922.21081	1.1439E-18
922.21104	1.148E-18
922.21128	1.12545E-18
922.21151	1.0988E-18
922.21175	1.08445E-18
922.21198	1.08855E-18
922.21222	1.0906E-18
922.21245	1.06805E-18
922.21269	1.0127E-18
922.21292	9.4095E-19
922.21316	8.8765E-19
922.2134	8.8355E-19
922.21363	9.4505E-19
922.21387	1.04755E-18
922.2141	1.15005E-18
922.21434	1.2095E-18
922.21457	1.21155E-18
922.21481	1.17055E-18
922.21504	1.1234E-18
922.21528	1.0988E-18
922.21551	1.10495E-18
922.21575	1.12545E-18
922.21599	1.13365E-18
922.21622	1.11315E-18
922.21646	1.0742E-18
922.21669	1.0414E-18
922.21693	1.0373E-18
922.21716	1.0619E-18
922.2174	1.09265E-18
922.21763	1.10085E-18
922.21787	1.066E-18
922.2181	9.963E-19
922.21834	9.307E-19
922.21857	9.0405E-19
922.21881	9.3685E-19
922.21905	1.01475E-18
922.21928	1.09675E-18
922.21952	1.1439E-18
922.21975	1.1316E-18
922.21999	1.0742E-18
922.22022	9.9425E-19
922.22046	9.2045E-19
922.22069	8.6305E-19
922.22093	8.2E-19
922.22116	7.8515E-19
922.2214	7.585E-19
922.22164	7.626E-19
922.22187	8.118E-19
922.22211	9.061E-19
922.22234	1.01065E-18
922.22258	1.0742E-18
922.22281	1.0578E-18
922.22305	9.553E-19
922.22328	8.0975E-19
922.22352	6.9085E-19
922.22375	6.56E-19
922.22399	7.216E-19
922.22422	8.4665E-19
922.22446	9.553E-19
922.2247	9.8195E-19
922.22493	8.9995E-19
922.22517	7.4415E-19
922.2254	5.8425E-19
922.22564	4.879E-19
922.22587	4.92E-19
922.22611	5.822E-19
922.22634	7.134E-19
922.22658	8.3435E-19
922.22681	9.061E-19
922.22705	9.184E-19
922.22728	8.774E-19
922.22752	8.0155E-19
922.22776	7.0725E-19
922.22799	6.2115E-19
922.22823	5.617E-19
922.22846	5.535E-19
922.2287	5.986E-19
922.22893	6.806E-19
922.22917	7.585E-19
922.2294	7.872E-19
922.22964	7.4415E-19
922.22987	6.4575E-19
922.23011	5.4325E-19
922.23035	5.043E-19
922.23058	5.658E-19
922.23082	7.1545E-19
922.23105	8.856E-19
922.23129	9.8605E-19
922.23152	9.6145E-19
922.23176	8.1385E-19
922.23199	6.1295E-19
922.23223	4.51E-19
922.23246	4.0795E-19
922.2327	4.9815E-19
922.23293	6.7035E-19
922.23317	8.4255E-19
922.23341	9.389E-19
922.23364	9.266E-19
922.23388	8.3435E-19
922.23411	7.2775E-19
922.23435	6.642E-19
922.23458	6.7035E-19
922.23482	7.216E-19
922.23505	7.708E-19
922.23529	7.708E-19
922.23552	7.0315E-19
922.23576	5.8835E-19
922.23599	4.756E-19
922.23623	4.141E-19
922.23647	4.2845E-19
922.2367	5.1045E-19
922.23694	6.232E-19
922.23717	7.1135E-19
922.23741	7.38E-19
922.23764	6.847E-19
922.23788	5.7605E-19
922.23811	4.51E-19
922.23835	3.567E-19
922.23858	3.239E-19
922.23882	3.485E-19
922.23906	4.059E-19
922.23929	4.5715E-19
922.23953	4.715E-19
922.23976	4.4485E-19
922.24	3.936E-19
922.24023	3.5465E-19
922.24047	3.5875E-19
922.2407	4.1615E-19
922.24094	5.043E-19
922.24117	5.863E-19
922.24141	6.2115E-19
922.24164	5.822E-19
922.24188	4.756E-19
922.24212	3.321E-19
922.24235	1.9885E-19
922.24259	1.23E-19
922.24282	1.2915E-19
922.24306	2.2345E-19
922.24329	3.772E-19
922.24353	5.4735E-19
922.24376	6.7445E-19
922.244	7.1955E-19
922.24423	6.601E-19
922.24447	5.207E-19
922.24471	3.4645E-19
922.24494	2.05E-19
922.24518	1.394E-19
922.24541	1.64E-19
922.24565	2.5215E-19
922.24588	3.4645E-19
922.24612	3.8745E-19
922.24635	3.5055E-19
922.24659	2.4395E-19
922.24682	1.1275E-19
922.24706	1.435E-20
922.24729	-2.05E-20
922.24753	1.435E-20
922.24777	9.02E-20
922.248	1.681E-19
922.24824	2.2345E-19
922.24847	2.4395E-19
922.24871	2.4395E-19
922.24894	2.3165E-19
922.24918	2.1935E-19
922.24941	2.0295E-19
922.24965	1.8245E-19
922.24988	1.64E-19
922.25012	1.64E-19
922.25035	1.968E-19
922.25059	2.624E-19
922.25083	3.321E-19
922.25106	3.6695E-19
922.2513	3.3005E-19
922.25153	2.173E-19
922.25177	6.15E-20
922.252	-7.38E-20
922.25224	-1.271E-19
922.25247	-6.765E-20
922.25271	8.405E-20
922.25294	2.6855E-19
922.25318	4.1205E-19
922.25342	4.592E-19
922.25365	4.059E-19
922.25389	2.9725E-19
922.25412	1.9885E-19
922.25436	1.64E-19
922.25459	2.1525E-19
922.25483	3.239E-19
922.25506	4.346E-19
922.2553	4.879E-19
922.25553	4.51E-19
922.25577	3.28E-19
922.256	1.558E-19
922.25624	-1.23E-20
922.25648	-1.271E-19
922.25671	-1.6195E-19
922.25695	-1.189E-19
922.25718	-1.64E-20
922.25742	1.1275E-19
922.25765	2.3575E-19
922.25789	3.28E-19
922.25812	3.731E-19
922.25836	3.649E-19
922.25859	3.0135E-19
922.25883	1.968E-19
922.25907	7.79E-20
922.2593	-2.46E-20
922.25954	-6.765E-20
922.25977	-3.28E-20
922.26001	7.995E-20
922.26024	2.3165E-19
922.26048	3.731E-19
922.26071	4.5715E-19
922.26095	4.5715E-19
922.26118	3.854E-19
922.26142	2.8495E-19
922.26165	1.9885E-19
922.26189	1.517E-19
922.26213	1.394E-19
922.26236	1.353E-19
922.2626	1.1275E-19
922.26283	6.97E-20
922.26307	2.665E-20
922.2633	2.255E-20
922.26354	7.995E-20
922.26377	1.927E-19
922.26401	3.2595E-19
922.26424	4.264E-19
922.26448	4.5715E-19
922.26471	4.182E-19
922.26495	3.3415E-19
922.26519	2.4805E-19
922.26542	1.9065E-19
922.26566	1.6605E-19
922.26589	1.6195E-19
922.26613	1.5785E-19
922.26636	1.4965E-19
922.2666	1.4145E-19
922.26683	1.4555E-19
922.26707	1.558E-19
922.2673	1.517E-19
922.26754	1.0865E-19
922.26778	1.435E-20
922.26801	-1.0455E-19
922.26825	-2.0295E-19
922.26848	-2.337E-19
922.26872	-1.763E-19
922.26895	-5.74E-20
922.26919	6.15E-20
922.26942	1.2915E-19
922.26966	1.23E-19
922.26989	7.79E-20
922.27013	4.715E-20
922.27036	7.585E-20
922.2706	1.64E-19
922.27084	2.665E-19
922.27107	3.198E-19
922.27131	2.829E-19
922.27154	1.6605E-19
922.27178	2.46E-20
922.27201	-7.995E-20
922.27225	-1.0865E-19
922.27248	-7.995E-20
922.27272	-3.485E-20
922.27295	-1.845E-20
922.27319	-3.28E-20
922.27342	-4.715E-20
922.27366	-2.05E-20
922.2739	6.765E-20
922.27413	1.8655E-19
922.27437	2.7675E-19
922.2746	2.8085E-19
922.27484	1.8655E-19
922.27507	3.895E-20
922.27531	-9.225E-20
922.27554	-1.517E-19
922.27578	-1.2915E-19
922.27601	-6.97E-20
922.27625	-3.28E-20
922.27649	-4.92E-20
922.27672	-1.066E-19
922.27696	-1.517E-19
922.27719	-1.3735E-19
922.27743	-5.945E-20
922.27766	4.1E-20
922.2779	9.84E-20
922.27813	7.38E-20
922.27837	-1.23E-20
922.2786	-9.635E-20
922.27884	-1.066E-19
922.27907	-1.64E-20
922.27931	1.353E-19
922.27955	2.583E-19
922.27978	2.747E-19
922.28002	1.6605E-19
922.28025	-1.64E-20
922.28049	-1.804E-19
922.28072	-2.4395E-19
922.28096	-1.8655E-19
922.28119	-5.33E-20
922.28143	7.38E-20
922.28166	1.353E-19
922.2819	1.189E-19
922.28214	6.56E-20
922.28237	2.05E-20
922.28261	1.435E-20
922.28284	2.46E-20
922.28308	8.2E-21
922.28331	-6.15E-20
922.28355	-1.763E-19
922.28378	-2.8085E-19
922.28402	-3.2185E-19
922.28425	-2.6445E-19
922.28449	-1.353E-19
922.28472	0
922.28496	8.2E-20
922.2852	7.585E-20
922.28543	8.2E-21
922.28567	-6.765E-20
922.2859	-1.0045E-19
922.28614	-7.38E-20
922.28637	-1.435E-20
922.28661	3.895E-20
922.28684	4.92E-20
922.28708	1.64E-20
922.28731	-3.69E-20
922.28755	-7.995E-20
922.28778	-1.025E-19
922.28802	-1.0865E-19
922.28826	-1.148E-19
922.28849	-1.271E-19
922.28873	-1.2915E-19
922.28896	-9.43E-20
922.2892	-1.23E-20
922.28943	1.0045E-19
922.28967	1.9885E-19
922.2899	2.2755E-19
922.29014	1.599E-19
922.29037	1.64E-20
922.29061	-1.435E-19
922.29085	-2.5215E-19
922.29108	-2.665E-19
922.29132	-1.9475E-19
922.29155	-8.61E-20
922.29179	-2.05E-21
922.29202	2.05E-20
922.29226	-2.05E-20
922.29249	-9.225E-20
922.29273	-1.517E-19
922.29296	-1.7425E-19
922.2932	-1.6195E-19
922.29343	-1.4555E-19
922.29367	-1.4965E-19
922.29391	-1.8245E-19
922.29414	-2.2755E-19
922.29438	-2.6035E-19
922.29461	-2.5625E-19
922.29485	-2.1525E-19
922.29508	-1.5785E-19
922.29532	-1.1275E-19
922.29555	-1.066E-19
922.29579	-1.353E-19
922.29602	-1.7425E-19
922.29626	-1.927E-19
922.2965	-1.722E-19
922.29673	-1.189E-19
922.29697	-6.355E-20
922.2972	-5.125E-20
922.29744	-1.107E-19
922.29767	-2.3575E-19
922.29791	-3.854E-19
922.29814	-4.8995E-19
922.29838	-4.961E-19
922.29861	-3.854E-19
922.29885	-1.968E-19
922.29908	-6.15E-21
922.29932	1.0455E-19
922.29956	8.815E-20
922.29979	-3.485E-20
922.30003	-1.9475E-19
922.30026	-3.075E-19
922.3005	-3.1365E-19
922.30073	-2.1525E-19
922.30097	-7.175E-20
922.3012	3.28E-20
922.30144	4.51E-20
922.30167	-4.1E-20
922.30191	-1.7015E-19
922.30214	-2.7265E-19
922.30238	-3.0135E-19
922.30262	-2.542E-19
922.30285	-1.7835E-19
922.30309	-1.2505E-19
922.30332	-1.271E-19
922.30356	-1.722E-19
922.30379	-2.1115E-19
922.30403	-2.0295E-19
922.30426	-1.3325E-19
922.3045	-3.485E-20
922.30473	4.1E-20
922.30497	5.125E-20
922.30521	-1.23E-20
922.30544	-1.189E-19
922.30568	-2.132E-19
922.30591	-2.6035E-19
922.30615	-2.542E-19
922.30638	-2.1935E-19
922.30662	-1.886E-19
922.30685	-1.804E-19
922.30709	-1.8245E-19
922.30732	-1.722E-19
922.30756	-1.312E-19
922.30779	-6.97E-20
922.30803	-1.64E-20
922.30827	-6.15E-21
922.3085	-4.92E-20
922.30874	-1.271E-19
922.30897	-1.9885E-19
922.30921	-2.2755E-19
922.30944	-1.9885E-19
922.30968	-1.3735E-19
922.30991	-8.2E-20
922.31015	-6.56E-20
922.31038	-9.225E-20
922.31062	-1.3735E-19
922.31085	-1.64E-19
922.31109	-1.517E-19
922.31133	-1.1685E-19
922.31156	-9.635E-20
922.3118	-1.394E-19
922.31203	-2.6035E-19
922.31227	-4.3665E-19
922.3125	-6.068E-19
922.31274	-7.011E-19
922.31297	-6.7445E-19
922.31321	-5.289E-19
922.31344	-3.075E-19
922.31368	-8.405E-20
922.31392	7.175E-20
922.31415	1.2095E-19
922.31439	6.56E-20
922.31462	-5.535E-20
922.31486	-1.968E-19
922.31509	-3.116E-19
922.31533	-3.7925E-19
922.31556	-3.9975E-19
922.3158	-3.8745E-19
922.31603	-3.608E-19
922.31627	-3.321E-19
922.3165	-3.034E-19
922.31674	-2.788E-19
922.31698	-2.6035E-19
922.31721	-2.5215E-19
922.31745	-2.6035E-19
922.31768	-2.8085E-19
922.31792	-3.0135E-19
922.31815	-3.075E-19
922.31839	-2.8085E-19
922.31862	-2.2345E-19
922.31886	-1.558E-19
922.31909	-1.066E-19
922.31933	-9.84E-20
922.31957	-1.394E-19
922.3198	-2.05E-19
922.32004	-2.706E-19
922.32027	-3.0955E-19
922.32051	-3.28E-19
922.32074	-3.4645E-19
922.32098	-3.9565E-19
922.32121	-4.8995E-19
922.32145	-6.068E-19
922.32168	-6.9905E-19
922.32192	-7.2365E-19
922.32215	-6.642E-19
922.32239	-5.4735E-19
922.32263	-4.223E-19
922.32286	-3.4235E-19
922.3231	-3.1775E-19
922.32333	-3.198E-19
922.32357	-2.9315E-19
922.3238	-2.0295E-19
922.32404	-6.765E-20
922.32427	5.74E-20
922.32451	9.02E-20
922.32474	-8.2E-21
922.32498	-2.132E-19
922.32521	-4.4075E-19
922.32545	-5.9655E-19
922.32569	-6.273E-19
922.32592	-5.4735E-19
922.32616	-4.346E-19
922.32639	-3.7105E-19
922.32663	-4.018E-19
922.32686	-5.002E-19
922.3271	-5.9245E-19
922.32733	-6.109E-19
922.32757	-5.33E-19
922.3278	-4.018E-19
922.32804	-2.952E-19
922.32828	-2.7675E-19
922.32851	-3.5465E-19
922.32875	-4.7355E-19
922.32898	-5.5555E-19
922.32922	-5.4325E-19
922.32945	-4.3665E-19
922.32969	-2.8905E-19
922.32992	-1.804E-19
922.33016	-1.6195E-19
922.33039	-2.337E-19
922.33063	-3.526E-19
922.33086	-4.592E-19
922.3311	-5.166E-19
922.33134	-5.248E-19
922.33157	-5.084E-19
922.33181	-5.043E-19
922.33204	-5.3095E-19
922.33228	-5.822E-19
922.33251	-6.396E-19
922.33275	-6.847E-19
922.33298	-7.0725E-19
922.33322	-7.011E-19
922.33345	-6.683E-19
922.33369	-6.1295E-19
922.33392	-5.3915E-19
922.33416	-4.6535E-19
922.3344	-4.141E-19
922.33463	-4.059E-19
922.33487	-4.469E-19
922.3351	-5.1865E-19
922.33534	-5.8835E-19
922.33557	-6.232E-19
922.33581	-6.1705E-19
922.33604	-5.822E-19
922.33628	-5.4735E-19
922.33651	-5.2685E-19
922.33675	-5.084E-19
922.33699	-4.633E-19
922.33722	-3.731E-19
922.33746	-2.501E-19
922.33769	-1.4965E-19
922.33793	-1.353E-19
922.33816	-2.46E-19
922.3384	-4.51E-19
922.33863	-6.642E-19
922.33887	-7.831E-19
922.3391	-7.462E-19
922.33934	-5.7195E-19
922.33957	-3.526E-19
922.33981	-1.9885E-19
922.34005	-1.886E-19
922.34028	-3.075E-19
922.34052	-4.7355E-19
922.34075	-5.904E-19
922.34099	-5.986E-19
922.34122	-5.1865E-19
922.34146	-4.1615E-19
922.34169	-3.69E-19
922.34193	-4.018E-19
922.34216	-4.797E-19
922.3424	-5.33E-19
922.34264	-5.1045E-19
922.34287	-4.1615E-19
922.34311	-3.075E-19
922.34334	-2.4805E-19
922.34358	-2.747E-19
922.34381	-3.6285E-19
922.34405	-4.4895E-19
922.34428	-4.7355E-19
922.34452	-4.2025E-19
922.34475	-3.3005E-19
922.34499	-2.665E-19
922.34522	-2.6855E-19
922.34546	-3.3005E-19
922.3457	-3.936E-19
922.34593	-4.059E-19
922.34617	-3.485E-19
922.3464	-2.5625E-19
922.34664	-2.0295E-19
922.34687	-2.3985E-19
922.34711	-3.7105E-19
922.34734	-5.371E-19
922.34758	-6.5395E-19
922.34781	-6.6215E-19
922.34805	-5.5555E-19
922.34828	-3.895E-19
922.34852	-2.378E-19
922.34876	-1.599E-19
922.34899	-1.681E-19
922.34923	-2.3985E-19
922.34946	-3.321E-19
922.3497	-4.182E-19
922.34993	-4.92E-19
922.35017	-5.617E-19
922.3504	-6.2115E-19
922.35064	-6.4985E-19
922.35087	-6.232E-19
922.35111	-5.3505E-19
922.35135	-4.1E-19
922.35158	-2.952E-19
922.35182	-2.419E-19
922.35205	-2.747E-19
922.35229	-3.731E-19
922.35252	-4.8995E-19
922.35276	-5.699E-19
922.35299	-5.863E-19
922.35323	-5.4325E-19
922.35346	-4.715E-19
922.3537	-4.0795E-19
922.35393	-3.69E-19
922.35417	-3.5465E-19
922.35441	-3.5465E-19
922.35464	-3.567E-19
922.35488	-3.526E-19
922.35511	-3.321E-19
922.35535	-2.8495E-19
922.35558	-1.9885E-19
922.35582	-7.79E-20
922.35605	4.92E-20
922.35629	1.312E-19
922.35652	1.148E-19
922.35676	-1.845E-20
922.357	-2.3575E-19
922.35723	-4.5715E-19
922.35747	-6.027E-19
922.3577	-6.2935E-19
922.35794	-5.5965E-19
922.35817	-4.674E-19
922.35841	-4.3255E-19
922.35864	-4.92E-19
922.35888	-6.0885E-19
922.35911	-7.011E-19
922.35935	-6.929E-19
922.35958	-5.658E-19
922.35982	-3.7105E-19
922.36006	-2.132E-19
922.36029	-1.763E-19
922.36053	-2.747E-19
922.36076	-4.5305E-19
922.361	-6.1295E-19
922.36123	-6.7035E-19
922.36147	-6.1295E-19
922.3617	-4.879E-19
922.36194	-3.7105E-19
922.36217	-3.157E-19
922.36241	-3.239E-19
922.36264	-3.526E-19
922.36288	-3.5055E-19
922.36312	-2.9725E-19
922.36335	-2.2345E-19
922.36359	-1.7425E-19
922.36382	-1.886E-19
922.36406	-2.583E-19
922.36429	-3.485E-19
922.36453	-4.141E-19
922.36476	-4.4075E-19
922.365	-4.51E-19
922.36523	-4.8175E-19
922.36547	-5.5145E-19
922.36571	-6.355E-19
922.36594	-6.8265E-19
922.36618	-6.396E-19
922.36641	-5.043E-19
922.36665	-3.321E-19
922.36688	-2.1525E-19
922.36712	-2.214E-19
922.36735	-3.5875E-19
922.36759	-5.5965E-19
922.36782	-7.2365E-19
922.36806	-7.7285E-19
922.36829	-6.97E-19
922.36853	-5.5555E-19
922.36877	-4.3665E-19
922.369	-4.1E-19
922.36924	-4.715E-19
922.36947	-5.7195E-19
922.36971	-6.355E-19
922.36994	-6.2525E-19
922.37018	-5.494E-19
922.37041	-4.6535E-19
922.37065	-4.264E-19
922.37088	-4.4485E-19
922.37112	-4.8995E-19
922.37135	-5.0635E-19
922.37159	-4.592E-19
922.37183	-3.5055E-19
922.37206	-2.3165E-19
922.3723	-1.558E-19
922.37253	-1.558E-19
922.37277	-2.132E-19
922.373	-2.829E-19
922.37324	-3.2185E-19
922.37347	-3.198E-19
922.37371	-3.034E-19
922.37394	-3.116E-19
922.37418	-3.69E-19
922.37442	-4.633E-19
922.37465	-5.453E-19
922.37489	-5.7195E-19
922.37512	-5.248E-19
922.37536	-4.2845E-19
922.37559	-3.3825E-19
922.37583	-3.034E-19
922.37606	-3.362E-19
922.3763	-4.0795E-19
922.37653	-4.6945E-19
922.37677	-4.8175E-19
922.377	-4.4075E-19
922.37724	-3.772E-19
922.37748	-3.3825E-19
922.37771	-3.526E-19
922.37795	-4.141E-19
922.37818	-4.92E-19
922.37842	-5.494E-19
922.37865	-5.658E-19
922.37889	-5.453E-19
922.37912	-5.1045E-19
922.37936	-4.8175E-19
922.37959	-4.6125E-19
922.37983	-4.3665E-19
922.38007	-3.936E-19
922.3803	-3.3415E-19
922.38054	-2.788E-19
922.38077	-2.583E-19
922.38101	-2.8495E-19
922.38124	-3.5055E-19
922.38148	-4.182E-19
922.38171	-4.469E-19
922.38195	-4.1E-19
922.38218	-3.1775E-19
922.38242	-2.091E-19
922.38265	-1.353E-19
922.38289	-1.312E-19
922.38313	-1.968E-19
922.38336	-2.993E-19
922.3836	-3.977E-19
922.38383	-4.551E-19
922.38407	-4.5715E-19
922.3843	-4.2025E-19
922.38454	-3.6285E-19
922.38477	-3.116E-19
922.38501	-2.8085E-19
922.38524	-2.7265E-19
922.38548	-2.87E-19
922.38571	-3.1775E-19
922.38595	-3.5465E-19
922.38619	-3.8745E-19
922.38642	-3.977E-19
922.38666	-3.7515E-19
922.38689	-3.198E-19
922.38713	-2.5215E-19
922.38736	-2.05E-19
922.3876	-2.05E-19
922.38783	-2.5625E-19
922.38807	-3.4235E-19
922.3883	-4.1615E-19
922.38854	-4.4485E-19
922.38878	-4.1205E-19
922.38901	-3.3825E-19
922.38925	-2.665E-19
922.38948	-2.3575E-19
922.38972	-2.624E-19
922.38995	-3.2595E-19
922.39019	-3.936E-19
922.39042	-4.3255E-19
922.39066	-4.4075E-19
922.39089	-4.4075E-19
922.39113	-4.6535E-19
922.39136	-5.2275E-19
922.3916	-5.9655E-19
922.39184	-6.396E-19
922.39207	-6.1295E-19
922.39231	-5.084E-19
922.39254	-3.649E-19
922.39278	-2.4395E-19
922.39301	-2.091E-19
922.39325	-2.706E-19
922.39348	-3.9565E-19
922.39372	-5.084E-19
922.39395	-5.453E-19
922.39419	-4.838E-19
922.39443	-3.5875E-19
922.39466	-2.3165E-19
922.3949	-1.64E-19
922.39513	-1.763E-19
922.39537	-2.4805E-19
922.3956	-3.239E-19
922.39584	-3.6695E-19
922.39607	-3.6285E-19
922.39631	-3.403E-19
922.39654	-3.3415E-19
922.39678	-3.69E-19
922.39701	-4.2845E-19
922.39725	-4.7765E-19
922.39749	-4.756E-19
922.39772	-4.0795E-19
922.39796	-2.993E-19
922.39819	-1.927E-19
922.39843	-1.3735E-19
922.39866	-1.517E-19
922.3989	-2.255E-19
922.39913	-3.2185E-19
922.39937	-4.059E-19
922.3996	-4.5305E-19
922.39984	-4.5715E-19
922.40007	-4.2845E-19
922.40031	-3.772E-19
922.40055	-3.1775E-19
922.40078	-2.665E-19
922.40102	-2.46E-19
922.40125	-2.706E-19
922.40149	-3.485E-19
922.40172	-4.633E-19
922.40196	-5.7605E-19
922.40219	-6.4575E-19
922.40243	-6.478E-19
922.40266	-5.863E-19
922.4029	-5.043E-19
922.40314	-4.51E-19
922.40337	-4.5715E-19
922.40361	-5.166E-19
922.40384	-5.863E-19
922.40408	-6.191E-19
922.40431	-5.8425E-19
922.40455	-5.002E-19
922.40478	-4.1205E-19
922.40502	-3.6285E-19
922.40525	-3.7105E-19
922.40549	-4.1E-19
922.40572	-4.3255E-19
922.40596	-4.018E-19
922.4062	-3.1775E-19
922.40643	-2.255E-19
922.40667	-1.8245E-19
922.4069	-2.214E-19
922.40714	-3.28E-19
922.40737	-4.428E-19
922.40761	-4.9815E-19
922.40784	-4.5715E-19
922.40808	-3.403E-19
922.40831	-2.091E-19
922.40855	-1.3735E-19
922.40878	-1.599E-19
922.40902	-2.5625E-19
922.40926	-3.731E-19
922.40949	-4.428E-19
922.40973	-4.346E-19
922.40996	-3.649E-19
922.4102	-2.7675E-19
922.41043	-2.1525E-19
922.41067	-2.009E-19
922.4109	-2.214E-19
922.41114	-2.4805E-19
922.41137	-2.6035E-19
922.41161	-2.5625E-19
922.41185	-2.501E-19
922.41208	-2.6445E-19
922.41232	-2.993E-19
922.41255	-3.444E-19
922.41279	-3.772E-19
922.41302	-3.8335E-19
922.41326	-3.6695E-19
922.41349	-3.5055E-19
922.41373	-3.526E-19
922.41396	-3.731E-19
922.4142	-3.977E-19
922.41443	-3.977E-19
922.41467	-3.5465E-19
922.41491	-2.747E-19
922.41514	-1.845E-19
922.41538	-1.2095E-19
922.41561	-1.107E-19
922.41585	-1.558E-19
922.41608	-2.46E-19
922.41632	-3.485E-19
922.41655	-4.4075E-19
922.41679	-5.0635E-19
922.41702	-5.3915E-19
922.41726	-5.33E-19
922.4175	-4.9405E-19
922.41773	-4.2845E-19
922.41797	-3.526E-19
922.4182	-2.9315E-19
922.41844	-2.7265E-19
922.41867	-3.0545E-19
922.41891	-3.8335E-19
922.41914	-4.756E-19
922.41938	-5.494E-19
922.41961	-5.781E-19
922.41985	-5.576E-19
922.42008	-5.0635E-19
922.42032	-4.5305E-19
922.42056	-4.182E-19
922.42079	-4.0795E-19
922.42103	-4.1205E-19
922.42126	-4.1E-19
922.4215	-3.977E-19
922.42173	-3.772E-19
922.42197	-3.5465E-19
922.4222	-3.444E-19
922.42244	-3.4235E-19
922.42267	-3.4235E-19
922.42291	-3.3005E-19
922.42314	-3.075E-19
922.42338	-2.8495E-19
922.42362	-2.8085E-19
922.42385	-3.0955E-19
922.42409	-3.69E-19
922.42432	-4.387E-19
922.42456	-4.8585E-19
922.42479	-4.8175E-19
922.42503	-4.1E-19
922.42526	-2.8905E-19
922.4255	-1.517E-19
922.42573	-5.125E-20
922.42597	-2.87E-20
922.42621	-1.066E-19
922.42644	-2.7265E-19
922.42668	-4.797E-19
922.42691	-6.6215E-19
922.42715	-7.585E-19
922.42738	-7.421E-19
922.42762	-6.273E-19
922.42785	-4.674E-19
922.42809	-3.321E-19
922.42832	-2.788E-19
922.42856	-3.1365E-19
922.42879	-3.9975E-19
922.42903	-4.7765E-19
922.42927	-4.92E-19
922.4295	-4.346E-19
922.42974	-3.3415E-19
922.42997	-2.501E-19
922.43021	-2.2755E-19
922.43044	-2.7265E-19
922.43068	-3.485E-19
922.43091	-4.018E-19
922.43115	-3.9565E-19
922.43138	-3.3415E-19
922.43162	-2.6445E-19
922.43185	-2.3575E-19
922.43209	-2.8085E-19
922.43233	-3.8745E-19
922.43256	-5.043E-19
922.4328	-5.781E-19
922.43303	-5.822E-19
922.43327	-5.2685E-19
922.4335	-4.51E-19
922.43374	-3.8745E-19
922.43397	-3.5465E-19
922.43421	-3.3415E-19
922.43444	-3.0135E-19
922.43468	-2.501E-19
922.43492	-1.927E-19
922.43515	-1.6605E-19
922.43539	-1.9475E-19
922.43562	-2.706E-19
922.43586	-3.567E-19
922.43609	-4.0795E-19
922.43633	-3.9565E-19
922.43656	-3.3005E-19
922.4368	-2.542E-19
922.43703	-2.1525E-19
922.43727	-2.3575E-19
922.4375	-2.993E-19
922.43774	-3.608E-19
922.43798	-3.895E-19
922.43821	-3.772E-19
922.43845	-3.485E-19
922.43868	-3.362E-19
922.43892	-3.567E-19
922.43915	-3.8745E-19
922.43939	-3.895E-19
922.43962	-3.3415E-19
922.43986	-2.3165E-19
922.44009	-1.353E-19
922.44033	-1.107E-19
922.44057	-1.9065E-19
922.4408	-3.5055E-19
922.44104	-5.125E-19
922.44127	-5.8835E-19
922.44151	-5.33E-19
922.44174	-3.649E-19
922.44198	-1.6605E-19
922.44221	-2.665E-20
922.44245	-4.1E-21
922.44268	-7.995E-20
922.44292	-1.9065E-19
922.44315	-2.624E-19
922.44339	-2.624E-19
922.44363	-2.1115E-19
922.44386	-1.6605E-19
922.4441	-1.763E-19
922.44433	-2.501E-19
922.44457	-3.5465E-19
922.4448	-4.2845E-19
922.44504	-4.3255E-19
922.44527	-3.731E-19
922.44551	-2.911E-19
922.44574	-2.378E-19
922.44598	-2.4395E-19
922.44621	-2.8905E-19
922.44645	-3.321E-19
922.44669	-3.3005E-19
922.44692	-2.706E-19
922.44716	-1.8655E-19
922.44739	-1.2095E-19
922.44763	-1.148E-19
922.44786	-1.681E-19
922.4481	-2.542E-19
922.44833	-3.239E-19
922.44857	-3.526E-19
922.4488	-3.362E-19
922.44904	-3.0135E-19
922.44928	-2.8085E-19
922.44951	-2.9315E-19
922.44975	-3.3415E-19
922.44998	-3.8335E-19
922.45022	-4.1205E-19
922.45045	-4.141E-19
922.45069	-3.936E-19
922.45092	-3.6695E-19
922.45116	-3.4645E-19
922.45139	-3.362E-19
922.45163	-3.362E-19
922.45186	-3.5055E-19
922.4521	-3.813E-19
922.45234	-4.3665E-19
922.45257	-5.1455E-19
922.45281	-5.986E-19
922.45304	-6.6625E-19
922.45328	-6.8675E-19
922.45351	-6.4985E-19
922.45375	-5.658E-19
922.45398	-4.6945E-19
922.45422	-4.018E-19
922.45445	-3.8745E-19
922.45469	-4.305E-19
922.45493	-5.084E-19
922.45516	-5.822E-19
922.4554	-6.1295E-19
922.45563	-5.822E-19
922.45587	-5.002E-19
922.4561	-3.9155E-19
922.45634	-2.952E-19
922.45657	-2.4395E-19
922.45681	-2.5215E-19
922.45704	-3.075E-19
922.45728	-3.813E-19
922.45751	-4.346E-19
922.45775	-4.3665E-19
922.45799	-3.7925E-19
922.45822	-2.8905E-19
922.45846	-2.0705E-19
922.45869	-1.804E-19
922.45893	-2.3165E-19
922.45916	-3.3825E-19
922.4594	-4.592E-19
922.45963	-5.3505E-19
922.45987	-5.371E-19
922.4601	-4.7355E-19
922.46034	-3.895E-19
922.46057	-3.444E-19
922.46081	-3.7105E-19
922.46105	-4.6535E-19
922.46128	-5.7195E-19
922.46152	-6.2935E-19
922.46175	-5.9655E-19
922.46199	-4.8175E-19
922.46222	-3.3825E-19
922.46246	-2.419E-19
922.46269	-2.419E-19
922.46293	-3.3825E-19
922.46316	-4.838E-19
922.4634	-6.0475E-19
922.46364	-6.4575E-19
922.46387	-5.986E-19
922.46411	-4.961E-19
922.46434	-3.9565E-19
922.46458	-3.444E-19
922.46481	-3.5055E-19
922.46505	-3.9155E-19
922.46528	-4.2025E-19
922.46552	-4.059E-19
922.46575	-3.4645E-19
922.46599	-2.6855E-19
922.46622	-2.1115E-19
922.46646	-2.009E-19
922.4667	-2.3165E-19
922.46693	-2.788E-19
922.46717	-3.0955E-19
922.4674	-3.0545E-19
922.46764	-2.747E-19
922.46787	-2.46E-19
922.46811	-2.501E-19
922.46834	-3.0135E-19
922.46858	-3.895E-19
922.46881	-4.838E-19
922.46905	-5.4735E-19
922.46928	-5.576E-19
922.46952	-5.166E-19
922.46976	-4.469E-19
922.46999	-3.813E-19
922.47023	-3.5055E-19
922.47046	-3.608E-19
922.4707	-4.018E-19
922.47093	-4.51E-19
922.47117	-4.8585E-19
922.4714	-4.8995E-19
922.47164	-4.6125E-19
922.47187	-4.1E-19
922.47211	-3.5875E-19
922.47235	-3.239E-19
922.47258	-3.198E-19
922.47282	-3.444E-19
922.47305	-3.813E-19
922.47329	-4.059E-19
922.47352	-3.9975E-19
922.47376	-3.5465E-19
922.47399	-2.87E-19
922.47423	-2.337E-19
922.47446	-2.296E-19
922.4747	-2.952E-19
922.47493	-4.182E-19
922.47517	-5.576E-19
922.47541	-6.5805E-19
922.47564	-6.7445E-19
922.47588	-6.068E-19
922.47611	-4.8995E-19
922.47635	-3.895E-19
922.47658	-3.567E-19
922.47682	-4.059E-19
922.47705	-5.084E-19
922.47729	-5.9655E-19
922.47752	-6.0885E-19
922.47776	-5.1865E-19
922.478	-3.526E-19
922.47823	-1.804E-19
922.47847	-7.38E-20
922.4787	-7.79E-20
922.47894	-1.886E-19
922.47917	-3.608E-19
922.47941	-5.3095E-19
922.47964	-6.4575E-19
922.47988	-6.8265E-19
922.48011	-6.4575E-19
922.48035	-5.535E-19
922.48058	-4.346E-19
922.48082	-3.116E-19
922.48106	-2.1115E-19
922.48129	-1.64E-19
922.48153	-1.9065E-19
922.48176	-2.952E-19
922.482	-4.5305E-19
922.48223	-6.068E-19
922.48247	-6.929E-19
922.4827	-6.683E-19
922.48294	-5.412E-19
922.48317	-3.6695E-19
922.48341	-2.255E-19
922.48364	-1.7835E-19
922.48388	-2.3985E-19
922.48412	-3.6695E-19
922.48435	-4.838E-19
922.48459	-5.2685E-19
922.48482	-4.797E-19
922.48506	-3.8745E-19
922.48529	-3.157E-19
922.48553	-3.2595E-19
922.48576	-4.2845E-19
922.486	-5.8425E-19
922.48623	-7.2775E-19
922.48647	-7.9335E-19
922.48671	-7.626E-19
922.48694	-6.56E-19
922.48718	-5.2275E-19
922.48741	-4.182E-19
922.48765	-3.7105E-19
922.48788	-3.813E-19
922.48812	-4.2845E-19
922.48835	-4.838E-19
922.48859	-5.2275E-19
922.48882	-5.3095E-19
922.48906	-5.043E-19
922.48929	-4.428E-19
922.48953	-3.6285E-19
922.48977	-2.8905E-19
922.49	-2.5215E-19
922.49024	-2.788E-19
922.49047	-3.69E-19
922.49071	-4.8995E-19
922.49094	-5.945E-19
922.49118	-6.314E-19
922.49141	-5.8425E-19
922.49165	-4.674E-19
922.49188	-3.362E-19
922.49212	-2.4395E-19
922.49236	-2.3165E-19
922.49259	-2.952E-19
922.49283	-4.018E-19
922.49306	-5.0225E-19
922.4933	-5.6375E-19
922.49353	-5.7605E-19
922.49377	-5.5145E-19
922.494	-5.1045E-19
922.49424	-4.674E-19
922.49447	-4.2845E-19
922.49471	-3.895E-19
922.49494	-3.5055E-19
922.49518	-3.157E-19
922.49542	-2.911E-19
922.49565	-2.8085E-19
922.49589	-2.8085E-19
922.49612	-2.8495E-19
922.49636	-2.911E-19
922.49659	-3.0955E-19
922.49683	-3.4645E-19
922.49706	-4.1E-19
922.4973	-4.879E-19
922.49753	-5.5145E-19
922.49777	-5.699E-19
922.498	-5.3095E-19
922.49824	-4.428E-19
922.49848	-3.403E-19
922.49871	-2.542E-19
922.49895	-2.0705E-19
922.49918	-1.9065E-19
922.49942	-1.8245E-19
922.49965	-1.681E-19
922.49989	-1.5375E-19
922.50012	-1.64E-19
922.50036	-2.337E-19
922.50059	-3.649E-19
922.50083	-5.3095E-19
922.50107	-6.7035E-19
922.5013	-7.3185E-19
922.50154	-6.9085E-19
922.50177	-5.7195E-19
922.50201	-4.305E-19
922.50224	-3.2595E-19
922.50248	-2.87E-19
922.50271	-3.075E-19
922.50295	-3.5875E-19
922.50318	-4.1E-19
922.50342	-4.4485E-19
922.50365	-4.6945E-19
922.50389	-4.8995E-19
922.50413	-5.0225E-19
922.50436	-4.8585E-19
922.5046	-4.264E-19
922.50483	-3.2595E-19
922.50507	-2.255E-19
922.5053	-1.7015E-19
922.50554	-1.9475E-19
922.50577	-2.87E-19
922.50601	-3.9155E-19
922.50624	-4.4075E-19
922.50648	-3.9565E-19
922.50671	-2.7675E-19
922.50695	-1.5375E-19
922.50719	-1.025E-19
922.50742	-1.599E-19
922.50766	-2.9725E-19
922.50789	-4.3255E-19
922.50813	-4.92E-19
922.50836	-4.4895E-19
922.5086	-3.485E-19
922.50883	-2.6855E-19
922.50907	-2.7675E-19
922.5093	-3.772E-19
922.50954	-5.1045E-19
922.50978	-5.945E-19
922.51001	-5.7195E-19
922.51025	-4.633E-19
922.51048	-3.3825E-19
922.51072	-2.8495E-19
922.51095	-3.3825E-19
922.51119	-4.592E-19
922.51142	-5.6375E-19
922.51166	-5.699E-19
922.51189	-4.633E-19
922.51213	-3.075E-19
922.51236	-1.968E-19
922.5126	-2.1115E-19
922.51284	-3.4645E-19
922.51307	-5.207E-19
922.51331	-6.232E-19
922.51354	-5.8015E-19
922.51378	-4.0385E-19
922.51401	-1.8655E-19
922.51425	-4.51E-20
922.51448	-5.74E-20
922.51472	-2.132E-19
922.51495	-4.2845E-19
922.51519	-5.945E-19
922.51543	-6.3755E-19
922.51566	-5.6375E-19
922.5159	-4.346E-19
922.51613	-3.2595E-19
922.51637	-2.9315E-19
922.5166	-3.2595E-19
922.51684	-3.854E-19
922.51707	-4.2435E-19
922.51731	-4.182E-19
922.51754	-3.8335E-19
922.51778	-3.5465E-19
922.51801	-3.5875E-19
922.51825	-3.9565E-19
922.51849	-4.4485E-19
922.51872	-4.8175E-19
922.51896	-4.9815E-19
922.51919	-5.0635E-19
922.51943	-5.2275E-19
922.51966	-5.535E-19
922.5199	-5.74E-19
922.52013	-5.5555E-19
922.52037	-4.6945E-19
922.5206	-3.3005E-19
922.52084	-1.845E-19
922.52107	-9.43E-20
922.52131	-1.066E-19
922.52155	-2.173E-19
922.52178	-3.731E-19
922.52202	-4.92E-19
922.52225	-5.125E-19
922.52249	-4.264E-19
922.52272	-2.8085E-19
922.52296	-1.5785E-19
922.52319	-1.2095E-19
922.52343	-1.886E-19
922.52366	-3.157E-19
922.5239	-4.2025E-19
922.52414	-4.387E-19
922.52437	-3.5875E-19
922.52461	-2.2345E-19
922.52484	-1.2505E-19
922.52508	-1.312E-19
922.52531	-2.624E-19
922.52555	-4.6535E-19
922.52578	-6.396E-19
922.52602	-6.9495E-19
922.52625	-5.945E-19
922.52649	-3.772E-19
922.52672	-1.3735E-19
922.52696	1.845E-20
922.5272	2.87E-20
922.52743	-9.84E-20
922.52767	-2.8905E-19
922.5279	-4.592E-19
922.52814	-5.371E-19
922.52837	-5.125E-19
922.52861	-4.1615E-19
922.52884	-3.0135E-19
922.52908	-2.132E-19
922.52931	-1.6605E-19
922.52955	-1.517E-19
922.52979	-1.4965E-19
922.53002	-1.435E-19
922.53026	-1.2915E-19
922.53049	-1.0865E-19
922.53073	-8.61E-20
922.53096	-6.15E-20
922.5312	-3.895E-20
922.53143	-3.485E-20
922.53167	-7.175E-20
922.5319	-1.6195E-19
922.53214	-2.952E-19
922.53237	-4.2845E-19
922.53261	-5.002E-19
922.53285	-4.715E-19
922.53308	-3.444E-19
922.53332	-1.804E-19
922.53355	-7.175E-20
922.53379	-8.61E-20
922.53402	-2.2755E-19
922.53426	-4.2435E-19
922.53449	-5.6785E-19
922.53473	-5.7195E-19
922.53496	-4.264E-19
922.5352	-2.0295E-19
922.53543	-2.665E-20
922.53567	1.025E-20
922.53591	-1.148E-19
922.53614	-3.3005E-19
922.53638	-5.1865E-19
922.53661	-5.9245E-19
922.53685	-5.289E-19
922.53708	-3.895E-19
922.53732	-2.624E-19
922.53755	-2.1525E-19
922.53779	-2.4395E-19
922.53802	-2.952E-19
922.53826	-2.9725E-19
922.5385	-2.173E-19
922.53873	-8.815E-20
922.53897	1.435E-20
922.5392	2.255E-20
922.53944	-8.815E-20
922.53967	-2.747E-19
922.53991	-4.551E-19
922.54014	-5.576E-19
922.54038	-5.535E-19
922.54061	-4.6535E-19
922.54085	-3.5055E-19
922.54108	-2.583E-19
922.54132	-2.1525E-19
922.54156	-2.132E-19
922.54179	-2.337E-19
922.54203	-2.583E-19
922.54226	-2.8905E-19
922.5425	-3.28E-19
922.54273	-3.7105E-19
922.54297	-4.059E-19
922.5432	-4.182E-19
922.54344	-3.977E-19
922.54367	-3.485E-19
922.54391	-2.911E-19
922.54414	-2.378E-19
922.54438	-1.886E-19
922.54462	-1.3735E-19
922.54485	-7.995E-20
922.54509	-2.665E-20
922.54532	-2.05E-21
922.54556	-2.665E-20
922.54579	-1.0045E-19
922.54603	-1.8655E-19
922.54626	-2.378E-19
922.5465	-2.1525E-19
922.54673	-1.2915E-19
922.54697	-3.485E-20
922.54721	-2.05E-21
922.54744	-7.585E-20
922.54768	-2.3985E-19
922.54791	-4.223E-19
922.54815	-5.3915E-19
922.54838	-5.453E-19
922.54862	-4.5715E-19
922.54885	-3.4235E-19
922.54909	-2.665E-19
922.54932	-2.6035E-19
922.54956	-2.8495E-19
922.54979	-2.7675E-19
922.55003	-1.927E-19
922.55027	-5.125E-20
922.5505	7.585E-20
922.55074	1.0455E-19
922.55097	6.15E-21
922.55121	-1.7425E-19
922.55144	-3.321E-19
922.55168	-3.69E-19
922.55191	-2.6035E-19
922.55215	-6.56E-20
922.55238	1.0045E-19
922.55262	1.4555E-19
922.55286	5.33E-20
922.55309	-1.066E-19
922.55333	-2.337E-19
922.55356	-2.5625E-19
922.5538	-1.7835E-19
922.55403	-7.38E-20
922.55427	-2.46E-20
922.5545	-6.765E-20
922.55474	-1.6195E-19
922.55497	-2.3165E-19
922.55521	-2.1115E-19
922.55544	-1.0865E-19
922.55568	1.23E-20
922.55592	6.56E-20
922.55615	1.025E-20
922.55639	-1.189E-19
922.55662	-2.378E-19
922.55686	-2.7265E-19
922.55709	-2.091E-19
922.55733	-1.0865E-19
922.55756	-6.15E-20
922.5578	-1.189E-19
922.55803	-2.542E-19
922.55827	-3.731E-19
922.5585	-3.813E-19
922.55874	-2.4805E-19
922.55898	-3.075E-20
922.55921	1.517E-19
922.55945	2.0295E-19
922.55968	1.0455E-19
922.55992	-5.945E-20
922.56015	-1.681E-19
922.56039	-1.3325E-19
922.56062	3.485E-20
922.56086	2.46E-19
922.56109	3.7925E-19
922.56133	3.731E-19
922.56157	2.5215E-19
922.5618	1.1275E-19
922.56204	5.535E-20
922.56227	1.1275E-19
922.56251	2.337E-19
922.56274	3.2595E-19
922.56298	3.116E-19
922.56321	1.886E-19
922.56345	2.255E-20
922.56368	-9.635E-20
922.56392	-1.189E-19
922.56415	-6.355E-20
922.56439	1.025E-20
922.56463	4.305E-20
922.56486	2.46E-20
922.5651	-8.2E-21
922.56533	-4.1E-21
922.56557	5.125E-20
922.5658	1.148E-19
922.56604	1.189E-19
922.56627	2.05E-20
922.56651	-1.5785E-19
922.56674	-3.2185E-19
922.56698	-3.6695E-19
922.56721	-2.4395E-19
922.56745	2.05E-21
922.56769	2.4805E-19
922.56792	3.6695E-19
922.56816	3.075E-19
922.56839	1.23E-19
922.56863	-6.355E-20
922.56886	-1.3325E-19
922.5691	-5.125E-20
922.56933	1.1685E-19
922.56957	2.5625E-19
922.5698	2.7265E-19
922.57004	1.5785E-19
922.57028	-4.1E-21
922.57051	-1.066E-19
922.57075	-8.2E-20
922.57098	4.305E-20
922.57122	1.7015E-19
922.57145	1.9475E-19
922.57169	7.585E-20
922.57192	-1.271E-19
922.57216	-3.034E-19
922.57239	-3.526E-19
922.57263	-2.501E-19
922.57286	-6.355E-20
922.5731	9.635E-20
922.57334	1.3735E-19
922.57357	4.51E-20
922.57381	-1.107E-19
922.57404	-2.3165E-19
922.57428	-2.4805E-19
922.57451	-1.599E-19
922.57475	-3.28E-20
922.57498	5.74E-20
922.57522	6.56E-20
922.57545	4.1E-21
922.57569	-7.38E-20
922.57593	-1.0865E-19
922.57616	-7.995E-20
922.5764	-8.2E-21
922.57663	6.355E-20
922.57687	1.0045E-19
922.5771	1.0045E-19
922.57734	8.61E-20
922.57757	8.405E-20
922.57781	1.025E-19
922.57804	1.23E-19
922.57828	1.2095E-19
922.57851	8.815E-20
922.57875	4.92E-20
922.57899	3.895E-20
922.57922	7.995E-20
922.57946	1.6605E-19
922.57969	2.5215E-19
922.57993	2.87E-19
922.58016	2.3985E-19
922.5804	1.353E-19
922.58063	3.28E-20
922.58087	-4.1E-21
922.5811	5.945E-20
922.58134	2.05E-19
922.58157	3.649E-19
922.58181	4.633E-19
922.58205	4.6125E-19
922.58228	3.649E-19
922.58252	2.296E-19
922.58275	1.23E-19
922.58299	8.815E-20
922.58322	1.2915E-19
922.58346	2.173E-19
922.58369	3.0545E-19
922.58393	3.6285E-19
922.58416	3.772E-19
922.5844	3.608E-19
922.58464	3.362E-19
922.58487	3.1775E-19
922.58511	3.075E-19
922.58534	3.0545E-19
922.58558	3.034E-19
922.58581	2.993E-19
922.58605	2.87E-19
922.58628	2.665E-19
922.58652	2.3985E-19
922.58675	2.1525E-19
922.58699	2.0705E-19
922.58722	2.296E-19
922.58746	2.911E-19
922.5877	3.731E-19
922.58793	4.428E-19
922.58817	4.592E-19
922.5884	3.9975E-19
922.58864	2.706E-19
922.58887	1.1685E-19
922.58911	-4.1E-21
922.58934	-5.125E-20
922.58958	-1.025E-20
922.58981	8.61E-20
922.59005	1.9065E-19
922.59029	2.6035E-19
922.59052	2.8495E-19
922.59076	2.829E-19
922.59099	2.87E-19
922.59123	3.239E-19
922.59146	3.8335E-19
922.5917	4.387E-19
922.59193	4.592E-19
922.59217	4.2845E-19
922.5924	3.649E-19
922.59264	3.034E-19
922.59287	2.665E-19
922.59311	2.624E-19
922.59335	2.665E-19
922.59358	2.501E-19
922.59382	2.009E-19
922.59405	1.312E-19
922.59429	7.585E-20
922.59452	6.355E-20
922.59476	9.635E-20
922.59499	1.4145E-19
922.59523	1.599E-19
922.59546	1.271E-19
922.5957	5.74E-20
922.59593	-4.1E-21
922.59617	-2.05E-21
922.59641	7.585E-20
922.59664	1.9885E-19
922.59688	2.9315E-19
922.59711	2.9315E-19
922.59735	1.8245E-19
922.59758	8.2E-21
922.59782	-1.394E-19
922.59805	-1.722E-19
922.59829	-6.15E-20
922.59852	1.4965E-19
922.59876	3.7105E-19
922.599	5.166E-19
922.59923	5.412E-19
922.59947	4.6945E-19
922.5997	3.649E-19
922.59994	2.87E-19
922.60017	2.542E-19
922.60041	2.4395E-19
922.60064	2.132E-19
922.60088	1.4555E-19
922.60111	6.355E-20
922.60135	2.665E-20
922.60158	8.2E-20
922.60182	2.3985E-19
922.60206	4.4485E-19
922.60229	6.1705E-19
922.60253	6.7855E-19
922.60276	6.109E-19
922.603	4.5305E-19
922.60323	2.8495E-19
922.60347	1.8245E-19
922.6037	1.681E-19
922.60394	2.1935E-19
922.60417	2.788E-19
922.60441	3.034E-19
922.60464	2.788E-19
922.60488	2.3165E-19
922.60512	2.0295E-19
922.60535	2.1525E-19
922.60559	2.6035E-19
922.60582	2.993E-19
922.60606	2.993E-19
922.60629	2.501E-19
922.60653	1.7835E-19
922.60676	1.2505E-19
922.607	1.2915E-19
922.60723	1.968E-19
922.60747	3.0135E-19
922.60771	3.895E-19
922.60794	4.2025E-19
922.60818	3.7925E-19
922.60841	2.911E-19
922.60865	1.9885E-19
922.60888	1.517E-19
922.60912	1.7425E-19
922.60935	2.501E-19
922.60959	3.4645E-19
922.60982	4.0795E-19
922.61006	3.977E-19
922.61029	3.075E-19
922.61053	1.681E-19
922.61077	3.485E-20
922.611	-3.28E-20
922.61124	4.1E-21
922.61147	1.394E-19
922.61171	3.2595E-19
922.61194	4.9405E-19
922.61218	5.822E-19
922.61241	5.699E-19
922.61265	4.8175E-19
922.61288	3.813E-19
922.61312	3.321E-19
922.61336	3.69E-19
922.61359	4.7355E-19
922.61383	5.9655E-19
922.61406	6.7445E-19
922.6143	6.806E-19
922.61453	6.2525E-19
922.61477	5.535E-19
922.615	5.207E-19
922.61524	5.494E-19
922.61547	6.232E-19
922.61571	6.97E-19
922.61594	7.257E-19
922.61618	6.888E-19
922.61642	6.027E-19
922.61665	5.1045E-19
922.61689	4.5305E-19
922.61712	4.469E-19
922.61736	4.797E-19
922.61759	5.166E-19
922.61783	5.248E-19
922.61806	4.838E-19
922.6183	4.0385E-19
922.61853	3.0955E-19
922.61877	2.378E-19
922.619	2.1525E-19
922.61924	2.6035E-19
922.61948	3.6285E-19
922.61971	4.9815E-19
922.61995	6.232E-19
922.62018	6.9905E-19
922.62042	6.929E-19
922.62065	6.068E-19
922.62089	4.7765E-19
922.62112	3.608E-19
922.62136	3.116E-19
922.62159	3.5875E-19
922.62183	4.797E-19
922.62207	6.2115E-19
922.6223	7.175E-19
922.62254	7.257E-19
922.62277	6.4575E-19
922.62301	5.166E-19
922.62324	3.9155E-19
922.62348	3.075E-19
922.62371	2.7675E-19
922.62395	2.7675E-19
922.62418	2.911E-19
922.62442	3.0955E-19
922.62465	3.444E-19
922.62489	4.1205E-19
922.62513	5.1045E-19
922.62536	6.15E-19
922.6256	6.806E-19
922.62583	6.7445E-19
922.62607	5.9245E-19
922.6263	4.6125E-19
922.62654	3.3415E-19
922.62677	2.5625E-19
922.62701	2.419E-19
922.62724	2.747E-19
922.62748	3.321E-19
922.62772	3.9155E-19
922.62795	4.4895E-19
922.62819	5.125E-19
922.62842	5.8015E-19
922.62866	6.2935E-19
922.62889	6.2935E-19
922.62913	5.6375E-19
922.62936	4.5715E-19
922.6296	3.5875E-19
922.62983	3.362E-19
922.63007	4.182E-19
922.6303	5.863E-19
922.63054	7.6465E-19
922.63078	8.7535E-19
922.63101	8.7125E-19
922.63125	7.7285E-19
922.63148	6.56E-19
922.63172	5.986E-19
922.63195	6.3345E-19
922.63219	7.2775E-19
922.63242	8.077E-19
922.63266	8.0155E-19
922.63289	6.929E-19
922.63313	5.2685E-19
922.63336	3.8745E-19
922.6336	3.3825E-19
922.63384	3.8335E-19
922.63407	4.7355E-19
922.63431	5.371E-19
922.63454	5.2685E-19
922.63478	4.551E-19
922.63501	3.7515E-19
922.63525	3.485E-19
922.63548	4.018E-19
922.63572	5.1045E-19
922.63595	6.2115E-19
922.63619	6.9085E-19
922.63643	7.175E-19
922.63666	7.3185E-19
922.6369	7.7285E-19
922.63713	8.487E-19
922.63737	9.266E-19
922.6376	9.471E-19
922.63784	8.692E-19
922.63807	7.011E-19
922.63831	5.002E-19
922.63854	3.485E-19
922.63878	2.952E-19
922.63901	3.403E-19
922.63925	4.3255E-19
922.63949	5.1045E-19
922.63972	5.412E-19
922.63996	5.371E-19
922.64019	5.3915E-19
922.64043	5.822E-19
922.64066	6.601E-19
922.6409	7.2775E-19
922.64113	7.298E-19
922.64137	6.437E-19
922.6416	4.92E-19
922.64184	3.4645E-19
922.64207	2.788E-19
922.64231	3.1365E-19
922.64255	4.2845E-19
922.64278	5.5145E-19
922.64302	6.191E-19
922.64325	6.0475E-19
922.64349	5.3915E-19
922.64372	4.7765E-19
922.64396	4.6945E-19
922.64419	5.2275E-19
922.64443	6.0885E-19
922.64466	6.765E-19
922.6449	6.888E-19
922.64514	6.4165E-19
922.64537	5.6375E-19
922.64561	4.8995E-19
922.64584	4.469E-19
922.64608	4.264E-19
922.64631	4.141E-19
922.64655	3.9155E-19
922.64678	3.6695E-19
922.64702	3.608E-19
922.64725	3.9155E-19
922.64749	4.674E-19
922.64772	5.7195E-19
922.64796	6.642E-19
922.6482	7.134E-19
922.64843	7.0315E-19
922.64867	6.478E-19
922.6489	5.74E-19
922.64914	5.207E-19
922.64937	5.0225E-19
922.64961	5.2275E-19
922.64984	5.658E-19
922.65008	6.0885E-19
922.65031	6.3755E-19
922.65055	6.4575E-19
922.65079	6.3345E-19
922.65102	6.0885E-19
922.65126	5.781E-19
922.65149	5.4735E-19
922.65173	5.1865E-19
922.65196	4.92E-19
922.6522	4.674E-19
922.65243	4.4485E-19
922.65267	4.264E-19
922.6529	4.1615E-19
922.65314	4.2025E-19
922.65337	4.4075E-19
922.65361	4.7355E-19
922.65385	5.043E-19
922.65408	5.2685E-19
922.65432	5.289E-19
922.65455	5.1865E-19
922.65479	5.0225E-19
922.65502	4.92E-19
922.65526	4.9405E-19
922.65549	5.0225E-19
922.65573	5.0635E-19
922.65596	4.961E-19
922.6562	4.797E-19
922.65643	4.674E-19
922.65667	4.756E-19
922.65691	5.084E-19
922.65714	5.535E-19
922.65738	5.9245E-19
922.65761	6.068E-19
922.65785	5.8835E-19
922.65808	5.5965E-19
922.65832	5.412E-19
922.65855	5.535E-19
922.65879	5.986E-19
922.65902	6.5395E-19
922.65926	6.9495E-19
922.6595	7.052E-19
922.65973	6.888E-19
[truncated: 204,068 more rows]
