# Supplementary material for: Nitrogen-Broadening Parameters for Atmospheric Spectra Modelling of the ν3 Band of SF6
Source: Molecules. 2022 Jan 19;27(3):646. doi: 10.3390/molecules27030646 (PMC8838927; doi:10.3390/molecules27030646)
Supplement: Supplementary file 1 [file molecules-27-00646-s001.zip › P213K 200mb.dat]

914.99919	4.99976425E-16
915.00296	5.00019475E-16
915.00672	5.0002665E-16
915.01049	4.9999385E-16
915.01426	4.999672E-16
915.01802	4.99968225E-16
915.02179	4.999795E-16
915.02556	4.9997745E-16
915.02932	4.99968225E-16
915.03309	4.999754E-16
915.03686	4.99992825E-16
915.04062	4.99990775E-16
915.04439	4.9998565E-16
915.04816	4.99998975E-16
915.05192	5.00013325E-16
915.05569	5.000164E-16
915.05945	5.00007175E-16
915.06322	4.9997335E-16
915.06699	4.999385E-16
915.07075	4.999385E-16
915.07452	4.9996925E-16
915.07829	5.00005125E-16
915.08205	5.00021525E-16
915.08582	5.00011275E-16
915.08959	5.00003075E-16
915.09335	5.0001025E-16
915.09712	5.0001435E-16
915.10089	5.00013325E-16
915.10465	5.000041E-16
915.10842	4.9998155E-16
915.11219	4.999754E-16
915.11595	4.9998155E-16
915.11972	4.99962075E-16
915.12349	4.99949775E-16
915.12725	4.9997335E-16
915.13102	4.9998975E-16
915.13478	5E-16
915.13855	5.0002255E-16
915.14232	5.000041E-16
915.14608	4.99959E-16
915.14985	4.99982575E-16
915.15362	5.00033825E-16
915.15738	5.000082E-16
915.16115	4.999672E-16
915.16492	4.999959E-16
915.16868	5.00015375E-16
915.17245	4.9996925E-16
915.17622	4.9995695E-16
915.17998	5.0000615E-16
915.18375	5.000246E-16
915.18752	4.99998975E-16
915.19128	4.999754E-16
915.19505	4.9995695E-16
915.19882	4.999631E-16
915.20258	4.9999795E-16
915.20635	5E-16
915.21012	4.999795E-16
915.21388	4.99984625E-16
915.21765	4.99978475E-16
915.22141	4.9996105E-16
915.22518	4.9996515E-16
915.22895	4.9995285E-16
915.23271	4.99929275E-16
915.23648	4.9995285E-16
915.24025	4.99955925E-16
915.24401	4.99908775E-16
915.24778	4.99914925E-16
915.25155	4.99970275E-16
915.25531	5E-16
915.25908	5.00027675E-16
915.26285	5.00050225E-16
915.26661	5.000205E-16
915.27038	4.99974375E-16
915.27415	4.99957975E-16
915.27791	4.99968225E-16
915.28168	4.99990775E-16
915.28545	4.99984625E-16
915.28921	4.999508E-16
915.29298	4.9996105E-16
915.29674	5.00009225E-16
915.30051	5.00033825E-16
915.30428	5.0003485E-16
915.30804	5.00023575E-16
915.31181	5.0001435E-16
915.31558	5.0001845E-16
915.31934	5.000123E-16
915.32311	4.9998975E-16
915.32688	4.99988725E-16
915.33064	4.9999385E-16
915.33441	4.999877E-16
915.33818	5E-16
915.34194	5.000246E-16
915.34571	5.00048175E-16
915.34948	5.00068675E-16
915.35324	5.000574E-16
915.35701	5.00027675E-16
915.36078	5.00025625E-16
915.36454	5.0002255E-16
915.36831	4.99988725E-16
915.37208	4.9996515E-16
915.37584	4.9997335E-16
915.37961	4.99996925E-16
915.38337	5.00011275E-16
915.38714	5.00007175E-16
915.39091	5.000205E-16
915.39467	5.0005125E-16
915.39844	5.00035875E-16
915.40221	5.0000205E-16
915.40597	5.00017425E-16
915.40974	5.0003075E-16
915.41351	5.00013325E-16
915.41727	5.00007175E-16
915.42104	4.99998975E-16
915.42481	4.99994875E-16
915.42857	5.0004305E-16
915.43234	5.00109675E-16
915.43611	5.0013325E-16
915.43987	5.001107E-16
915.44364	5.00062525E-16
915.44741	5.00048175E-16
915.45117	5.000861E-16
915.45494	5.00093275E-16
915.45871	5.00048175E-16
915.46247	5.000328E-16
915.46624	5.000492E-16
915.47	5.00060475E-16
915.47377	5.000861E-16
915.47754	5.001148E-16
915.4813	5.00111725E-16
915.48507	5.0009225E-16
915.48884	5.0007995E-16
915.4926	5.00080975E-16
915.49637	5.0009225E-16
915.50014	5.000902E-16
915.5039	5.00080975E-16
915.50767	5.0009225E-16
915.51144	5.001107E-16
915.5152	5.00117875E-16
915.51897	5.00123E-16
915.52274	5.00126075E-16
915.5265	5.00123E-16
915.53027	5.00105575E-16
915.53404	5.0007175E-16
915.5378	5.00074825E-16
915.54157	5.00128125E-16
915.54533	5.0013735E-16
915.5491	5.000984E-16
915.55287	5.0010455E-16
915.55663	5.00126075E-16
915.5604	5.001189E-16
915.56417	5.00158875E-16
915.56793	5.00205E-16
915.5717	5.0013735E-16
915.57547	5.00060475E-16
915.57923	5.001066E-16
915.583	5.00156825E-16
915.58677	5.0012915E-16
915.59053	5.00109675E-16
915.5943	5.00107625E-16
915.59807	5.0009635E-16
915.60183	5.001271E-16
915.6056	5.0015785E-16
915.60937	5.00119925E-16
915.61313	5.0009225E-16
915.6169	5.00113775E-16
915.62067	5.00117875E-16
915.62443	5.00117875E-16
915.6282	5.001435E-16
915.63196	5.0014555E-16
915.63573	5.00121975E-16
915.6395	5.0012095E-16
915.64326	5.00154775E-16
915.64703	5.002009E-16
915.6508	5.0021115E-16
915.65456	5.0018245E-16
915.65833	5.00160925E-16
915.6621	5.00130175E-16
915.66586	5.00103525E-16
915.66963	5.0013735E-16
915.6734	5.00156825E-16
915.67716	5.0011685E-16
915.68093	5.00130175E-16
915.6847	5.00181425E-16
915.68846	5.00169125E-16
915.69223	5.00160925E-16
915.696	5.00177325E-16
915.69976	5.00138375E-16
915.70353	5.001066E-16
915.70729	5.0012095E-16
915.71106	5.000984E-16
915.71483	5.0008405E-16
915.71859	5.00123E-16
915.72236	5.0012505E-16
915.72613	5.0010455E-16
915.72989	5.00130175E-16
915.73366	5.00156825E-16
915.73743	5.0016605E-16
915.74119	5.0016605E-16
915.74496	5.0012915E-16
915.74873	5.000902E-16
915.75249	5.00083025E-16
915.75626	5.00078925E-16
915.76003	5.00093275E-16
915.76379	5.0012505E-16
915.76756	5.00132225E-16
915.77133	5.00138375E-16
915.77509	5.001435E-16
915.77886	5.00128125E-16
915.78263	5.00130175E-16
915.78639	5.001189E-16
915.79016	5.000574E-16
915.79392	5.0003485E-16
915.79769	5.0006765E-16
915.80146	5.000656E-16
915.80522	5.000533E-16
915.80899	5.00074825E-16
915.81276	5.00097375E-16
915.81652	5.00128125E-16
915.82029	5.00150675E-16
915.82406	5.0012505E-16
915.82782	5.0010455E-16
915.83159	5.0009225E-16
915.83536	5.00037925E-16
915.83912	5.0001025E-16
915.84289	5.00044075E-16
915.84666	5.00068675E-16
915.85042	5.00082E-16
915.85419	5.000943E-16
915.85796	5.0007995E-16
915.86172	5.00078925E-16
915.86549	5.00095325E-16
915.86926	5.00087125E-16
915.87302	5.00076875E-16
915.87679	5.000574E-16
915.88055	5.00003075E-16
915.88432	4.99986675E-16
915.88809	5.00027675E-16
915.89185	5.0003895E-16
915.89562	5.00019475E-16
915.89939	5.00025625E-16
915.90315	5.000574E-16
915.90692	5.0007995E-16
915.91069	5.00052275E-16
915.91445	4.9999795E-16
915.91822	4.999918E-16
915.92199	5.0001435E-16
915.92575	5.000123E-16
915.92952	5.000123E-16
915.93329	5.000205E-16
915.93705	5.0002255E-16
915.94082	5.000492E-16
915.94459	5.0007995E-16
915.94835	5.0007585E-16
915.95212	5.000656E-16
915.95588	5.000574E-16
915.95965	5.000328E-16
915.96342	5.00017425E-16
915.96718	5.0000615E-16
915.97095	4.99984625E-16
915.97472	4.9996925E-16
915.97848	4.999713E-16
915.98225	4.99988725E-16
915.98602	5.00011275E-16
915.98978	5.0001435E-16
915.99355	5.00011275E-16
915.99732	5.0000205E-16
916.00108	4.9996105E-16
916.00485	4.99937475E-16
916.00862	4.99959E-16
916.01238	4.99959E-16
916.01615	4.99953875E-16
916.01992	4.99984625E-16
916.02368	4.99986675E-16
916.02745	4.99968225E-16
916.03122	4.999959E-16
916.03498	5.0001025E-16
916.03875	4.99986675E-16
916.04251	4.999836E-16
916.04628	4.9997745E-16
916.05005	4.9996105E-16
916.05381	4.9998155E-16
916.05758	4.99990775E-16
916.06135	4.99959E-16
916.06511	4.999508E-16
916.06888	4.99972325E-16
916.07265	5.00001025E-16
916.07641	5.00029725E-16
916.08018	5.00015375E-16
916.08395	4.99970275E-16
916.08771	4.9996105E-16
916.09148	4.99955925E-16
916.09525	4.999262E-16
916.09901	4.99921075E-16
916.10278	4.99933375E-16
916.10655	4.99943625E-16
916.11031	4.999836E-16
916.11408	5.000164E-16
916.11785	4.99988725E-16
916.12161	4.99962075E-16
916.12538	4.999754E-16
916.12914	4.999672E-16
916.13291	4.99927225E-16
916.13668	4.99914925E-16
916.14044	4.99927225E-16
916.14421	4.99921075E-16
916.14798	4.99912875E-16
916.15174	4.9993235E-16
916.15551	4.9995285E-16
916.15928	4.999631E-16
916.16304	4.99970275E-16
916.16681	4.99945675E-16
916.17058	4.99906725E-16
916.17434	4.9991595E-16
916.17811	4.999426E-16
916.18188	4.999262E-16
916.18564	4.99892375E-16
916.18941	4.998852E-16
916.19318	4.999098E-16
916.19694	4.9995285E-16
916.20071	4.99978475E-16
916.20447	4.99968225E-16
916.20824	4.999549E-16
916.21201	4.99960025E-16
916.21577	4.9996925E-16
916.21954	4.99951825E-16
916.22331	4.99906725E-16
916.22707	4.9990365E-16
916.23084	4.999385E-16
916.23461	4.99919025E-16
916.23837	4.99894425E-16
916.24214	4.99955925E-16
916.24591	5.00005125E-16
916.24967	4.9998155E-16
916.25344	4.99968225E-16
916.25721	4.999631E-16
916.26097	4.9993645E-16
916.26474	4.99935425E-16
916.26851	4.99927225E-16
916.27227	4.998934E-16
916.27604	4.999139E-16
916.27981	4.999549E-16
916.28357	4.9995285E-16
916.28734	4.99976425E-16
916.2911	5.000205E-16
916.29487	5.000041E-16
916.29864	4.999754E-16
916.3024	4.9997335E-16
916.30617	4.99939525E-16
916.30994	4.998893E-16
916.3137	4.99869825E-16
916.31747	4.998729E-16
916.32124	4.9989955E-16
916.325	4.99935425E-16
916.32877	4.99949775E-16
916.33254	4.99962075E-16
916.3363	4.9997745E-16
916.34007	4.9996105E-16
916.34384	4.99945675E-16
916.3476	4.9994465E-16
916.35137	4.9991185E-16
916.35514	4.99877E-16
916.3589	4.99900575E-16
916.36267	4.99945675E-16
916.36643	4.99966175E-16
916.3702	4.999672E-16
916.37397	4.99957975E-16
916.37773	4.99957975E-16
916.3815	4.99974375E-16
916.38527	4.99962075E-16
916.38903	4.999262E-16
916.3928	4.99925175E-16
916.39657	4.9993645E-16
916.40033	4.99916975E-16
916.4041	4.9991595E-16
916.40787	4.999549E-16
916.41163	4.99980525E-16
916.4154	4.99996925E-16
916.41917	5.00017425E-16
916.42293	5.00001025E-16
916.4267	4.99968225E-16
916.43047	4.9996925E-16
916.43423	4.99959E-16
916.438	4.999262E-16
916.44177	4.9992825E-16
916.44553	4.99949775E-16
916.4493	4.999385E-16
916.45306	4.99925175E-16
916.45683	4.99937475E-16
916.4606	4.999672E-16
916.46436	5.0001025E-16
916.46813	5.00019475E-16
916.4719	4.99978475E-16
916.47566	4.9995695E-16
916.47943	4.999672E-16
916.4832	4.9996105E-16
916.48696	4.99955925E-16
916.49073	4.999754E-16
916.4945	4.99984625E-16
916.49826	4.99992825E-16
916.50203	5.00019475E-16
916.5058	5.0002255E-16
916.50956	4.9998975E-16
916.51333	4.99970275E-16
916.5171	4.99966175E-16
916.52086	4.99947725E-16
916.52463	4.99923125E-16
916.5284	4.999303E-16
916.53216	4.9997745E-16
916.53593	5.000164E-16
916.53969	5.000123E-16
916.54346	5.000041E-16
916.54723	5.00029725E-16
916.55099	5.0005535E-16
916.55476	5.0005945E-16
916.55853	5.00041E-16
916.56229	5.00003075E-16
916.56606	4.99998975E-16
916.56983	5.0004715E-16
916.57359	5.00048175E-16
916.57736	4.9998565E-16
916.58113	4.99982575E-16
916.58489	5.0003485E-16
916.58866	5.000369E-16
916.59243	5.00009225E-16
916.59619	5.0000615E-16
916.59996	5.00001025E-16
916.60373	5.0001025E-16
916.60749	5.00037925E-16
916.61126	5.000164E-16
916.61502	4.99970275E-16
916.61879	4.999877E-16
916.62256	5.00046125E-16
916.62632	5.00085075E-16
916.63009	5.001066E-16
916.63386	5.0010455E-16
916.63762	5.0007175E-16
916.64139	5.0003895E-16
916.64516	5.00021525E-16
916.64892	5.0000615E-16
916.65269	4.99988725E-16
916.65646	4.9998565E-16
916.66022	5.00005125E-16
916.66399	5.000164E-16
916.66776	5.00015375E-16
916.67152	5.00031775E-16
916.67529	5.00044075E-16
916.67906	5.00035875E-16
916.68282	5.00056375E-16
916.68659	5.00074825E-16
916.69036	5.0003075E-16
916.69412	4.99998975E-16
916.69789	5.0002665E-16
916.70165	5.00037925E-16
916.70542	5.000287E-16
916.70919	5.00027675E-16
916.71295	5.00021525E-16
916.71672	5.000615E-16
916.72049	5.00134275E-16
916.72425	5.001107E-16
916.72802	5.0003485E-16
916.73179	5.00033825E-16
916.73555	5.00058425E-16
916.73932	5.00058425E-16
916.74309	5.00070725E-16
916.74685	5.00060475E-16
916.75062	5.00037925E-16
916.75439	5.0007585E-16
916.75815	5.0011685E-16
916.76192	5.00111725E-16
916.76569	5.001271E-16
916.76945	5.00134275E-16
916.77322	5.000861E-16
916.77699	5.0006765E-16
916.78075	5.00093275E-16
916.78452	5.0007995E-16
916.78828	5.00050225E-16
916.79205	5.00050225E-16
916.79582	5.000615E-16
916.79958	5.0009635E-16
916.80335	5.0015375E-16
916.80712	5.001599E-16
916.81088	5.00103525E-16
916.81465	5.00068675E-16
916.81842	5.00082E-16
916.82218	5.000779E-16
916.82595	5.00037925E-16
916.82972	5.00037925E-16
916.83348	5.00097375E-16
916.83725	5.00123E-16
916.84102	5.00103525E-16
916.84478	5.00111725E-16
916.84855	5.00126075E-16
916.85232	5.00107625E-16
916.85608	5.0011685E-16
916.85985	5.001476E-16
916.86361	5.00113775E-16
916.86738	5.000574E-16
916.87115	5.00066625E-16
916.87491	5.000984E-16
916.87868	5.0010455E-16
916.88245	5.001066E-16
916.88621	5.0011685E-16
916.88998	5.001476E-16
916.89375	5.001804E-16
916.89751	5.0015375E-16
916.90128	5.0010865E-16
916.90505	5.00130175E-16
916.90881	5.0014145E-16
916.91258	5.00089175E-16
916.91635	5.000738E-16
916.92011	5.00089175E-16
916.92388	5.000656E-16
916.92765	5.000697E-16
916.93141	5.001025E-16
916.93518	5.00066625E-16
916.93895	5.000328E-16
916.94271	5.00068675E-16
916.94648	5.000779E-16
916.95024	5.00062525E-16
916.95401	5.00093275E-16
916.95778	5.00103525E-16
916.96154	5.00070725E-16
916.96531	5.00095325E-16
916.96908	5.00167075E-16
916.97284	5.00216275E-16
916.97661	5.0021525E-16
916.98038	5.00150675E-16
916.98414	5.00082E-16
916.98791	5.00087125E-16
916.99168	5.000943E-16
916.99544	5.00052275E-16
916.99921	5.00035875E-16
917.00298	5.00050225E-16
917.00674	5.00042025E-16
917.01051	5.000451E-16
917.01428	5.0007175E-16
917.01804	5.0007995E-16
917.02181	5.0007995E-16
917.02557	5.000779E-16
917.02934	5.000574E-16
917.03311	5.00048175E-16
917.03687	5.0005535E-16
917.04064	5.00035875E-16
917.04441	5.00013325E-16
917.04817	5.000287E-16
917.05194	5.000492E-16
917.05571	5.00044075E-16
917.05947	5.00039975E-16
917.06324	5.00052275E-16
917.06701	5.00066625E-16
917.07077	5.0005945E-16
917.07454	5.00035875E-16
917.07831	5.0004305E-16
917.08207	5.0006765E-16
917.08584	5.00048175E-16
917.08961	5.000041E-16
917.09337	4.99994875E-16
917.09714	5.0001845E-16
917.10091	5.000574E-16
917.10467	5.0009635E-16
917.10844	5.0009225E-16
917.1122	5.00064575E-16
917.11597	5.00070725E-16
917.11974	5.0007175E-16
917.1235	5.000246E-16
917.12727	4.9998975E-16
917.13104	4.99992825E-16
917.1348	4.999918E-16
917.13857	5.00001025E-16
917.14234	5.0003895E-16
917.1461	5.000574E-16
917.14987	5.0004305E-16
917.15364	5.00029725E-16
917.1574	5.00029725E-16
917.16117	5.0002255E-16
917.16494	5.000123E-16
917.1687	5.000287E-16
917.17247	5.00054325E-16
917.17624	5.00033825E-16
917.18	5.0000615E-16
917.18377	5.000492E-16
917.18754	5.00091225E-16
917.1913	5.00062525E-16
917.19507	5.00027675E-16
917.19883	5E-16
917.2026	4.99943625E-16
917.20637	4.99919025E-16
917.21013	4.999467E-16
917.2139	4.99966175E-16
917.21767	4.999795E-16
917.22143	4.99992825E-16
917.2252	4.99990775E-16
917.22897	5.00017425E-16
917.23273	5.000615E-16
917.2365	5.00048175E-16
917.24027	5.000164E-16
917.24403	5.00019475E-16
917.2478	5.00003075E-16
917.25157	4.99959E-16
917.25533	4.9994055E-16
917.2591	4.99949775E-16
917.26287	4.9998155E-16
917.26663	5.00017425E-16
917.2704	5.00017425E-16
917.27416	5.0000205E-16
917.27793	5.00005125E-16
917.2817	4.99992825E-16
917.28546	4.99966175E-16
917.28923	4.9996105E-16
917.293	4.99955925E-16
917.29676	4.999262E-16
917.30053	4.9990365E-16
917.3043	4.9992005E-16
917.30806	4.999631E-16
917.31183	4.99992825E-16
917.3156	4.99996925E-16
917.31936	5.0000205E-16
917.32313	5.00003075E-16
917.3269	4.99972325E-16
917.33066	4.99931325E-16
917.33443	4.9990775E-16
917.3382	4.99902625E-16
917.34196	4.99914925E-16
917.34573	4.99925175E-16
917.3495	4.99939525E-16
917.35326	4.99982575E-16
917.35703	5.00021525E-16
917.36079	5.0002665E-16
917.36456	5.00042025E-16
917.36833	5.00039975E-16
917.37209	4.999754E-16
917.37586	4.99935425E-16
917.37963	4.9996515E-16
917.38339	4.999631E-16
917.38716	4.99925175E-16
917.39093	4.99921075E-16
917.39469	4.9992415E-16
917.39846	4.99929275E-16
917.40223	4.99968225E-16
917.40599	4.9998155E-16
917.40976	4.99955925E-16
917.41353	4.999713E-16
917.41729	4.9998155E-16
917.42106	4.9992415E-16
917.42483	4.999057E-16
917.42859	4.99951825E-16
917.43236	4.99953875E-16
917.43613	4.9992825E-16
917.43989	4.99945675E-16
917.44366	4.99974375E-16
917.44742	4.999836E-16
917.45119	4.99980525E-16
917.45496	4.999713E-16
917.45872	4.99988725E-16
917.46249	5.0001435E-16
917.46626	4.99986675E-16
917.47002	4.9996925E-16
917.47379	4.99990775E-16
917.47756	4.99964125E-16
917.48132	4.9994055E-16
917.48509	5.00013325E-16
917.48886	5.00060475E-16
917.49262	5.0002255E-16
917.49639	5.0001435E-16
917.50016	5.000246E-16
917.50392	4.999795E-16
917.50769	4.99939525E-16
917.51146	4.99941575E-16
917.51522	4.99962075E-16
917.51899	4.99984625E-16
917.52275	4.99984625E-16
917.52652	4.999959E-16
917.53029	5.00058425E-16
917.53405	5.000779E-16
917.53782	5.00037925E-16
917.54159	5.00050225E-16
917.54535	5.00058425E-16
917.54912	4.99998975E-16
917.55289	4.99984625E-16
917.55665	5.000205E-16
917.56042	5.000082E-16
917.56419	4.99984625E-16
917.56795	4.99980525E-16
917.57172	4.99978475E-16
917.57549	5.000287E-16
917.57925	5.000779E-16
917.58302	5.00044075E-16
917.58679	5.0002255E-16
917.59055	5.00044075E-16
917.59432	5.00021525E-16
917.59809	4.9999795E-16
917.60185	5.0001435E-16
917.60562	5E-16
917.60938	4.999959E-16
917.61315	5.000656E-16
917.61692	5.001107E-16
917.62068	5.00091225E-16
917.62445	5.0007175E-16
917.62822	5.000615E-16
917.63198	5.0005125E-16
917.63575	5.00050225E-16
917.63952	5.00054325E-16
917.64328	5.00072775E-16
917.64705	5.000861E-16
917.65082	5.00048175E-16
917.65458	5.000246E-16
917.65835	5.00072775E-16
917.66212	5.00105575E-16
917.66588	5.00074825E-16
917.66965	5.000533E-16
917.67342	5.00050225E-16
917.67718	5.00027675E-16
917.68095	5.00017425E-16
917.68471	5.00031775E-16
917.68848	5.00037925E-16
917.69225	5.00039975E-16
917.69601	5.000574E-16
917.69978	5.000738E-16
917.70355	5.000697E-16
917.70731	5.00060475E-16
917.71108	5.000697E-16
917.71485	5.00087125E-16
917.71861	5.000779E-16
917.72238	5.000615E-16
917.72615	5.00080975E-16
917.72991	5.00103525E-16
917.73368	5.00095325E-16
917.73745	5.00107625E-16
917.74121	5.001558E-16
917.74498	5.00179375E-16
917.74875	5.001681E-16
917.75251	5.001517E-16
917.75628	5.00119925E-16
917.76005	5.0007995E-16
917.76381	5.000738E-16
917.76758	5.0008815E-16
917.77134	5.0008405E-16
917.77511	5.00072775E-16
917.77888	5.0006765E-16
917.78264	5.000779E-16
917.78641	5.00107625E-16
917.79018	5.0012915E-16
917.79394	5.00121975E-16
917.79771	5.0012095E-16
917.80148	5.00123E-16
917.80524	5.00093275E-16
917.80901	5.00076875E-16
917.81278	5.00103525E-16
917.81654	5.0009635E-16
917.82031	5.000574E-16
917.82408	5.00099425E-16
917.82784	5.001927E-16
917.83161	5.00199875E-16
917.83538	5.001394E-16
917.83914	5.00119925E-16
917.84291	5.00128125E-16
917.84668	5.001148E-16
917.85044	5.000984E-16
917.85421	5.0008815E-16
917.85797	5.0007585E-16
917.86174	5.0007585E-16
917.86551	5.0009635E-16
917.86927	5.001394E-16
917.87304	5.001845E-16
917.87681	5.001804E-16
917.88057	5.00144525E-16
917.88434	5.0013735E-16
917.88811	5.00138375E-16
917.89187	5.0012505E-16
917.89564	5.001353E-16
917.89941	5.001517E-16
917.90317	5.001271E-16
917.90694	5.00097375E-16
917.91071	5.0009635E-16
917.91447	5.00111725E-16
917.91824	5.001394E-16
917.92201	5.0015785E-16
917.92577	5.00142475E-16
917.92954	5.001148E-16
917.9333	5.000902E-16
917.93707	5.00085075E-16
917.94084	5.00121975E-16
917.9446	5.0014965E-16
917.94837	5.00130175E-16
917.95214	5.00140425E-16
917.9559	5.001927E-16
917.95967	5.0019065E-16
917.96344	5.00140425E-16
917.9672	5.00121975E-16
917.97097	5.00124025E-16
917.97474	5.00115825E-16
917.9785	5.0010455E-16
917.98227	5.000861E-16
917.98604	5.00078925E-16
917.9898	5.00097375E-16
917.99357	5.000943E-16
917.99734	5.00072775E-16
918.0011	5.00109675E-16
918.00487	5.00171175E-16
918.00864	5.0015785E-16
918.0124	5.0011275E-16
918.01617	5.00130175E-16
918.01993	5.0016195E-16
918.0237	5.00146575E-16
918.02747	5.00134275E-16
918.03123	5.00130175E-16
918.035	5.00101475E-16
918.03877	5.00107625E-16
918.04253	5.0016605E-16
918.0463	5.00181425E-16
918.05007	5.00132225E-16
918.05383	5.00091225E-16
918.0576	5.0007995E-16
918.06137	5.00085075E-16
918.06513	5.00103525E-16
918.0689	5.00109675E-16
918.07267	5.000861E-16
918.07643	5.000656E-16
918.0802	5.000902E-16
918.08397	5.001476E-16
918.08773	5.00177325E-16
918.0915	5.00146575E-16
918.09526	5.00109675E-16
918.09903	5.00111725E-16
918.1028	5.00109675E-16
918.10656	5.0007995E-16
918.11033	5.00074825E-16
918.1141	5.00095325E-16
918.11786	5.0008405E-16
918.12163	5.0007585E-16
918.1254	5.001312E-16
918.12916	5.00183475E-16
918.13293	5.0015785E-16
918.1367	5.00130175E-16
918.14046	5.00152725E-16
918.14423	5.001476E-16
918.148	5.001066E-16
918.15176	5.000861E-16
918.15553	5.000738E-16
918.1593	5.00056375E-16
918.16306	5.00072775E-16
918.16683	5.0010045E-16
918.1706	5.001107E-16
918.17436	5.00132225E-16
918.17813	5.00144525E-16
918.18189	5.001189E-16
918.18566	5.00101475E-16
918.18943	5.00105575E-16
918.19319	5.00085075E-16
918.19696	5.00056375E-16
918.20073	5.000656E-16
918.20449	5.00089175E-16
918.20826	5.00089175E-16
918.21203	5.00085075E-16
918.21579	5.001107E-16
918.21956	5.00138375E-16
918.22333	5.00121975E-16
918.22709	5.00091225E-16
918.23086	5.00083025E-16
918.23463	5.0007175E-16
918.23839	5.00042025E-16
918.24216	5.0003895E-16
918.24593	5.000779E-16
918.24969	5.00099425E-16
918.25346	5.00080975E-16
918.25723	5.00085075E-16
918.26099	5.0012505E-16
918.26476	5.00121975E-16
918.26852	5.0007995E-16
918.27229	5.000738E-16
918.27606	5.00076875E-16
918.27982	5.00068675E-16
918.28359	5.00101475E-16
918.28736	5.0012095E-16
918.29112	5.000861E-16
918.29489	5.0011275E-16
918.29866	5.001804E-16
918.30242	5.001517E-16
918.30619	5.00115825E-16
918.30996	5.0014555E-16
918.31372	5.0012505E-16
918.31749	5.00078925E-16
918.32126	5.00089175E-16
918.32502	5.00062525E-16
918.32879	4.99998975E-16
918.33256	5.0001435E-16
918.33632	5.000615E-16
918.34009	5.00076875E-16
918.34385	5.001025E-16
918.34762	5.001271E-16
918.35139	5.0012095E-16
918.35515	5.001148E-16
918.35892	5.0010455E-16
918.36269	5.00078925E-16
918.36645	5.00064575E-16
918.37022	5.00060475E-16
918.37399	5.00064575E-16
918.37775	5.00068675E-16
918.38152	5.0005125E-16
918.38529	5.00042025E-16
918.38905	5.0005535E-16
918.39282	5.00054325E-16
918.39659	5.0005535E-16
918.40035	5.0007995E-16
918.40412	5.00080975E-16
918.40789	5.0005945E-16
918.41165	5.0005125E-16
918.41542	5.000492E-16
918.41919	5.000574E-16
918.42295	5.000779E-16
918.42672	5.000861E-16
918.43048	5.00089175E-16
918.43425	5.000861E-16
918.43802	5.0006355E-16
918.44178	5.00054325E-16
918.44555	5.00058425E-16
918.44932	5.00042025E-16
918.45308	5.000328E-16
918.45685	5.00037925E-16
918.46062	5.000205E-16
918.46438	5.000246E-16
918.46815	5.000615E-16
918.47192	5.000738E-16
918.47568	5.000738E-16
918.47945	5.00078925E-16
918.48322	5.0005535E-16
918.48698	5.00042025E-16
918.49075	5.00041E-16
918.49452	4.99994875E-16
918.49828	4.99960025E-16
918.50205	4.99982575E-16
918.50582	4.99980525E-16
918.50958	4.9998565E-16
918.51335	5.00058425E-16
918.51711	5.00083025E-16
918.52088	5.00025625E-16
918.52465	5.0000205E-16
918.52841	4.99994875E-16
918.53218	4.999549E-16
918.53595	4.99964125E-16
918.53971	5.0001025E-16
918.54348	4.999918E-16
918.54725	4.99957975E-16
918.55101	4.9997745E-16
918.55478	5.00005125E-16
918.55855	5.0001845E-16
918.56231	5.000369E-16
918.56608	5.00031775E-16
918.56985	5.000041E-16
918.57361	4.999959E-16
918.57738	4.99990775E-16
918.58115	4.99962075E-16
918.58491	4.99929275E-16
918.58868	4.99919025E-16
918.59244	4.9994465E-16
918.59621	4.99994875E-16
918.59998	5.0001435E-16
918.60374	4.9999795E-16
918.60751	5.00011275E-16
918.61128	5.00035875E-16
918.61504	5.0000205E-16
918.61881	4.99953875E-16
918.62258	4.999549E-16
918.62634	4.99962075E-16
918.63011	4.9993645E-16
918.63388	4.999057E-16
918.63764	4.99904675E-16
918.64141	4.99933375E-16
918.64518	4.999508E-16
918.64894	4.99927225E-16
918.65271	4.99906725E-16
918.65648	4.999221E-16
918.66024	4.999262E-16
918.66401	4.99906725E-16
918.66778	4.99906725E-16
918.67154	4.9992825E-16
918.67531	4.99951825E-16
918.67907	4.99972325E-16
918.68284	4.999918E-16
918.68661	5.0000205E-16
918.69037	4.99980525E-16
918.69414	4.999262E-16
918.69791	4.9989545E-16
918.70167	4.999139E-16
918.70544	4.999262E-16
918.70921	4.9991185E-16
918.71297	4.99904675E-16
918.71674	4.998975E-16
918.72051	4.99894425E-16
918.72427	4.9992005E-16
918.72804	4.99941575E-16
918.73181	4.9992415E-16
918.73557	4.99904675E-16
918.73934	4.99898525E-16
918.74311	4.9990775E-16
918.74687	4.99951825E-16
918.75064	4.9997335E-16
918.7544	4.9991185E-16
918.75817	4.99865725E-16
918.76194	4.999098E-16
918.7657	4.9994055E-16
918.76947	4.99927225E-16
918.77324	4.99941575E-16
918.777	4.99947725E-16
918.78077	4.999139E-16
918.78454	4.99902625E-16
918.7883	4.999139E-16
918.79207	4.99910825E-16
918.79584	4.9991185E-16
918.7996	4.999057E-16
918.80337	4.9988725E-16
918.80714	4.99912875E-16
918.8109	4.999508E-16
918.81467	4.99937475E-16
918.81844	4.99918E-16
918.8222	4.999303E-16
918.82597	4.99945675E-16
918.82974	4.9996105E-16
918.8335	4.99960025E-16
918.83727	4.99933375E-16
918.84103	4.9991595E-16
918.8448	4.99906725E-16
918.84857	4.99904675E-16
918.85233	4.99945675E-16
918.8561	4.99996925E-16
918.85987	5.00009225E-16
918.86363	5.00009225E-16
918.8674	4.999877E-16
918.87117	4.99943625E-16
918.87493	4.99949775E-16
918.8787	4.99978475E-16
918.88247	4.99955925E-16
918.88623	4.99935425E-16
918.89	4.99949775E-16
918.89377	4.99962075E-16
918.89753	4.99992825E-16
918.9013	5.00025625E-16
918.90507	5.00007175E-16
918.90883	4.99980525E-16
918.9126	4.99986675E-16
918.91637	4.999918E-16
918.92013	4.99998975E-16
918.9239	5.0000615E-16
918.92766	4.999959E-16
918.93143	4.99996925E-16
918.9352	5.0001025E-16
918.93896	5.00019475E-16
918.94273	5.00046125E-16
918.9465	5.00068675E-16
918.95026	5.00044075E-16
918.95403	5.000164E-16
918.9578	5.000123E-16
918.96156	5.0001435E-16
918.96533	5.0003895E-16
918.9691	5.0004715E-16
918.97286	5.00003075E-16
918.97663	4.99996925E-16
918.9804	5.0005125E-16
918.98416	5.0005945E-16
918.98793	5.00041E-16
918.9917	5.00072775E-16
918.99546	5.0008815E-16
918.99923	5.00042025E-16
919.00299	5.00015375E-16
919.00676	5.0003485E-16
919.01053	5.00046125E-16
919.01429	5.0003895E-16
919.01806	5.00035875E-16
919.02183	5.00056375E-16
919.02559	5.00109675E-16
919.02936	5.001394E-16
919.03313	5.000943E-16
919.03689	5.0005535E-16
919.04066	5.0010455E-16
919.04443	5.0014965E-16
919.04819	5.00124025E-16
919.05196	5.001025E-16
919.05573	5.00093275E-16
919.05949	5.000492E-16
919.06326	5.00046125E-16
919.06703	5.0012095E-16
919.07079	5.0016605E-16
919.07456	5.00146575E-16
919.07833	5.0012095E-16
919.08209	5.00097375E-16
919.08586	5.00078925E-16
919.08962	5.00082E-16
919.09339	5.00085075E-16
919.09716	5.00062525E-16
919.10092	5.0003075E-16
919.10469	5.00050225E-16
919.10846	5.0012915E-16
919.11222	5.001681E-16
919.11599	5.001271E-16
919.11976	5.00101475E-16
919.12352	5.001066E-16
919.12729	5.00097375E-16
919.13106	5.00101475E-16
919.13482	5.001148E-16
919.13859	5.00095325E-16
919.14236	5.00078925E-16
919.14612	5.0009225E-16
919.14989	5.0012915E-16
919.15366	5.001968E-16
919.15742	5.0023575E-16
919.16119	5.0019885E-16
919.16496	5.001681E-16
919.16872	5.00164E-16
919.17249	5.00140425E-16
919.17625	5.0013735E-16
919.18002	5.00148625E-16
919.18379	5.00124025E-16
919.18755	5.00109675E-16
919.19132	5.00119925E-16
919.19509	5.00130175E-16
919.19885	5.001681E-16
919.20262	5.0019475E-16
919.20639	5.0015375E-16
919.21015	5.00111725E-16
919.21392	5.0008815E-16
919.21769	5.000656E-16
919.22145	5.000902E-16
919.22522	5.0010865E-16
919.22899	5.00062525E-16
919.23275	5.000615E-16
919.23652	5.001271E-16
919.24029	5.001517E-16
919.24405	5.0014145E-16
919.24782	5.00123E-16
919.25158	5.000943E-16
919.25535	5.0010045E-16
919.25912	5.001148E-16
919.26288	5.00082E-16
919.26665	5.00066625E-16
919.27042	5.00070725E-16
919.27418	5.000533E-16
919.27795	5.00087125E-16
919.28172	5.001476E-16
919.28548	5.001435E-16
919.28925	5.00126075E-16
919.29302	5.0012095E-16
919.29678	5.00085075E-16
919.30055	5.0008405E-16
919.30432	5.00109675E-16
919.30808	5.0007995E-16
919.31185	5.00068675E-16
919.31562	5.001025E-16
919.31938	5.00087125E-16
919.32315	5.000656E-16
919.32692	5.00105575E-16
919.33068	5.00136325E-16
919.33445	5.0012915E-16
919.33821	5.0010865E-16
919.34198	5.00076875E-16
919.34575	5.000656E-16
919.34951	5.000656E-16
919.35328	5.0004305E-16
919.35705	5.000328E-16
919.36081	5.00044075E-16
919.36458	5.000574E-16
919.36835	5.001025E-16
919.37211	5.001476E-16
919.37588	5.0012915E-16
919.37965	5.00085075E-16
919.38341	5.00052275E-16
919.38718	5.0003895E-16
919.39095	5.00068675E-16
919.39471	5.00089175E-16
919.39848	5.00066625E-16
919.40225	5.000574E-16
919.40601	5.0006765E-16
919.40978	5.0007995E-16
919.41354	5.0012095E-16
919.41731	5.0013325E-16
919.42108	5.0008405E-16
919.42484	5.00054325E-16
919.42861	5.000492E-16
919.43238	5.00046125E-16
919.43614	5.00078925E-16
919.43991	5.000697E-16
919.44368	4.999959E-16
919.44744	4.9999385E-16
919.45121	5.00035875E-16
919.45498	5.0002665E-16
919.45874	5.0004305E-16
919.46251	5.00068675E-16
919.46628	5.0002255E-16
919.47004	5.00011275E-16
919.47381	5.00041E-16
919.47758	4.99994875E-16
919.48134	4.999672E-16
919.48511	5.00011275E-16
919.48888	5E-16
919.49264	4.9999795E-16
919.49641	5.0008405E-16
919.50017	5.00107625E-16
919.50394	5.0004305E-16
919.50771	5.000246E-16
919.51147	5.000287E-16
919.51524	5.00013325E-16
919.51901	5.0001845E-16
919.52277	5.0000615E-16
919.52654	4.99962075E-16
919.53031	4.999631E-16
919.53407	4.9999795E-16
919.53784	5.00009225E-16
919.54161	5.00007175E-16
919.54537	5.000082E-16
919.54914	4.9999795E-16
919.55291	4.9997335E-16
919.55667	4.99957975E-16
919.56044	4.999754E-16
919.56421	4.9999795E-16
919.56797	4.999795E-16
919.57174	4.9995695E-16
919.57551	4.9997335E-16
919.57927	5.0000205E-16
919.58304	5.00025625E-16
919.5868	5.0002665E-16
919.59057	5.00001025E-16
919.59434	5E-16
919.5981	5.00019475E-16
919.60187	4.99988725E-16
919.60564	4.9994055E-16
919.6094	4.9994465E-16
919.61317	4.999672E-16
919.61694	4.99986675E-16
919.6207	5.00019475E-16
919.62447	5.00037925E-16
919.62824	5.00021525E-16
919.632	4.999713E-16
919.63577	4.99912875E-16
919.63954	4.9991595E-16
919.6433	4.999672E-16
919.64707	4.99959E-16
919.65084	4.999139E-16
919.6546	4.9992005E-16
919.65837	4.9993235E-16
919.66213	4.99933375E-16
919.6659	4.99972325E-16
919.66967	4.99996925E-16
919.67343	4.999754E-16
919.6772	4.999795E-16
919.68097	4.99986675E-16
919.68473	4.99941575E-16
919.6885	4.99912875E-16
919.69227	4.99923125E-16
919.69603	4.999262E-16
919.6998	4.99941575E-16
919.70357	4.9996925E-16
919.70733	4.99962075E-16
919.7111	4.99949775E-16
919.71487	4.99955925E-16
919.71863	4.99945675E-16
919.7224	4.999262E-16
919.72617	4.99918E-16
919.72993	4.99910825E-16
919.7337	4.9991595E-16
919.73747	4.999221E-16
919.74123	4.998975E-16
919.745	4.998934E-16
919.74876	4.99949775E-16
919.75253	4.9998975E-16
919.7563	4.99968225E-16
919.76006	4.99945675E-16
919.76383	4.999467E-16
919.7676	4.99929275E-16
919.77136	4.9989955E-16
919.77513	4.99912875E-16
919.7789	4.999467E-16
919.78266	4.999221E-16
919.78643	4.99867775E-16
919.7902	4.9989135E-16
919.79396	4.999631E-16
919.79773	4.99974375E-16
919.8015	4.99939525E-16
919.80526	4.999221E-16
919.80903	4.99916975E-16
919.8128	4.99910825E-16
919.81656	4.9989545E-16
919.82033	4.99857525E-16
919.8241	4.99839075E-16
919.82786	4.9986265E-16
919.83163	4.998811E-16
919.83539	4.99906725E-16
919.83916	4.999672E-16
919.84293	4.9999385E-16
919.84669	4.9995285E-16
919.85046	4.999221E-16
919.85423	4.999262E-16
919.85799	4.99929275E-16
919.86176	4.999262E-16
919.86553	4.999057E-16
919.86929	4.9987905E-16
919.87306	4.998975E-16
919.87683	4.99949775E-16
919.88059	4.99994875E-16
919.88436	5.00035875E-16
919.88813	5.000369E-16
919.89189	4.99970275E-16
919.89566	4.99925175E-16
919.89943	4.9994055E-16
919.90319	4.99937475E-16
919.90696	4.998975E-16
919.91072	4.99875975E-16
919.91449	4.99890325E-16
919.91826	4.99929275E-16
919.92202	4.9996105E-16
919.92579	4.9995695E-16
919.92956	4.99947725E-16
919.93332	4.9994875E-16
919.93709	4.99931325E-16
919.94086	4.9991595E-16
919.94462	4.99929275E-16
919.94839	4.9994465E-16
919.95216	4.99947725E-16
919.95592	4.99933375E-16
919.95969	4.9990365E-16
919.96346	4.9992005E-16
919.96722	4.99974375E-16
919.97099	4.99959E-16
919.97476	4.99900575E-16
919.97852	4.9989545E-16
919.98229	4.99902625E-16
919.98606	4.9988725E-16
919.98982	4.998975E-16
919.99359	4.9990365E-16
919.99735	4.9987905E-16
920.00112	4.998852E-16
920.00489	4.999221E-16
920.00865	4.999467E-16
920.01242	4.9998155E-16
920.01619	5.0001435E-16
920.01995	4.999918E-16
920.02372	4.99941575E-16
920.02749	4.99925175E-16
920.03125	4.999344E-16
920.03502	4.999344E-16
920.03879	4.9992005E-16
920.04255	4.99921075E-16
920.04632	4.999385E-16
920.05009	4.99957975E-16
920.05385	4.99994875E-16
920.05762	5.00031775E-16
920.06139	5.0002255E-16
920.06515	4.99986675E-16
920.06892	4.999754E-16
920.07268	4.99982575E-16
920.07645	4.999754E-16
920.08022	4.99929275E-16
920.08398	4.998893E-16
920.08775	4.99943625E-16
920.09152	5.00023575E-16
920.09528	5.000164E-16
920.09905	5.0000615E-16
920.10282	5.0003895E-16
920.10658	5.00009225E-16
920.11035	4.999754E-16
920.11412	5.0003075E-16
920.11788	5.0003485E-16
920.12165	4.999508E-16
920.12542	4.99923125E-16
920.12918	4.999385E-16
920.13295	4.9995285E-16
920.13672	5.0002665E-16
920.14048	5.0008405E-16
920.14425	5.0004715E-16
920.14802	5.0001025E-16
920.15178	5E-16
920.15555	4.999795E-16
920.15931	4.9998565E-16
920.16308	4.99996925E-16
920.16685	4.9996925E-16
920.17061	4.99978475E-16
920.17438	5.000369E-16
920.17815	5.00068675E-16
920.18191	5.00087125E-16
920.18568	5.001148E-16
920.18945	5.00105575E-16
920.19321	5.00074825E-16
920.19698	5.00070725E-16
920.20075	5.0008405E-16
920.20451	5.0007995E-16
920.20828	5.00042025E-16
920.21205	4.99992825E-16
920.21581	4.999754E-16
920.21958	5.00001025E-16
920.22335	5.00046125E-16
920.22711	5.00082E-16
920.23088	5.00070725E-16
920.23465	5.00027675E-16
920.23841	5.0001845E-16
920.24218	5.0004305E-16
920.24594	5.000656E-16
920.24971	5.00080975E-16
920.25348	5.0007995E-16
920.25724	5.0006765E-16
920.26101	5.00078925E-16
920.26478	5.001025E-16
920.26854	5.00107625E-16
920.27231	5.00101475E-16
920.27608	5.00095325E-16
920.27984	5.00089175E-16
920.28361	5.00080975E-16
920.28738	5.00060475E-16
920.29114	5.00056375E-16
920.29491	5.00083025E-16
920.29868	5.0007995E-16
920.30244	5.00042025E-16
920.30621	5.00054325E-16
920.30998	5.00107625E-16
920.31374	5.001271E-16
920.31751	5.001271E-16
920.32127	5.001189E-16
920.32504	5.0007175E-16
920.32881	5.0003485E-16
920.33257	5.0007175E-16
920.33634	5.001025E-16
920.34011	5.00066625E-16
920.34387	5.0004715E-16
920.34764	5.00082E-16
920.35141	5.000984E-16
920.35517	5.0010455E-16
920.35894	5.001476E-16
920.36271	5.001558E-16
920.36647	5.0010455E-16
920.37024	5.00085075E-16
920.37401	5.0009635E-16
920.37777	5.000656E-16
920.38154	5.00029725E-16
920.38531	5.00035875E-16
920.38907	5.0005535E-16
920.39284	5.0007585E-16
920.39661	5.00082E-16
920.40037	5.00052275E-16
920.40414	5.0003485E-16
920.4079	5.00066625E-16
920.41167	5.00095325E-16
920.41544	5.00080975E-16
920.4192	5.000328E-16
920.42297	4.99992825E-16
920.42674	5.00003075E-16
920.4305	5.00042025E-16
920.43427	5.00083025E-16
920.43804	5.001271E-16
920.4418	5.00126075E-16
920.44557	5.00080975E-16
920.44934	5.00091225E-16
920.4531	5.0012915E-16
920.45687	5.0008815E-16
920.46064	5.0002665E-16
920.4644	5.0001435E-16
920.46817	5.00003075E-16
920.47194	5.00005125E-16
920.4757	5.00044075E-16
920.47947	5.000738E-16
920.48324	5.000984E-16
920.487	5.00115825E-16
920.49077	5.0007585E-16
920.49453	5.0003075E-16
920.4983	5.00039975E-16
920.50207	5.0004305E-16
920.50583	5.00009225E-16
920.5096	4.99994875E-16
920.51337	5.000082E-16
920.51713	5.00025625E-16
920.5209	5.0004305E-16
920.52467	5.00054325E-16
920.52843	5.000533E-16
920.5322	5.00029725E-16
920.53597	5E-16
920.53973	5.000082E-16
920.5435	5.000287E-16
920.54727	5.000287E-16
920.55103	5.00039975E-16
920.5548	5.0003895E-16
920.55857	5.0000205E-16
920.56233	5.00007175E-16
920.5661	5.000533E-16
920.56986	5.00054325E-16
920.57363	5.00042025E-16
920.5774	5.0004715E-16
920.58116	5.000082E-16
920.58493	4.9995695E-16
920.5887	4.99959E-16
920.59246	4.99978475E-16
920.59623	4.99984625E-16
920.6	4.9998155E-16
920.60376	4.999836E-16
920.60753	5.0002665E-16
920.6113	5.0005535E-16
920.61506	4.99988725E-16
920.61883	4.999262E-16
920.6226	4.99945675E-16
920.62636	4.999467E-16
920.63013	4.9990775E-16
920.6339	4.99916975E-16
920.63766	4.99947725E-16
920.64143	4.99939525E-16
920.6452	4.999344E-16
920.64896	4.99976425E-16
920.65273	5.00023575E-16
920.65649	5.000164E-16
920.66026	4.99986675E-16
920.66403	4.99984625E-16
920.66779	4.99966175E-16
920.67156	4.999303E-16
920.67533	4.99947725E-16
920.67909	4.9996925E-16
920.68286	4.999344E-16
920.68663	4.99929275E-16
920.69039	4.99957975E-16
920.69416	4.99929275E-16
920.69793	4.99904675E-16
920.70169	4.99949775E-16
920.70546	4.99976425E-16
920.70923	4.999426E-16
920.71299	4.99912875E-16
920.71676	4.99916975E-16
920.72053	4.99933375E-16
920.72429	4.99929275E-16
920.72806	4.999098E-16
920.73182	4.9994055E-16
920.73559	5.00003075E-16
920.73936	5.000164E-16
920.74312	4.99978475E-16
920.74689	4.999344E-16
920.75066	4.99927225E-16
920.75442	4.99968225E-16
920.75819	4.99972325E-16
920.76196	4.999098E-16
920.76572	4.99898525E-16
920.76949	4.99945675E-16
920.77326	4.999549E-16
920.77702	4.99957975E-16
920.78079	4.999795E-16
920.78456	4.999549E-16
920.78832	4.99916975E-16
920.79209	4.999221E-16
920.79586	4.999303E-16
920.79962	4.99931325E-16
920.80339	4.99929275E-16
920.80716	4.99898525E-16
920.81092	4.9987905E-16
920.81469	4.9991595E-16
920.81845	4.999467E-16
920.82222	4.999385E-16
920.82599	4.99939525E-16
920.82975	4.9995285E-16
920.83352	4.99935425E-16
920.83729	4.99896475E-16
920.84105	4.9988725E-16
920.84482	4.99896475E-16
920.84859	4.998811E-16
920.85235	4.99869825E-16
920.85612	4.99906725E-16
920.85989	4.99953875E-16
920.86365	4.999754E-16
920.86742	4.9998155E-16
920.87119	4.999713E-16
920.87495	4.99947725E-16
920.87872	4.999262E-16
920.88249	4.99902625E-16
920.88625	4.99898525E-16
920.89002	4.999057E-16
920.89379	4.998688E-16
920.89755	4.99834975E-16
920.90132	4.998893E-16
920.90508	4.9995285E-16
920.90885	4.99959E-16
920.91262	4.9995695E-16
920.91638	4.9994875E-16
920.92015	4.999262E-16
920.92392	4.9992825E-16
920.92768	4.999303E-16
920.93145	4.9991185E-16
920.93522	4.9990365E-16
920.93898	4.998852E-16
920.94275	4.99875975E-16
920.94652	4.99931325E-16
920.95028	4.99972325E-16
920.95405	4.999508E-16
920.95782	4.99966175E-16
920.96158	5.00005125E-16
920.96535	4.99982575E-16
920.96912	4.99953875E-16
920.97288	4.9995695E-16
920.97665	4.999508E-16
920.98041	4.999385E-16
920.98418	4.9992415E-16
920.98795	4.9991595E-16
920.99171	4.99949775E-16
920.99548	4.9998975E-16
920.99925	4.99978475E-16
921.00301	4.9995695E-16
921.00678	4.999549E-16
921.01055	4.99955925E-16
921.01431	4.9997335E-16
921.01808	4.999672E-16
921.02185	4.999221E-16
921.02561	4.99921075E-16
921.02938	4.99968225E-16
921.03315	4.99996925E-16
921.03691	5.000287E-16
921.04068	5.00056375E-16
921.04445	5.00031775E-16
921.04821	5.000123E-16
921.05198	5.000164E-16
921.05575	4.999713E-16
921.05951	4.999221E-16
921.06328	4.9993235E-16
921.06704	4.99921075E-16
921.07081	4.998852E-16
921.07458	4.999098E-16
921.07834	4.99949775E-16
921.08211	4.999467E-16
921.08588	4.99964125E-16
921.08964	4.99994875E-16
921.09341	4.99964125E-16
921.09718	4.999303E-16
921.10094	4.99966175E-16
921.10471	4.99992825E-16
921.10848	4.99951825E-16
921.11224	4.99916975E-16
921.11601	4.99927225E-16
921.11978	4.99953875E-16
921.12354	5.00001025E-16
921.12731	5.00052275E-16
921.13108	5.0004715E-16
921.13484	5.0000205E-16
921.13861	4.999795E-16
921.14237	4.99972325E-16
921.14614	4.99957975E-16
921.14991	4.99953875E-16
921.15367	4.99949775E-16
921.15744	4.999426E-16
921.16121	4.9995695E-16
921.16497	4.99980525E-16
921.16874	5.000041E-16
921.17251	5.00046125E-16
921.17627	5.00056375E-16
921.18004	5.0000615E-16
921.18381	4.99990775E-16
921.18757	5.000205E-16
921.19134	4.999918E-16
921.19511	4.9995695E-16
921.19887	5E-16
921.20264	5.0002255E-16
921.20641	4.99990775E-16
921.21017	5.00005125E-16
921.21394	5.000451E-16
921.21771	5.00039975E-16
921.22147	5.00033825E-16
921.22524	5.00052275E-16
921.229	5.000574E-16
921.23277	5.000369E-16
921.23654	4.9999795E-16
921.2403	4.9997335E-16
921.24407	5.0000205E-16
921.24784	5.00025625E-16
921.2516	5.000082E-16
921.25537	5.00019475E-16
921.25914	5.0004305E-16
921.2629	5.00003075E-16
921.26667	4.9996515E-16
921.27044	4.99976425E-16
921.2742	4.999754E-16
921.27797	4.99959E-16
921.28174	4.999631E-16
921.2855	4.999672E-16
921.28927	4.999959E-16
921.29304	5.00060475E-16
921.2968	5.0008405E-16
921.30057	5.0004715E-16
921.30434	5.000123E-16
921.3081	4.99990775E-16
921.31187	4.999877E-16
921.31563	5.0001025E-16
921.3194	5.0000615E-16
921.32317	4.99972325E-16
921.32693	4.9998975E-16
921.3307	5.00042025E-16
921.33447	5.000574E-16
921.33823	5.00054325E-16
921.342	5.000615E-16
921.34577	5.0005945E-16
921.34953	5.000574E-16
921.3533	5.0005945E-16
921.35707	5.00039975E-16
921.36083	5.0002665E-16
921.3646	5.000369E-16
921.36837	5.0002665E-16
921.37213	5.00009225E-16
921.3759	5.0003075E-16
921.37967	5.0004305E-16
921.38343	5.0003075E-16
921.3872	5.00066625E-16
921.39096	5.00101475E-16
921.39473	5.000574E-16
921.3985	5.00033825E-16
921.40226	5.00068675E-16
921.40603	5.00041E-16
921.4098	4.99986675E-16
921.41356	5.000164E-16
921.41733	5.000492E-16
921.4211	5.00029725E-16
921.42486	5.00039975E-16
921.42863	5.00066625E-16
921.4324	5.00054325E-16
921.43616	5.0005125E-16
921.43993	5.000574E-16
921.4437	5.00025625E-16
921.44746	5.000123E-16
921.45123	5.00035875E-16
921.455	5.00023575E-16
921.45876	5.00001025E-16
921.46253	5.000328E-16
921.4663	5.000574E-16
921.47006	5.00039975E-16
921.47383	5.00064575E-16
921.47759	5.00123E-16
921.48136	5.00111725E-16
921.48513	5.00068675E-16
921.48889	5.00091225E-16
921.49266	5.00109675E-16
921.49643	5.00060475E-16
921.50019	5.00041E-16
921.50396	5.00095325E-16
921.50773	5.00128125E-16
921.51149	5.001025E-16
921.51526	5.00060475E-16
921.51903	5.000369E-16
921.52279	5.00046125E-16
921.52656	5.00058425E-16
921.53033	5.000369E-16
921.53409	5.000123E-16
921.53786	5.00005125E-16
921.54163	5.000041E-16
921.54539	5.00027675E-16
921.54916	5.00058425E-16
921.55293	5.0005125E-16
921.55669	5.0004305E-16
921.56046	5.00058425E-16
921.56422	5.00064575E-16
921.56799	5.00076875E-16
921.57176	5.0008405E-16
921.57552	5.00044075E-16
921.57929	5.0001025E-16
921.58306	5.00023575E-16
921.58682	5.000328E-16
921.59059	5.0005125E-16
921.59436	5.0009225E-16
921.59812	5.00091225E-16
921.60189	5.00056375E-16
921.60566	5.000574E-16
921.60942	5.00066625E-16
921.61319	5.0005535E-16
921.61696	5.000451E-16
921.62072	5.00023575E-16
921.62449	4.9999795E-16
921.62826	5.000123E-16
921.63202	5.000533E-16
921.63579	5.000779E-16
921.63955	5.00072775E-16
921.64332	5.00064575E-16
921.64709	5.00074825E-16
921.65085	5.00068675E-16
921.65462	5.0004305E-16
921.65839	5.000533E-16
921.66215	5.00056375E-16
921.66592	5.00003075E-16
921.66969	4.999959E-16
921.67345	5.00056375E-16
921.67722	5.000615E-16
921.68099	5.00019475E-16
921.68475	5.00027675E-16
921.68852	5.00052275E-16
921.69229	5.0004715E-16
921.69605	5.00044075E-16
921.69982	5.000574E-16
921.70359	5.0005945E-16
921.70735	5.000328E-16
921.71112	5.000164E-16
921.71489	5.00039975E-16
921.71865	5.00039975E-16
921.72242	5.0001435E-16
921.72618	5.000574E-16
921.72995	5.00097375E-16
921.73372	5.00039975E-16
921.73748	5.000246E-16
921.74125	5.000738E-16
921.74502	5.000246E-16
921.74878	4.99959E-16
921.75255	5.00003075E-16
921.75632	5.00023575E-16
921.76008	4.999918E-16
921.76385	5.000287E-16
921.76762	5.0006765E-16
921.77138	5.0004715E-16
921.77515	5.00039975E-16
921.77892	5.00027675E-16
921.78268	4.9998565E-16
921.78645	4.999836E-16
921.79022	4.999959E-16
921.79398	4.999713E-16
921.79775	4.9996105E-16
921.80151	4.999836E-16
921.80528	5.00007175E-16
921.80905	5.0003075E-16
921.81281	5.000287E-16
921.81658	5E-16
921.82035	4.99992825E-16
921.82411	4.999959E-16
921.82788	4.999795E-16
921.83165	4.999672E-16
921.83541	4.999549E-16
921.83918	4.99937475E-16
921.84295	4.999467E-16
921.84671	4.99980525E-16
921.85048	5.0001025E-16
921.85425	5.00015375E-16
921.85801	4.99984625E-16
921.86178	4.99966175E-16
921.86555	4.99994875E-16
921.86931	4.99988725E-16
921.87308	4.99933375E-16
921.87685	4.9993235E-16
921.88061	4.9996105E-16
921.88438	4.999426E-16
921.88814	4.99941575E-16
921.89191	4.99996925E-16
921.89568	5.00027675E-16
921.89944	4.99998975E-16
921.90321	4.99959E-16
921.90698	4.99955925E-16
921.91074	4.999918E-16
921.91451	5.00001025E-16
921.91828	4.999631E-16
921.92204	4.99947725E-16
921.92581	4.99960025E-16
921.92958	4.99960025E-16
921.93334	4.99974375E-16
921.93711	4.99986675E-16
921.94088	4.99951825E-16
921.94464	4.99933375E-16
921.94841	4.99962075E-16
921.95218	4.99970275E-16
921.95594	4.999467E-16
921.95971	4.99918E-16
921.96348	4.998852E-16
921.96724	4.998934E-16
921.97101	4.999508E-16
921.97477	4.99974375E-16
921.97854	4.99960025E-16
921.98231	4.9996925E-16
921.98607	4.9997335E-16
921.98984	4.99941575E-16
921.99361	4.99918E-16
921.99737	4.9992415E-16
922.00114	4.999385E-16
922.00491	4.99939525E-16
922.00867	4.9993645E-16
922.01244	4.99939525E-16
922.01621	4.99931325E-16
922.01997	4.99921075E-16
922.02374	4.99959E-16
922.02751	5.00003075E-16
922.03127	4.99976425E-16
922.03504	4.99919025E-16
922.03881	4.99910825E-16
922.04257	4.999303E-16
922.04634	4.9993645E-16
922.0501	4.999139E-16
922.05387	4.99890325E-16
922.05764	4.99912875E-16
922.0614	4.99962075E-16
922.06517	4.9997745E-16
922.06894	4.99970275E-16
922.0727	4.99951825E-16
922.07647	4.99918E-16
922.08024	4.999139E-16
922.084	4.99937475E-16
922.08777	4.99925175E-16
922.09154	4.9989135E-16
922.0953	4.998852E-16
922.09907	4.99894425E-16
922.10284	4.9991185E-16
922.1066	4.99937475E-16
922.11037	4.999467E-16
922.11414	4.99918E-16
922.1179	4.9986265E-16
922.12167	4.99843175E-16
922.12544	4.998893E-16
922.1292	4.99916975E-16
922.13297	4.99896475E-16
922.13673	4.99904675E-16
922.1405	4.999262E-16
922.14427	4.99935425E-16
922.14803	4.9998975E-16
922.1518	5.00025625E-16
922.15557	4.999631E-16
922.15933	4.9992005E-16
922.1631	4.99947725E-16
922.16687	4.999549E-16
922.17063	4.9995695E-16
922.1744	4.9995695E-16
922.17817	4.999098E-16
922.18193	4.99910825E-16
922.1857	4.9997745E-16
922.18947	4.99976425E-16
922.19323	4.99937475E-16
922.197	4.99955925E-16
922.20077	4.9997335E-16
922.20453	4.99962075E-16
922.2083	4.99957975E-16
922.21207	4.9994055E-16
922.21583	4.99937475E-16
922.2196	4.9996515E-16
922.22336	4.99964125E-16
922.22713	4.999795E-16
922.2309	5.00039975E-16
922.23466	5.00050225E-16
922.23843	5.0001845E-16
922.2422	5.000287E-16
922.24596	5.00027675E-16
922.24973	4.999959E-16
922.2535	4.99998975E-16
922.25726	4.999959E-16
922.26103	4.99960025E-16
922.2648	4.9994465E-16
922.26856	4.9994055E-16
922.27233	4.999385E-16
922.2761	4.99984625E-16
922.27986	5.000369E-16
922.28363	5.00031775E-16
922.2874	5.00019475E-16
922.29116	5.0003485E-16
922.29493	5.00039975E-16
922.29869	5.00031775E-16
922.30246	5.0002665E-16
922.30623	5.000164E-16
922.30999	5.000123E-16
922.31376	5.0002665E-16
922.31753	5.00041E-16
922.32129	5.00046125E-16
922.32506	5.00039975E-16
922.32883	5.00017425E-16
922.33259	5.00005125E-16
922.33636	5.00033825E-16
922.34013	5.000533E-16
922.34389	5.0002665E-16
922.34766	5.00011275E-16
922.35143	5.0003485E-16
922.35519	5.0003895E-16
922.35896	5.0001435E-16
922.36273	5.0001025E-16
922.36649	5.0004715E-16
922.37026	5.00089175E-16
922.37403	5.0008405E-16
922.37779	5.000492E-16
922.38156	5.000574E-16
922.38532	5.000779E-16
922.38909	5.00042025E-16
922.39286	5.000123E-16
922.39662	5.000246E-16
922.40039	5.00019475E-16
922.40416	5.0001845E-16
922.40792	5.00056375E-16
922.41169	5.00083025E-16
922.41546	5.00097375E-16
922.41922	5.00121975E-16
922.42299	5.001025E-16
922.42676	5.0006355E-16
922.43052	5.00064575E-16
922.43429	5.0006355E-16
922.43806	5.00060475E-16
922.44182	5.0008405E-16
922.44559	5.0007585E-16
922.44936	5.00064575E-16
922.45312	5.00103525E-16
922.45689	5.001025E-16
922.46065	5.00054325E-16
922.46442	5.00074825E-16
922.46819	5.00111725E-16
922.47195	5.000779E-16
922.47572	5.000451E-16
922.47949	5.0003895E-16
922.48325	5.0003075E-16
922.48702	5.000615E-16
922.49079	5.00101475E-16
922.49455	5.00093275E-16
922.49832	5.00097375E-16
922.50209	5.00126075E-16
922.50585	5.0010865E-16
922.50962	5.00082E-16
922.51339	5.00097375E-16
922.51715	5.00107625E-16
922.52092	5.00093275E-16
922.52469	5.00085075E-16
922.52845	5.00093275E-16
[truncated: 11,277 more rows]
