# Supplementary material for: Nitrogen-Broadening Parameters for Atmospheric Spectra Modelling of the ν3 Band of SF6
Source: Molecules. 2022 Jan 19;27(3):646. doi: 10.3390/molecules27030646 (PMC8838927; doi:10.3390/molecules27030646)
Supplement: Supplementary file 1 [file molecules-27-00646-s001.zip › P213K 50mb.dat]

910.10973	2.499836E-16
910.1102	2.4999795E-16
910.11067	2.500082E-16
910.11114	2.5001025E-16
910.11161	2.5000615E-16
910.11208	2.4999385E-16
910.11255	2.499754E-16
910.11303	2.499549E-16
910.1135	2.499344E-16
910.11397	2.4991595E-16
910.11444	2.499016E-16
910.11491	2.4989135E-16
910.11538	2.4988725E-16
910.11585	2.498852E-16
910.11632	2.498852E-16
910.11679	2.498852E-16
910.11726	2.4988725E-16
910.11773	2.498852E-16
910.1182	2.498852E-16
910.11868	2.4988315E-16
910.11915	2.4987905E-16
910.11962	2.49877E-16
910.12009	2.498729E-16
910.12056	2.498688E-16
910.12103	2.498647E-16
910.1215	2.498606E-16
910.12197	2.498606E-16
910.12244	2.4986265E-16
910.12291	2.498688E-16
910.12338	2.498811E-16
910.12385	2.4989955E-16
910.12433	2.4992415E-16
910.1248	2.499549E-16
910.12527	2.4998565E-16
910.12574	2.5001435E-16
910.12621	2.500369E-16
910.12668	2.500533E-16
910.12715	2.5005945E-16
910.12762	2.500533E-16
910.12809	2.5003895E-16
910.12856	2.500164E-16
910.12903	2.499918E-16
910.1295	2.4996925E-16
910.12998	2.499508E-16
910.13045	2.4994055E-16
910.13092	2.499385E-16
910.13139	2.4994465E-16
910.13186	2.4995695E-16
910.13233	2.499713E-16
910.1328	2.499836E-16
910.13327	2.499918E-16
910.13374	2.4999385E-16
910.13421	2.4998565E-16
910.13468	2.4997335E-16
910.13515	2.499549E-16
910.13562	2.4993645E-16
910.1361	2.499221E-16
910.13657	2.4991185E-16
910.13704	2.4991185E-16
910.13751	2.49918E-16
910.13798	2.4993235E-16
910.13845	2.4995285E-16
910.13892	2.499713E-16
910.13939	2.499877E-16
910.13986	2.499959E-16
910.14033	2.499959E-16
910.1408	2.4998565E-16
910.14127	2.4996515E-16
910.14175	2.4994055E-16
910.14222	2.499139E-16
910.14269	2.498893E-16
910.14316	2.4987495E-16
910.14363	2.4987085E-16
910.1441	2.498811E-16
910.14457	2.499057E-16
910.14504	2.4994055E-16
910.14551	2.499836E-16
910.14598	2.500246E-16
910.14645	2.5006355E-16
910.14692	2.500902E-16
910.1474	2.501025E-16
910.14787	2.500984E-16
910.14834	2.5007995E-16
910.14881	2.500492E-16
910.14928	2.500082E-16
910.14975	2.4996515E-16
910.15022	2.499262E-16
910.15069	2.4989135E-16
910.15116	2.498688E-16
910.15163	2.4985445E-16
910.1521	2.498524E-16
910.15257	2.498565E-16
910.15305	2.498688E-16
910.15352	2.4988315E-16
910.15399	2.498975E-16
910.15446	2.499098E-16
910.15493	2.4992005E-16
910.1554	2.4992825E-16
910.15587	2.499344E-16
910.15634	2.4993645E-16
910.15681	2.4993645E-16
910.15728	2.4993645E-16
910.15775	2.4993235E-16
910.15822	2.4992415E-16
910.1587	2.4991595E-16
910.15917	2.499016E-16
910.15964	2.4988725E-16
910.16011	2.498729E-16
910.16058	2.498606E-16
910.16105	2.498524E-16
910.16152	2.4985035E-16
910.16199	2.4985445E-16
910.16246	2.498647E-16
910.16293	2.4987905E-16
910.1634	2.498934E-16
910.16387	2.4990775E-16
910.16434	2.49918E-16
910.16482	2.4992415E-16
910.16529	2.4992415E-16
910.16576	2.49918E-16
910.16623	2.499098E-16
910.1667	2.4989955E-16
910.16717	2.498893E-16
910.16764	2.498852E-16
910.16811	2.498811E-16
910.16858	2.4988315E-16
910.16905	2.498852E-16
910.16952	2.4988725E-16
910.16999	2.4988725E-16
910.17047	2.4988315E-16
910.17094	2.4987495E-16
910.17141	2.498647E-16
910.17188	2.498565E-16
910.17235	2.4985035E-16
910.17282	2.4985035E-16
910.17329	2.498565E-16
910.17376	2.4987085E-16
910.17423	2.4989135E-16
910.1747	2.499139E-16
910.17517	2.4993235E-16
910.17564	2.499467E-16
910.17612	2.499508E-16
910.17659	2.499426E-16
910.17706	2.4992415E-16
910.17753	2.498975E-16
910.178	2.4986675E-16
910.17847	2.49836E-16
910.17894	2.498114E-16
910.17941	2.4979705E-16
910.17988	2.4979295E-16
910.18035	2.498032E-16
910.18082	2.4982165E-16
910.18129	2.498483E-16
910.18177	2.49877E-16
910.18224	2.4990365E-16
910.18271	2.4992415E-16
910.18318	2.4994055E-16
910.18365	2.4994875E-16
910.18412	2.4994875E-16
910.18459	2.4994465E-16
910.18506	2.4993645E-16
910.18553	2.499262E-16
910.186	2.4991595E-16
910.18647	2.4990365E-16
910.18694	2.498934E-16
910.18741	2.498811E-16
910.18789	2.498688E-16
910.18836	2.4985855E-16
910.18883	2.4984625E-16
910.1893	2.49836E-16
910.18977	2.498278E-16
910.19024	2.498196E-16
910.19071	2.498114E-16
910.19118	2.498032E-16
910.19165	2.49795E-16
910.19212	2.497868E-16
910.19259	2.497745E-16
910.19306	2.497622E-16
910.19354	2.497499E-16
910.19401	2.497417E-16
910.19448	2.497417E-16
910.19495	2.497499E-16
910.19542	2.4976835E-16
910.19589	2.497991E-16
910.19636	2.4983805E-16
910.19683	2.4988315E-16
910.1973	2.499262E-16
910.19777	2.4996515E-16
910.19824	2.499918E-16
910.19871	2.5000205E-16
910.19919	2.4999385E-16
910.19966	2.499672E-16
910.20013	2.4992415E-16
910.2006	2.4987085E-16
910.20107	2.498155E-16
910.20154	2.4976015E-16
910.20201	2.49713E-16
910.20248	2.4967815E-16
910.20295	2.4965765E-16
910.20342	2.4964945E-16
910.20389	2.496556E-16
910.20436	2.4966995E-16
910.20484	2.496925E-16
910.20531	2.497171E-16
910.20578	2.4974375E-16
910.20625	2.4976835E-16
910.20672	2.4979295E-16
910.20719	2.498155E-16
910.20766	2.4983395E-16
910.20813	2.498524E-16
910.2086	2.4986675E-16
910.20907	2.49877E-16
910.20954	2.498852E-16
910.21001	2.498893E-16
910.21049	2.4988725E-16
910.21096	2.4988315E-16
910.21143	2.4987905E-16
910.2119	2.498729E-16
910.21237	2.4986675E-16
910.21284	2.498647E-16
910.21331	2.498647E-16
910.21378	2.498688E-16
910.21425	2.4987495E-16
910.21472	2.4988315E-16
910.21519	2.4989135E-16
910.21566	2.4989955E-16
910.21613	2.499057E-16
910.21661	2.499098E-16
910.21708	2.499098E-16
910.21755	2.499098E-16
910.21802	2.4990775E-16
910.21849	2.499057E-16
910.21896	2.4990365E-16
910.21943	2.499016E-16
910.2199	2.4989955E-16
910.22037	2.498975E-16
910.22084	2.498975E-16
910.22131	2.4989545E-16
910.22178	2.4989545E-16
910.22226	2.4989545E-16
910.22273	2.498975E-16
910.2232	2.498975E-16
910.22367	2.498975E-16
910.22414	2.4989545E-16
910.22461	2.498893E-16
910.22508	2.4987905E-16
910.22555	2.498647E-16
910.22602	2.4984625E-16
910.22649	2.4982575E-16
910.22696	2.498032E-16
910.22743	2.497827E-16
910.22791	2.4976425E-16
910.22838	2.4975195E-16
910.22885	2.497458E-16
910.22932	2.4974375E-16
910.22979	2.497458E-16
910.23026	2.4975195E-16
910.23073	2.497581E-16
910.2312	2.497622E-16
910.23167	2.4976425E-16
910.23214	2.4976425E-16
910.23261	2.4976425E-16
910.23308	2.497663E-16
910.23356	2.4977245E-16
910.23403	2.4978475E-16
910.2345	2.498032E-16
910.23497	2.498278E-16
910.23544	2.498524E-16
910.23591	2.49877E-16
910.23638	2.498975E-16
910.23685	2.499098E-16
910.23732	2.4991185E-16
910.23779	2.4990775E-16
910.23826	2.4989545E-16
910.23873	2.498811E-16
910.2392	2.4987085E-16
910.23968	2.498647E-16
910.24015	2.4986675E-16
910.24062	2.4987905E-16
910.24109	2.4989545E-16
910.24156	2.4991595E-16
910.24203	2.499344E-16
910.2425	2.4994465E-16
910.24297	2.4994465E-16
910.24344	2.4993235E-16
910.24391	2.499098E-16
910.24438	2.4987905E-16
910.24485	2.498483E-16
910.24533	2.4982165E-16
910.2458	2.498032E-16
910.24627	2.4979705E-16
910.24674	2.498032E-16
910.24721	2.4982165E-16
910.24768	2.498483E-16
910.24815	2.49877E-16
910.24862	2.499057E-16
910.24909	2.499303E-16
910.24956	2.499508E-16
910.25003	2.4996515E-16
910.2505	2.499754E-16
910.25098	2.499836E-16
910.25145	2.4999385E-16
910.25192	2.5000205E-16
910.25239	2.5001025E-16
910.25286	2.5001845E-16
910.25333	2.5002255E-16
910.2538	2.500205E-16
910.25427	2.5001025E-16
910.25474	2.4999385E-16
910.25521	2.4997335E-16
910.25568	2.4995285E-16
910.25615	2.499344E-16
910.25663	2.4992415E-16
910.2571	2.4992415E-16
910.25757	2.499344E-16
910.25804	2.499508E-16
910.25851	2.499713E-16
910.25898	2.4998975E-16
910.25945	2.5E-16
910.25992	2.5E-16
910.26039	2.499877E-16
910.26086	2.499631E-16
910.26133	2.4993235E-16
910.2618	2.4989955E-16
910.26227	2.4987495E-16
910.26275	2.4985855E-16
910.26322	2.4985855E-16
910.26369	2.4987085E-16
910.26416	2.498934E-16
910.26463	2.499221E-16
910.2651	2.4994875E-16
910.26557	2.499672E-16
910.26604	2.4997335E-16
910.26651	2.4996515E-16
910.26698	2.4994465E-16
910.26745	2.499139E-16
910.26792	2.4987905E-16
910.2684	2.4984625E-16
910.26887	2.4981755E-16
910.26934	2.497991E-16
910.26981	2.497868E-16
910.27028	2.497827E-16
910.27075	2.4978065E-16
910.27122	2.4978065E-16
910.27169	2.497786E-16
910.27216	2.497745E-16
910.27263	2.497663E-16
910.2731	2.4976015E-16
910.27357	2.4975195E-16
910.27405	2.497499E-16
910.27452	2.49754E-16
910.27499	2.497622E-16
910.27546	2.4977655E-16
910.27593	2.497909E-16
910.2764	2.4980525E-16
910.27687	2.498155E-16
910.27734	2.498196E-16
910.27781	2.4982165E-16
910.27828	2.498237E-16
910.27875	2.4982575E-16
910.27922	2.4983395E-16
910.2797	2.4984625E-16
910.28017	2.498688E-16
910.28064	2.498934E-16
910.28111	2.499221E-16
910.28158	2.4994465E-16
910.28205	2.49959E-16
910.28252	2.4996105E-16
910.28299	2.499467E-16
910.28346	2.49918E-16
910.28393	2.4987905E-16
910.2844	2.4983395E-16
910.28487	2.4979295E-16
910.28535	2.497581E-16
910.28582	2.4973555E-16
910.28629	2.4972735E-16
910.28676	2.4973555E-16
910.28723	2.4975605E-16
910.2877	2.497868E-16
910.28817	2.4982165E-16
910.28864	2.498565E-16
910.28911	2.498893E-16
910.28958	2.4992005E-16
910.29005	2.499467E-16
910.29052	2.4996925E-16
910.29099	2.4998975E-16
910.29147	2.500082E-16
910.29194	2.500246E-16
910.29241	2.500369E-16
910.29288	2.5004715E-16
910.29335	2.5005125E-16
910.29382	2.500492E-16
910.29429	2.500451E-16
910.29476	2.5003895E-16
910.29523	2.5003485E-16
910.2957	2.5003485E-16
910.29617	2.5004305E-16
910.29664	2.5005945E-16
910.29712	2.50082E-16
910.29759	2.501066E-16
910.29806	2.501312E-16
910.29853	2.501476E-16
910.299	2.501517E-16
910.29947	2.5014145E-16
910.29994	2.501189E-16
910.30041	2.500861E-16
910.30088	2.500451E-16
910.30135	2.500082E-16
910.30182	2.499754E-16
910.30229	2.499549E-16
910.30277	2.499467E-16
910.30324	2.499508E-16
910.30371	2.499631E-16
910.30418	2.499754E-16
910.30465	2.4998565E-16
910.30512	2.4998565E-16
910.30559	2.499795E-16
910.30606	2.4996105E-16
910.30653	2.4994055E-16
910.307	2.4992005E-16
910.30747	2.499057E-16
910.30794	2.499016E-16
910.30842	2.499139E-16
910.30889	2.4993645E-16
910.30936	2.4996925E-16
910.30983	2.500082E-16
910.3103	2.5004305E-16
910.31077	2.500697E-16
910.31124	2.5008405E-16
910.31171	2.5008405E-16
910.31218	2.5007175E-16
910.31265	2.500533E-16
910.31312	2.500287E-16
910.31359	2.500082E-16
910.31406	2.499918E-16
910.31454	2.499836E-16
910.31501	2.4998155E-16
910.31548	2.499836E-16
910.31595	2.499877E-16
910.31642	2.4998975E-16
910.31689	2.499877E-16
910.31736	2.4998155E-16
910.31783	2.499713E-16
910.3183	2.49959E-16
910.31877	2.499508E-16
910.31924	2.4994465E-16
910.31971	2.4994465E-16
910.32019	2.499467E-16
910.32066	2.499549E-16
910.32113	2.4996105E-16
910.3216	2.499672E-16
910.32207	2.499672E-16
910.32254	2.4996515E-16
910.32301	2.499631E-16
910.32348	2.4996105E-16
910.32395	2.499631E-16
910.32442	2.499754E-16
910.32489	2.499959E-16
910.32536	2.500246E-16
910.32584	2.500574E-16
910.32631	2.500902E-16
910.32678	2.501148E-16
910.32725	2.501271E-16
910.32772	2.50123E-16
910.32819	2.5010455E-16
910.32866	2.500738E-16
910.32913	2.5003895E-16
910.3296	2.500041E-16
910.33007	2.4998155E-16
910.33054	2.499754E-16
910.33101	2.499877E-16
910.33149	2.5001435E-16
910.33196	2.5005535E-16
910.33243	2.5009635E-16
910.3329	2.5013325E-16
910.33337	2.501558E-16
910.33384	2.501599E-16
910.33431	2.5014555E-16
910.33478	2.5011275E-16
910.33525	2.500697E-16
910.33572	2.500246E-16
910.33619	2.499877E-16
910.33666	2.4996515E-16
910.33714	2.4995695E-16
910.33761	2.499672E-16
910.33808	2.4998975E-16
910.33855	2.500205E-16
910.33902	2.5005125E-16
910.33949	2.5007585E-16
910.33996	2.5009225E-16
910.34043	2.5010045E-16
910.3409	2.5010045E-16
910.34137	2.500984E-16
910.34184	2.500984E-16
910.34231	2.501066E-16
910.34278	2.5012095E-16
910.34326	2.5014145E-16
910.34373	2.501681E-16
910.3442	2.501927E-16
910.34467	2.502091E-16
910.34514	2.5021525E-16
910.34561	2.502091E-16
910.34608	2.501886E-16
910.34655	2.5015785E-16
910.34702	2.50123E-16
910.34749	2.500902E-16
910.34796	2.500656E-16
910.34843	2.500533E-16
910.34891	2.500533E-16
910.34938	2.5006355E-16
910.34985	2.5007995E-16
910.35032	2.5010045E-16
910.35079	2.5011685E-16
910.35126	2.5012505E-16
910.35173	2.5012505E-16
910.3522	2.5011685E-16
910.35267	2.501025E-16
910.35314	2.500861E-16
910.35361	2.500697E-16
910.35408	2.5005945E-16
910.35456	2.500574E-16
910.35503	2.5005945E-16
910.3555	2.500656E-16
910.35597	2.500697E-16
910.35644	2.5007175E-16
910.35691	2.5006765E-16
910.35738	2.500574E-16
910.35785	2.50041E-16
910.35832	2.5002255E-16
910.35879	2.500041E-16
910.35926	2.4999385E-16
910.35973	2.499918E-16
910.36021	2.5000205E-16
910.36068	2.5002255E-16
910.36115	2.500533E-16
910.36162	2.500861E-16
910.36209	2.5012095E-16
910.36256	2.501476E-16
910.36303	2.50164E-16
910.3635	2.501681E-16
910.36397	2.5015785E-16
910.36444	2.5014145E-16
910.36491	2.5011685E-16
910.36538	2.500902E-16
910.36585	2.5006765E-16
910.36633	2.500533E-16
910.3668	2.500492E-16
910.36727	2.500533E-16
910.36774	2.5006765E-16
910.36821	2.500861E-16
910.36868	2.5010865E-16
910.36915	2.5012915E-16
910.36962	2.501435E-16
910.37009	2.501517E-16
910.37056	2.5014965E-16
910.37103	2.5013735E-16
910.3715	2.5011685E-16
910.37198	2.500902E-16
910.37245	2.500574E-16
910.37292	2.500246E-16
910.37339	2.4999385E-16
910.37386	2.499672E-16
910.37433	2.4994875E-16
910.3748	2.499385E-16
910.37527	2.499385E-16
910.37574	2.499467E-16
910.37621	2.4996105E-16
910.37668	2.4998155E-16
910.37715	2.500041E-16
910.37763	2.5002665E-16
910.3781	2.5004715E-16
910.37857	2.5006765E-16
910.37904	2.50082E-16
910.37951	2.5009635E-16
910.37998	2.501066E-16
910.38045	2.5011685E-16
910.38092	2.501271E-16
910.38139	2.501353E-16
910.38186	2.5014145E-16
910.38233	2.5014555E-16
910.3828	2.5014555E-16
910.38328	2.501394E-16
910.38375	2.501271E-16
910.38422	2.501107E-16
910.38469	2.500902E-16
910.38516	2.5006765E-16
910.38563	2.500492E-16
910.3861	2.500369E-16
910.38657	2.500328E-16
910.38704	2.5003895E-16
910.38751	2.5005945E-16
910.38798	2.5008815E-16
910.38845	2.50123E-16
910.38892	2.501599E-16
910.3894	2.5019475E-16
910.38987	2.5022345E-16
910.39034	2.502378E-16
910.39081	2.502419E-16
910.39128	2.5023165E-16
910.39175	2.5021115E-16
910.39222	2.501845E-16
910.39269	2.5015375E-16
910.39316	2.5012505E-16
910.39363	2.501025E-16
910.3941	2.5008815E-16
910.39457	2.5007995E-16
910.39505	2.50082E-16
910.39552	2.5008815E-16
910.39599	2.500984E-16
910.39646	2.501107E-16
910.39693	2.501189E-16
910.3974	2.50123E-16
910.39787	2.50123E-16
910.39834	2.501189E-16
910.39881	2.501107E-16
910.39928	2.500984E-16
910.39975	2.500861E-16
910.40022	2.500738E-16
910.4007	2.500615E-16
910.40117	2.500533E-16
910.40164	2.5004715E-16
910.40211	2.500451E-16
910.40258	2.500451E-16
910.40305	2.500492E-16
910.40352	2.500574E-16
910.40399	2.500697E-16
910.40446	2.500861E-16
910.40493	2.5010455E-16
910.4054	2.50123E-16
910.40587	2.5014145E-16
910.40635	2.501599E-16
910.40682	2.501722E-16
910.40729	2.501804E-16
910.40776	2.501845E-16
910.40823	2.501804E-16
910.4087	2.501722E-16
910.40917	2.501599E-16
910.40964	2.501435E-16
910.41011	2.5012915E-16
910.41058	2.5011685E-16
910.41105	2.5010865E-16
910.41152	2.501066E-16
910.412	2.501107E-16
910.41247	2.5012095E-16
910.41294	2.501353E-16
910.41341	2.5014965E-16
910.41388	2.5016195E-16
910.41435	2.501722E-16
910.41482	2.501763E-16
910.41529	2.501722E-16
910.41576	2.5016195E-16
910.41623	2.5014555E-16
910.4167	2.5012505E-16
910.41717	2.501025E-16
910.41764	2.5007995E-16
910.41812	2.5006355E-16
910.41859	2.5005125E-16
910.41906	2.5004715E-16
910.41953	2.5004715E-16
910.42	2.500533E-16
910.42047	2.500615E-16
910.42094	2.500697E-16
910.42141	2.500779E-16
910.42188	2.500861E-16
910.42235	2.5009225E-16
910.42282	2.5010045E-16
910.42329	2.501107E-16
910.42377	2.501271E-16
910.42424	2.501517E-16
910.42471	2.501804E-16
910.42518	2.5021525E-16
910.42565	2.502542E-16
910.42612	2.50287E-16
910.42659	2.5031365E-16
910.42706	2.503239E-16
910.42753	2.5031775E-16
910.428	2.502911E-16
910.42847	2.50246E-16
910.42894	2.5018655E-16
910.42942	2.5012095E-16
910.42989	2.500574E-16
910.43036	2.500082E-16
910.43083	2.4997745E-16
910.4313	2.4997335E-16
910.43177	2.4999795E-16
910.43224	2.5004715E-16
910.43271	2.5011685E-16
910.43318	2.501968E-16
910.43365	2.502747E-16
910.43412	2.5034235E-16
910.43459	2.5038745E-16
910.43507	2.504059E-16
910.43554	2.503936E-16
910.43601	2.5035875E-16
910.43648	2.5030545E-16
910.43695	2.502419E-16
910.43742	2.501804E-16
910.43789	2.501271E-16
910.43836	2.500902E-16
910.43883	2.500697E-16
910.4393	2.5006765E-16
910.43977	2.500779E-16
910.44024	2.5009635E-16
910.44071	2.501148E-16
910.44119	2.501271E-16
910.44166	2.5012915E-16
910.44213	2.5012095E-16
910.4426	2.5010455E-16
910.44307	2.50082E-16
910.44354	2.500574E-16
910.44401	2.5003895E-16
910.44448	2.5003075E-16
910.44495	2.5003485E-16
910.44542	2.500533E-16
910.44589	2.5007995E-16
910.44636	2.5011275E-16
910.44684	2.501476E-16
910.44731	2.5017835E-16
910.44778	2.5020295E-16
910.44825	2.5021525E-16
910.44872	2.5021525E-16
910.44919	2.5020705E-16
910.44966	2.5019065E-16
910.45013	2.501722E-16
910.4506	2.501517E-16
910.45107	2.5013735E-16
910.45154	2.5012915E-16
910.45201	2.5012915E-16
910.45249	2.5013735E-16
910.45296	2.5014965E-16
910.45343	2.501681E-16
910.4539	2.5018655E-16
910.45437	2.50205E-16
910.45484	2.5021935E-16
910.45531	2.5022755E-16
910.45578	2.502296E-16
910.45625	2.502255E-16
910.45672	2.5021115E-16
910.45719	2.501927E-16
910.45766	2.501681E-16
910.45814	2.5014145E-16
910.45861	2.501148E-16
910.45908	2.5008815E-16
910.45955	2.5006765E-16
910.46002	2.500533E-16
910.46049	2.5004715E-16
910.46096	2.5004715E-16
910.46143	2.5005535E-16
910.4619	2.5006765E-16
910.46237	2.5007995E-16
910.46284	2.5009225E-16
910.46331	2.5010045E-16
910.46379	2.501066E-16
910.46426	2.501066E-16
910.46473	2.5010455E-16
910.4652	2.5010045E-16
910.46567	2.5010045E-16
910.46614	2.5010865E-16
910.46661	2.50123E-16
910.46708	2.5014555E-16
910.46755	2.501763E-16
910.46802	2.5021115E-16
910.46849	2.5024805E-16
910.46896	2.502788E-16
910.46943	2.503034E-16
910.46991	2.503157E-16
910.47038	2.503157E-16
910.47085	2.503034E-16
910.47132	2.502829E-16
910.47179	2.5026035E-16
910.47226	2.502378E-16
910.47273	2.5021935E-16
910.4732	2.5021115E-16
910.47367	2.502132E-16
910.47414	2.5022345E-16
910.47461	2.5023985E-16
910.47508	2.502583E-16
910.47556	2.502747E-16
910.47603	2.5028495E-16
910.4765	2.50287E-16
910.47697	2.5027675E-16
910.47744	2.5026035E-16
910.47791	2.502337E-16
910.47838	2.5020295E-16
910.47885	2.501722E-16
910.47932	2.5014145E-16
910.47979	2.5011275E-16
910.48026	2.500902E-16
910.48073	2.5007175E-16
910.48121	2.500574E-16
910.48168	2.5004715E-16
910.48215	2.5004305E-16
910.48262	2.50041E-16
910.48309	2.5004305E-16
910.48356	2.500492E-16
910.48403	2.5005945E-16
910.4845	2.500697E-16
910.48497	2.5008405E-16
910.48544	2.5009635E-16
910.48591	2.501066E-16
910.48638	2.5011685E-16
910.48686	2.50123E-16
910.48733	2.501271E-16
910.4878	2.501312E-16
910.48827	2.5013735E-16
910.48874	2.5014555E-16
910.48921	2.5015785E-16
910.48968	2.501722E-16
910.49015	2.5019065E-16
910.49062	2.502091E-16
910.49109	2.502255E-16
910.49156	2.502337E-16
910.49203	2.5023165E-16
910.4925	2.5021935E-16
910.49298	2.5019885E-16
910.49345	2.5017015E-16
910.49392	2.501394E-16
910.49439	2.5011275E-16
910.49486	2.5009635E-16
910.49533	2.5009225E-16
910.4958	2.5010455E-16
910.49627	2.5012915E-16
910.49674	2.501681E-16
910.49721	2.502132E-16
910.49768	2.502583E-16
910.49815	2.5029725E-16
910.49863	2.5032595E-16
910.4991	2.5034235E-16
910.49957	2.5034235E-16
910.50004	2.503321E-16
910.50051	2.503157E-16
910.50098	2.5029315E-16
910.50145	2.5027265E-16
910.50192	2.502542E-16
910.50239	2.502419E-16
910.50286	2.502337E-16
910.50333	2.5022755E-16
910.5038	2.5022345E-16
910.50428	2.502173E-16
910.50475	2.502091E-16
910.50522	2.5019885E-16
910.50569	2.5018655E-16
910.50616	2.501763E-16
910.50663	2.501722E-16
910.5071	2.501722E-16
910.50757	2.501804E-16
910.50804	2.501968E-16
910.50851	2.5021935E-16
910.50898	2.5024395E-16
910.50945	2.502706E-16
910.50993	2.502911E-16
910.5104	2.503075E-16
910.51087	2.5031775E-16
910.51134	2.5031775E-16
910.51181	2.503116E-16
910.51228	2.502993E-16
910.51275	2.5028085E-16
910.51322	2.5026035E-16
910.51369	2.502378E-16
910.51416	2.5021525E-16
910.51463	2.501927E-16
910.5151	2.5017425E-16
910.51558	2.5015785E-16
910.51605	2.501517E-16
910.51652	2.501517E-16
910.51699	2.5016195E-16
910.51746	2.5018245E-16
910.51793	2.502132E-16
910.5184	2.502501E-16
910.51887	2.5028905E-16
910.51934	2.5032595E-16
910.51981	2.503526E-16
910.52028	2.50369E-16
910.52075	2.50369E-16
910.52122	2.503526E-16
910.5217	2.5032595E-16
910.52217	2.5028905E-16
910.52264	2.5025215E-16
910.52311	2.5021935E-16
910.52358	2.5019885E-16
910.52405	2.501886E-16
910.52452	2.5019475E-16
910.52499	2.502132E-16
910.52546	2.5023985E-16
910.52593	2.502665E-16
910.5264	2.502911E-16
910.52687	2.5030545E-16
910.52735	2.503116E-16
910.52782	2.5030545E-16
910.52829	2.502911E-16
910.52876	2.5027265E-16
910.52923	2.502542E-16
910.5297	2.5023985E-16
910.53017	2.502337E-16
910.53064	2.502378E-16
910.53111	2.5024805E-16
910.53158	2.5026445E-16
910.53205	2.5028495E-16
910.53252	2.503034E-16
910.533	2.5031775E-16
910.53347	2.50328E-16
910.53394	2.5033005E-16
910.53441	2.5033005E-16
910.53488	2.503239E-16
910.53535	2.5031775E-16
910.53582	2.5030955E-16
910.53629	2.502993E-16
910.53676	2.502911E-16
910.53723	2.5028085E-16
910.5377	2.502706E-16
910.53817	2.5026035E-16
910.53865	2.5024805E-16
910.53912	2.5023985E-16
910.53959	2.5023165E-16
910.54006	2.502255E-16
910.54053	2.502255E-16
910.541	2.502296E-16
910.54147	2.5023575E-16
910.54194	2.5024395E-16
910.54241	2.5025215E-16
910.54288	2.5026035E-16
910.54335	2.502665E-16
910.54382	2.502706E-16
910.54429	2.5027265E-16
910.54477	2.502788E-16
910.54524	2.5028495E-16
910.54571	2.502952E-16
910.54618	2.5030955E-16
910.54665	2.503239E-16
910.54712	2.5033825E-16
910.54759	2.5035055E-16
910.54806	2.503567E-16
910.54853	2.503567E-16
910.549	2.503485E-16
910.54947	2.503362E-16
910.54994	2.503239E-16
910.55042	2.503157E-16
910.55089	2.503157E-16
910.55136	2.50328E-16
910.55183	2.5035465E-16
910.5523	2.503936E-16
910.55277	2.5044075E-16
910.55324	2.5048995E-16
910.55371	2.5053915E-16
910.55418	2.50574E-16
910.55465	2.505945E-16
910.55512	2.505945E-16
910.55559	2.505781E-16
910.55607	2.5054735E-16
910.55654	2.5050635E-16
910.55701	2.5046535E-16
910.55748	2.504264E-16
910.55795	2.5039565E-16
910.55842	2.5037515E-16
910.55889	2.5036285E-16
910.55936	2.503608E-16
910.55983	2.503608E-16
910.5603	2.5036285E-16
910.56077	2.5036285E-16
910.56124	2.5036285E-16
910.56172	2.5036285E-16
910.56219	2.503608E-16
910.56266	2.5036285E-16
910.56313	2.5036695E-16
910.5636	2.503772E-16
910.56407	2.5038745E-16
910.56454	2.503977E-16
910.56501	2.504018E-16
910.56548	2.5039975E-16
910.56595	2.503895E-16
910.56642	2.5036695E-16
910.56689	2.5033825E-16
910.56736	2.5030545E-16
910.56784	2.5027265E-16
910.56831	2.5024805E-16
910.56878	2.5023575E-16
910.56925	2.5023575E-16
910.56972	2.502501E-16
910.57019	2.5027675E-16
910.57066	2.503116E-16
910.57113	2.503485E-16
910.5716	2.503813E-16
910.57207	2.504059E-16
910.57254	2.5042025E-16
910.57301	2.5042025E-16
910.57349	2.5041E-16
910.57396	2.5038745E-16
910.57443	2.503608E-16
910.5749	2.5033005E-16
910.57537	2.502993E-16
910.57584	2.502706E-16
910.57631	2.5024805E-16
910.57678	2.502337E-16
910.57725	2.502255E-16
910.57772	2.502296E-16
910.57819	2.5024395E-16
910.57866	2.5026855E-16
910.57914	2.5030135E-16
910.57961	2.5034235E-16
910.58008	2.5038335E-16
910.58055	2.504223E-16
910.58102	2.5045305E-16
910.58149	2.504715E-16
910.58196	2.504756E-16
910.58243	2.5046125E-16
910.5829	2.504346E-16
910.58337	2.5039975E-16
910.58384	2.5035875E-16
910.58431	2.503239E-16
910.58479	2.5029725E-16
910.58526	2.502829E-16
910.58573	2.5028085E-16
910.5862	2.502911E-16
910.58667	2.503075E-16
910.58714	2.5032185E-16
910.58761	2.5033005E-16
910.58808	2.50328E-16
910.58855	2.5031365E-16
910.58902	2.502911E-16
910.58949	2.502624E-16
910.58996	2.502337E-16
910.59044	2.5021525E-16
910.59091	2.502091E-16
910.59138	2.502173E-16
910.59185	2.5024395E-16
910.59232	2.5028085E-16
910.59279	2.503239E-16
910.59326	2.503649E-16
910.59373	2.5039565E-16
910.5942	2.504141E-16
910.59467	2.504182E-16
910.59514	2.5040795E-16
910.59561	2.5038745E-16
910.59608	2.5036285E-16
910.59656	2.5033825E-16
910.59703	2.5032185E-16
910.5975	2.503116E-16
910.59797	2.5030955E-16
910.59844	2.503116E-16
910.59891	2.5031775E-16
910.59938	2.5032185E-16
910.59985	2.5032185E-16
910.60032	2.503198E-16
910.60079	2.5031365E-16
910.60126	2.5030955E-16
910.60173	2.503075E-16
910.60221	2.503116E-16
910.60268	2.503239E-16
910.60315	2.5034235E-16
910.60362	2.503649E-16
910.60409	2.5038745E-16
910.60456	2.5040385E-16
910.60503	2.5041205E-16
910.6055	2.504141E-16
910.60597	2.504059E-16
910.60644	2.503936E-16
910.60691	2.503813E-16
910.60738	2.5037105E-16
910.60786	2.5037105E-16
910.60833	2.503772E-16
910.6088	2.5039155E-16
910.60927	2.5041E-16
910.60974	2.504264E-16
910.61021	2.504387E-16
910.61068	2.504387E-16
910.61115	2.5042845E-16
910.61162	2.5041E-16
910.61209	2.5038335E-16
910.61256	2.503567E-16
910.61303	2.503362E-16
910.61351	2.5032595E-16
910.61398	2.503239E-16
910.61445	2.5033415E-16
910.61492	2.503485E-16
910.61539	2.5036285E-16
910.61586	2.5037105E-16
910.61633	2.5036695E-16
910.6168	2.503485E-16
910.61727	2.5031775E-16
910.61774	2.5028085E-16
910.61821	2.5023985E-16
910.61868	2.50205E-16
910.61915	2.5018245E-16
910.61963	2.501763E-16
910.6201	2.501845E-16
910.62057	2.5020295E-16
910.62104	2.5022755E-16
910.62151	2.5025215E-16
910.62198	2.5026855E-16
910.62245	2.502747E-16
910.62292	2.5026855E-16
910.62339	2.502542E-16
910.62386	2.5023575E-16
910.62433	2.502173E-16
910.6248	2.5020705E-16
910.62528	2.50205E-16
910.62575	2.5021115E-16
910.62622	2.5022345E-16
910.62669	2.502337E-16
910.62716	2.502378E-16
910.62763	2.502296E-16
910.6281	2.5020705E-16
910.62857	2.501722E-16
910.62904	2.5012915E-16
910.62951	2.500861E-16
910.62998	2.500533E-16
910.63045	2.5003895E-16
910.63093	2.5004715E-16
910.6314	2.500779E-16
910.63187	2.5012915E-16
910.63234	2.5019065E-16
910.63281	2.502542E-16
910.63328	2.503034E-16
910.63375	2.5033415E-16
910.63422	2.5033825E-16
910.63469	2.503157E-16
910.63516	2.502747E-16
910.63563	2.502214E-16
910.6361	2.501681E-16
910.63658	2.50123E-16
910.63705	2.500984E-16
910.63752	2.500984E-16
910.63799	2.501189E-16
910.63846	2.501599E-16
910.63893	2.5021115E-16
910.6394	2.502665E-16
910.63987	2.503157E-16
910.64034	2.503526E-16
910.64081	2.5037515E-16
910.64128	2.5038335E-16
910.64175	2.503772E-16
910.64223	2.5036285E-16
910.6427	2.503403E-16
910.64317	2.503157E-16
910.64364	2.502911E-16
910.64411	2.5026855E-16
910.64458	2.5024805E-16
910.64505	2.502296E-16
910.64552	2.5021525E-16
910.64599	2.5020295E-16
910.64646	2.5019475E-16
910.64693	2.501927E-16
910.6474	2.5019885E-16
910.64787	2.502091E-16
910.64835	2.5022755E-16
910.64882	2.5025215E-16
910.64929	2.5027675E-16
910.64976	2.502993E-16
910.65023	2.5031775E-16
910.6507	2.5033005E-16
910.65117	2.5033415E-16
910.65164	2.5033005E-16
910.65211	2.5032185E-16
910.65258	2.503116E-16
910.65305	2.503034E-16
910.65352	2.502993E-16
910.654	2.502993E-16
910.65447	2.5030545E-16
910.65494	2.503157E-16
910.65541	2.5032595E-16
910.65588	2.5033415E-16
910.65635	2.503362E-16
910.65682	2.5033005E-16
910.65729	2.5031775E-16
910.65776	2.5029725E-16
910.65823	2.502706E-16
910.6587	2.5024395E-16
910.65917	2.5021525E-16
910.65965	2.5019065E-16
910.66012	2.5017015E-16
910.66059	2.5015375E-16
910.66106	2.501435E-16
910.66153	2.501353E-16
910.662	2.501312E-16
910.66247	2.501271E-16
910.66294	2.501271E-16
910.66341	2.5012915E-16
910.66388	2.5013325E-16
910.66435	2.5013735E-16
910.66482	2.501435E-16
910.6653	2.5014965E-16
910.66577	2.501558E-16
910.66624	2.501599E-16
910.66671	2.5016195E-16
910.66718	2.5016195E-16
910.66765	2.5016195E-16
910.66812	2.501599E-16
910.66859	2.501599E-16
910.66906	2.50164E-16
910.66953	2.5017425E-16
910.67	2.5019065E-16
910.67047	2.502091E-16
910.67094	2.5023165E-16
910.67142	2.502542E-16
910.67189	2.5027265E-16
910.67236	2.5028495E-16
910.67283	2.5028905E-16
910.6733	2.5028495E-16
910.67377	2.502706E-16
910.67424	2.5025215E-16
910.67471	2.5023165E-16
910.67518	2.502132E-16
910.67565	2.501968E-16
910.67612	2.501886E-16
910.67659	2.501845E-16
910.67707	2.5018655E-16
910.67754	2.5019065E-16
910.67801	2.5019885E-16
910.67848	2.5020295E-16
910.67895	2.50205E-16
910.67942	2.50205E-16
910.67989	2.5019885E-16
910.68036	2.501886E-16
910.68083	2.5017835E-16
910.6813	2.501681E-16
910.68177	2.501599E-16
910.68224	2.5015375E-16
910.68272	2.501517E-16
910.68319	2.501558E-16
910.68366	2.5016195E-16
910.68413	2.5017425E-16
910.6846	2.5019065E-16
910.68507	2.5020705E-16
910.68554	2.5022755E-16
910.68601	2.5024805E-16
910.68648	2.502665E-16
910.68695	2.5028085E-16
910.68742	2.5029315E-16
910.68789	2.502993E-16
910.68837	2.502993E-16
910.68884	2.5029725E-16
910.68931	2.502911E-16
910.68978	2.5028495E-16
910.69025	2.5028085E-16
910.69072	2.5028085E-16
910.69119	2.5028495E-16
910.69166	2.502952E-16
910.69213	2.5030955E-16
910.6926	2.503239E-16
910.69307	2.5033825E-16
910.69354	2.5034645E-16
910.69401	2.503485E-16
910.69449	2.5034235E-16
910.69496	2.5033005E-16
910.69543	2.503116E-16
910.6959	2.502952E-16
910.69637	2.5028085E-16
910.69684	2.5027265E-16
910.69731	2.5027675E-16
910.69778	2.5028905E-16
910.69825	2.503116E-16
910.69872	2.5033825E-16
910.69919	2.503649E-16
910.69966	2.503854E-16
910.70014	2.503936E-16
910.70061	2.5038745E-16
910.70108	2.5036695E-16
910.70155	2.503321E-16
910.70202	2.50287E-16
910.70249	2.5023575E-16
910.70296	2.5018655E-16
910.70343	2.501394E-16
910.7039	2.501066E-16
910.70437	2.500861E-16
910.70484	2.5007995E-16
910.70531	2.5008815E-16
910.70579	2.501066E-16
910.70626	2.501312E-16
910.70673	2.5015785E-16
910.7072	2.5018245E-16
910.70767	2.502009E-16
910.70814	2.5021115E-16
910.70861	2.502091E-16
910.70908	2.501968E-16
910.70955	2.5017425E-16
910.71002	2.501435E-16
910.71049	2.501107E-16
910.71096	2.5007585E-16
910.71144	2.5004715E-16
910.71191	2.500246E-16
910.71238	2.5001435E-16
910.71285	2.5001435E-16
910.71332	2.500246E-16
910.71379	2.500451E-16
910.71426	2.500697E-16
910.71473	2.5009225E-16
910.7152	2.501107E-16
910.71567	2.501189E-16
910.71614	2.501189E-16
910.71661	2.501107E-16
910.71709	2.500943E-16
910.71756	2.5007585E-16
910.71803	2.5005945E-16
910.7185	2.5005125E-16
910.71897	2.5005125E-16
910.71944	2.5006355E-16
910.71991	2.5008405E-16
910.72038	2.501107E-16
910.72085	2.501394E-16
910.72132	2.5016605E-16
910.72179	2.5018655E-16
910.72226	2.502009E-16
910.72273	2.502091E-16
910.72321	2.5021525E-16
910.72368	2.502214E-16
910.72415	2.5023165E-16
910.72462	2.50246E-16
910.72509	2.5026855E-16
910.72556	2.5029315E-16
910.72603	2.5031775E-16
910.7265	2.503362E-16
910.72697	2.5034645E-16
910.72744	2.503444E-16
910.72791	2.5033005E-16
910.72838	2.5030545E-16
910.72886	2.502747E-16
910.72933	2.50246E-16
910.7298	2.502255E-16
910.73027	2.502132E-16
910.73074	2.502132E-16
910.73121	2.502214E-16
910.73168	2.5023575E-16
910.73215	2.5024805E-16
910.73262	2.502501E-16
910.73309	2.5023985E-16
910.73356	2.502132E-16
910.73403	2.5017425E-16
910.73451	2.5012915E-16
910.73498	2.5008405E-16
910.73545	2.5005125E-16
910.73592	2.500369E-16
910.73639	2.500451E-16
910.73686	2.500738E-16
910.73733	2.5012095E-16
910.7378	2.5017425E-16
910.73827	2.502296E-16
910.73874	2.5027265E-16
910.73921	2.5029315E-16
910.73968	2.5029315E-16
910.74016	2.502706E-16
910.74063	2.502337E-16
910.7411	2.501886E-16
910.74157	2.5014555E-16
910.74204	2.5011275E-16
910.74251	2.5009635E-16
910.74298	2.500984E-16
910.74345	2.5011275E-16
910.74392	2.5013735E-16
910.74439	2.5016195E-16
910.74486	2.5018245E-16
910.74533	2.5019065E-16
910.7458	2.501886E-16
910.74628	2.5017425E-16
910.74675	2.5015375E-16
910.74722	2.5013325E-16
910.74769	2.5011685E-16
910.74816	2.5010865E-16
910.74863	2.501066E-16
910.7491	2.5011275E-16
910.74957	2.5012095E-16
910.75004	2.5012915E-16
910.75051	2.501312E-16
910.75098	2.5012915E-16
910.75145	2.5012095E-16
910.75193	2.5010865E-16
910.7524	2.500984E-16
910.75287	2.500943E-16
910.75334	2.500984E-16
910.75381	2.501107E-16
910.75428	2.5013325E-16
910.75475	2.5015785E-16
910.75522	2.5017835E-16
910.75569	2.501927E-16
910.75616	2.501927E-16
910.75663	2.501763E-16
910.7571	2.501476E-16
910.75758	2.501107E-16
910.75805	2.500697E-16
910.75852	2.5003485E-16
910.75899	2.5001025E-16
910.75946	2.4999795E-16
910.75993	2.5000205E-16
910.7604	2.5001435E-16
910.76087	2.5003485E-16
910.76134	2.500533E-16
910.76181	2.500656E-16
910.76228	2.5006765E-16
910.76275	2.500615E-16
910.76323	2.500451E-16
910.7637	2.5002665E-16
910.76417	2.5001435E-16
910.76464	2.500082E-16
910.76511	2.500164E-16
910.76558	2.5003485E-16
910.76605	2.500656E-16
910.76652	2.5010045E-16
910.76699	2.5013325E-16
910.76746	2.501599E-16
910.76793	2.5017425E-16
910.7684	2.5017425E-16
910.76888	2.5016605E-16
910.76935	2.501517E-16
910.76982	2.501353E-16
910.77029	2.501271E-16
910.77076	2.501271E-16
910.77123	2.5013735E-16
910.7717	2.5015785E-16
910.77217	2.501845E-16
910.77264	2.502091E-16
910.77311	2.502255E-16
910.77358	2.502296E-16
910.77405	2.5021935E-16
910.77452	2.5019475E-16
910.775	2.501599E-16
910.77547	2.5012095E-16
910.77594	2.500861E-16
910.77641	2.500574E-16
910.77688	2.500451E-16
910.77735	2.500451E-16
910.77782	2.5005945E-16
910.77829	2.5008405E-16
910.77876	2.5011275E-16
910.77923	2.5014145E-16
910.7797	2.50164E-16
910.78017	2.5017835E-16
910.78065	2.5018655E-16
910.78112	2.5018655E-16
910.78159	2.5018245E-16
910.78206	2.501763E-16
910.78253	2.5017425E-16
910.783	2.5017425E-16
910.78347	2.501763E-16
910.78394	2.5018245E-16
910.78441	2.5018655E-16
910.78488	2.5019065E-16
910.78535	2.501886E-16
910.78582	2.5018245E-16
910.7863	2.5017015E-16
910.78677	2.501517E-16
910.78724	2.501312E-16
910.78771	2.501107E-16
910.78818	2.500902E-16
910.78865	2.5007175E-16
910.78912	2.500574E-16
910.78959	2.500492E-16
910.79006	2.5004305E-16
910.79053	2.5004305E-16
910.791	2.5004715E-16
910.79147	2.500533E-16
910.79195	2.5006355E-16
910.79242	2.5007585E-16
910.79289	2.5009225E-16
910.79336	2.5010865E-16
910.79383	2.5012505E-16
910.7943	2.501394E-16
910.79477	2.501517E-16
910.79524	2.501599E-16
910.79571	2.501599E-16
910.79618	2.501558E-16
910.79665	2.501435E-16
910.79712	2.5012505E-16
910.79759	2.5010045E-16
910.79807	2.500738E-16
910.79854	2.5004715E-16
910.79901	2.5001845E-16
910.79948	2.4999385E-16
910.79995	2.499754E-16
910.80042	2.4996105E-16
910.80089	2.499549E-16
910.80136	2.499549E-16
910.80183	2.499631E-16
910.8023	2.4997745E-16
910.80277	2.499959E-16
910.80324	2.500164E-16
910.80372	2.500369E-16
910.80419	2.500533E-16
910.80466	2.500656E-16
910.80513	2.5007175E-16
910.8056	2.500738E-16
910.80607	2.500697E-16
910.80654	2.5006765E-16
910.80701	2.500656E-16
910.80748	2.500697E-16
910.80795	2.50082E-16
910.80842	2.501025E-16
910.80889	2.501271E-16
910.80937	2.501558E-16
910.80984	2.501845E-16
910.81031	2.5020705E-16
910.81078	2.502173E-16
910.81125	2.5021525E-16
910.81172	2.5019885E-16
910.81219	2.5017015E-16
910.81266	2.5013325E-16
910.81313	2.500943E-16
910.8136	2.500574E-16
910.81407	2.5002665E-16
910.81454	2.500082E-16
910.81502	2.4999795E-16
910.81549	2.5E-16
910.81596	2.500082E-16
910.81643	2.5001845E-16
910.8169	2.500287E-16
910.81737	2.500369E-16
910.81784	2.50041E-16
910.81831	2.5004305E-16
910.81878	2.500451E-16
910.81925	2.5004715E-16
910.81972	2.5005535E-16
910.82019	2.5006765E-16
910.82066	2.50082E-16
910.82114	2.5009635E-16
910.82161	2.5010865E-16
910.82208	2.5011275E-16
910.82255	2.5010865E-16
910.82302	2.500943E-16
910.82349	2.5007175E-16
910.82396	2.5004305E-16
910.82443	2.5001435E-16
910.8249	2.499918E-16
910.82537	2.4997745E-16
910.82584	2.499754E-16
910.82631	2.499836E-16
910.82679	2.4999795E-16
910.82726	2.500164E-16
910.82773	2.5003075E-16
910.8282	2.5003485E-16
910.82867	2.5003075E-16
910.82914	2.5001845E-16
910.82961	2.4999795E-16
910.83008	2.4997745E-16
910.83055	2.4996105E-16
910.83102	2.4995695E-16
910.83149	2.499672E-16
910.83196	2.499918E-16
910.83244	2.500287E-16
910.83291	2.500697E-16
910.83338	2.5010865E-16
910.83385	2.5013735E-16
910.83432	2.501517E-16
910.83479	2.5014555E-16
910.83526	2.5012505E-16
910.83573	2.500902E-16
910.8362	2.500492E-16
910.83667	2.500082E-16
910.83714	2.499754E-16
910.83761	2.4995285E-16
910.83809	2.4994465E-16
910.83856	2.4994465E-16
910.83903	2.4995285E-16
910.8395	2.499631E-16
910.83997	2.4996925E-16
910.84044	2.499713E-16
910.84091	2.499672E-16
910.84138	2.4995695E-16
910.84185	2.4994875E-16
910.84232	2.4994055E-16
910.84279	2.4994055E-16
910.84326	2.499467E-16
910.84374	2.4996105E-16
910.84421	2.4997745E-16
910.84468	2.4999385E-16
910.84515	2.5000615E-16
910.84562	2.500082E-16
910.84609	2.5000205E-16
910.84656	2.4998975E-16
910.84703	2.499713E-16
910.8475	2.4995695E-16
910.84797	2.499467E-16
910.84844	2.499508E-16
910.84891	2.499672E-16
910.84938	2.4999795E-16
910.84986	2.5003485E-16
910.85033	2.5007585E-16
910.8508	2.5010865E-16
910.85127	2.501312E-16
910.85174	2.5013735E-16
910.85221	2.501271E-16
910.85268	2.5010045E-16
910.85315	2.500656E-16
910.85362	2.500287E-16
910.85409	2.4999795E-16
910.85456	2.4997745E-16
910.85503	2.4996925E-16
910.85551	2.499754E-16
910.85598	2.499918E-16
910.85645	2.5001435E-16
910.85692	2.500328E-16
910.85739	2.500451E-16
910.85786	2.5004715E-16
910.85833	2.500369E-16
910.8588	2.500164E-16
910.85927	2.499918E-16
910.85974	2.4996515E-16
910.86021	2.4994465E-16
910.86068	2.499303E-16
910.86116	2.499262E-16
910.86163	2.4993235E-16
910.8621	2.499467E-16
910.86257	2.499631E-16
910.86304	2.4997745E-16
910.86351	2.499877E-16
910.86398	2.4998975E-16
910.86445	2.499836E-16
910.86492	2.4997335E-16
910.86539	2.4995695E-16
910.86586	2.4994055E-16
910.86633	2.499262E-16
910.86681	2.49918E-16
910.86728	2.4991595E-16
910.86775	2.4992005E-16
910.86822	2.4993235E-16
910.86869	2.4994875E-16
910.86916	2.4996515E-16
910.86963	2.499836E-16
910.8701	2.4999795E-16
910.87057	2.500082E-16
910.87104	2.500123E-16
910.87151	2.5001025E-16
910.87198	2.500041E-16
910.87245	2.499918E-16
910.87293	2.499754E-16
910.8734	2.499549E-16
910.87387	2.499344E-16
910.87434	2.499139E-16
910.87481	2.4989545E-16
910.87528	2.4987905E-16
910.87575	2.498688E-16
910.87622	2.4986265E-16
910.87669	2.4986265E-16
910.87716	2.498647E-16
910.87763	2.4987085E-16
910.8781	2.49877E-16
910.87858	2.4988315E-16
910.87905	2.4989135E-16
910.87952	2.498975E-16
910.87999	2.4990365E-16
910.88046	2.499098E-16
910.88093	2.49918E-16
910.8814	2.499262E-16
910.88187	2.499385E-16
910.88234	2.499508E-16
910.88281	2.499631E-16
910.88328	2.4997335E-16
910.88375	2.4998155E-16
910.88423	2.499836E-16
910.8847	2.499795E-16
910.88517	2.499713E-16
910.88564	2.4995695E-16
910.88611	2.4994055E-16
910.88658	2.499221E-16
910.88705	2.499016E-16
910.88752	2.498852E-16
910.88799	2.498688E-16
910.88846	2.4985445E-16
910.88893	2.4984215E-16
910.8894	2.498319E-16
910.88988	2.4982165E-16
910.89035	2.498155E-16
910.89082	2.4981345E-16
910.89129	2.498155E-16
910.89176	2.4982575E-16
910.89223	2.4984215E-16
910.8927	2.498647E-16
910.89317	2.498934E-16
910.89364	2.499262E-16
910.89411	2.499549E-16
910.89458	2.4998155E-16
910.89505	2.4999795E-16
910.89553	2.500041E-16
910.896	2.5E-16
910.89647	2.4998565E-16
910.89694	2.4996515E-16
910.89741	2.499426E-16
910.89788	2.499221E-16
910.89835	2.4990775E-16
910.89882	2.499016E-16
910.89929	2.499057E-16
910.89976	2.4992005E-16
910.90023	2.4994055E-16
910.9007	2.499631E-16
910.90117	2.499877E-16
910.90165	2.5001025E-16
910.90212	2.5003075E-16
910.90259	2.500451E-16
910.90306	2.5005535E-16
910.90353	2.5006355E-16
910.904	2.5006765E-16
910.90447	2.5007175E-16
910.90494	2.5007175E-16
910.90541	2.500697E-16
910.90588	2.5006355E-16
910.90635	2.500533E-16
910.90682	2.5003895E-16
910.9073	2.500164E-16
910.90777	2.4999385E-16
910.90824	2.499672E-16
910.90871	2.4994055E-16
910.90918	2.49918E-16
910.90965	2.4989955E-16
910.91012	2.4988725E-16
910.91059	2.498811E-16
910.91106	2.4987905E-16
910.91153	2.498811E-16
910.912	2.4988315E-16
910.91247	2.498893E-16
910.91295	2.4989545E-16
910.91342	2.499016E-16
910.91389	2.499098E-16
910.91436	2.49918E-16
910.91483	2.4992825E-16
910.9153	2.499385E-16
910.91577	2.499467E-16
910.91624	2.499508E-16
910.91671	2.499467E-16
910.91718	2.499344E-16
910.91765	2.4991185E-16
910.91812	2.498811E-16
910.9186	2.4984625E-16
910.91907	2.4981345E-16
910.91954	2.4978475E-16
910.92001	2.497663E-16
910.92048	2.497663E-16
910.92095	2.4978065E-16
910.92142	2.498114E-16
910.92189	2.4985445E-16
910.92236	2.4989955E-16
910.92283	2.499426E-16
910.9233	2.499754E-16
910.92377	2.499959E-16
910.92424	2.4999795E-16
910.92472	2.499877E-16
910.92519	2.4996925E-16
910.92566	2.499467E-16
910.92613	2.4992825E-16
910.9266	2.49918E-16
910.92707	2.4992005E-16
910.92754	2.499344E-16
910.92801	2.49959E-16
910.92848	2.4998565E-16
910.92895	2.500082E-16
910.92942	2.500205E-16
910.92989	2.5001845E-16
910.93037	2.5E-16
910.93084	2.4996515E-16
910.93131	2.4992415E-16
910.93178	2.4987905E-16
910.93225	2.4984215E-16
910.93272	2.4981755E-16
910.93319	2.498114E-16
910.93366	2.498278E-16
910.93413	2.4986265E-16
910.9346	2.499098E-16
910.93507	2.499672E-16
910.93554	2.500246E-16
910.93602	2.5007585E-16
910.93649	2.501148E-16
910.93696	2.501394E-16
910.93743	2.5014555E-16
910.9379	2.5013735E-16
910.93837	2.501189E-16
910.93884	2.5009225E-16
910.93931	2.5006355E-16
910.93978	2.500369E-16
910.94025	2.500164E-16
910.94072	2.5E-16
910.94119	2.499918E-16
910.94167	2.499877E-16
910.94214	2.4998975E-16
910.94261	2.499959E-16
910.94308	2.5000205E-16
910.94355	2.5001025E-16
910.94402	2.5001845E-16
910.94449	2.500246E-16
910.94496	2.5003075E-16
910.94543	2.500328E-16
910.9459	2.5003485E-16
910.94637	2.500328E-16
910.94684	2.500287E-16
910.94731	2.500205E-16
910.94779	2.500123E-16
910.94826	2.5000205E-16
910.94873	2.499877E-16
910.9492	2.4997335E-16
910.94967	2.49959E-16
910.95014	2.4994465E-16
910.95061	2.499303E-16
910.95108	2.4992005E-16
910.95155	2.499098E-16
910.95202	2.4990365E-16
910.95249	2.4989955E-16
910.95296	2.4989955E-16
910.95344	2.499016E-16
910.95391	2.4990365E-16
910.95438	2.499057E-16
910.95485	2.4990775E-16
910.95532	2.499098E-16
910.95579	2.4990775E-16
910.95626	2.499057E-16
910.95673	2.4990365E-16
910.9572	2.4990365E-16
910.95767	2.499057E-16
910.95814	2.499139E-16
910.95861	2.499262E-16
910.95909	2.4994465E-16
910.95956	2.499672E-16
910.96003	2.499918E-16
910.9605	2.500123E-16
910.96097	2.5002665E-16
910.96144	2.5003075E-16
910.96191	2.500246E-16
910.96238	2.5000615E-16
910.96285	2.499795E-16
910.96332	2.499467E-16
910.96379	2.4991185E-16
910.96426	2.4988315E-16
910.96474	2.4986265E-16
910.96521	2.498565E-16
910.96568	2.498647E-16
910.96615	2.4988725E-16
910.96662	2.4992005E-16
910.96709	2.49959E-16
910.96756	2.5000205E-16
910.96803	2.50041E-16
910.9685	2.5007175E-16
910.96897	2.500943E-16
910.96944	2.501066E-16
910.96991	2.5010865E-16
910.97039	2.501025E-16
910.97086	2.500902E-16
910.97133	2.500779E-16
910.9718	2.500615E-16
910.97227	2.5004715E-16
910.97274	2.500328E-16
910.97321	2.500205E-16
910.97368	2.5001025E-16
910.97415	2.5000205E-16
910.97462	2.4999795E-16
910.97509	2.4999795E-16
910.97556	2.500041E-16
910.97603	2.5001435E-16
910.97651	2.5003075E-16
910.97698	2.5005125E-16
910.97745	2.5007175E-16
910.97792	2.500902E-16
910.97839	2.501025E-16
910.97886	2.5010455E-16
910.97933	2.500984E-16
910.9798	2.5007995E-16
910.98027	2.5005535E-16
910.98074	2.500287E-16
910.98121	2.5000205E-16
910.98168	2.499836E-16
910.98216	2.499795E-16
910.98263	2.499877E-16
910.9831	2.500123E-16
910.98357	2.500492E-16
910.98404	2.5009225E-16
910.98451	2.501353E-16
910.98498	2.5017425E-16
910.98545	2.502009E-16
910.98592	2.502132E-16
910.98639	2.5021115E-16
910.98686	2.5019475E-16
910.98733	2.501681E-16
910.98781	2.5013735E-16
910.98828	2.5010865E-16
910.98875	2.5008815E-16
910.98922	2.5007585E-16
910.98969	2.5007585E-16
910.99016	2.5008405E-16
910.99063	2.5010045E-16
910.9911	2.501189E-16
910.99157	2.5013325E-16
910.99204	2.5014555E-16
910.99251	2.501476E-16
910.99298	2.5014145E-16
910.99346	2.5012915E-16
910.99393	2.5011275E-16
910.9944	2.500943E-16
910.99487	2.500779E-16
910.99534	2.500656E-16
910.99581	2.500615E-16
910.99628	2.500615E-16
910.99675	2.5006765E-16
910.99722	2.5007585E-16
910.99769	2.5008405E-16
910.99816	2.5009225E-16
910.99863	2.500943E-16
910.9991	2.500902E-16
910.99958	2.50082E-16
911.00005	2.500697E-16
911.00052	2.5005535E-16
911.00099	2.5004305E-16
911.00146	2.5003485E-16
911.00193	2.500328E-16
911.0024	2.5003895E-16
911.00287	2.500533E-16
911.00334	2.500738E-16
911.00381	2.500984E-16
911.00428	2.5012505E-16
911.00475	2.5014965E-16
911.00523	2.501681E-16
911.0057	2.501763E-16
911.00617	2.5017425E-16
911.00664	2.501599E-16
911.00711	2.501353E-16
911.00758	2.5010455E-16
911.00805	2.500697E-16
911.00852	2.500328E-16
911.00899	2.5000205E-16
911.00946	2.4997745E-16
911.00993	2.4996105E-16
911.0104	2.499549E-16
911.01088	2.4995695E-16
911.01135	2.499672E-16
911.01182	2.499795E-16
911.01229	2.4999385E-16
911.01276	2.500041E-16
911.01323	2.5001025E-16
911.0137	2.5001025E-16
911.01417	2.5000615E-16
911.01464	2.4999795E-16
911.01511	2.499877E-16
911.01558	2.4997745E-16
911.01605	2.4997335E-16
911.01653	2.499754E-16
911.017	2.499836E-16
911.01747	2.5000205E-16
911.01794	2.5002665E-16
911.01841	2.500574E-16
911.01888	2.500902E-16
911.01935	2.5012095E-16
911.01982	2.5014555E-16
911.02029	2.50164E-16
911.02076	2.5017425E-16
911.02123	2.5017425E-16
911.0217	2.501681E-16
911.02218	2.5015375E-16
911.02265	2.501394E-16
911.02312	2.5012915E-16
911.02359	2.50123E-16
911.02406	2.5012505E-16
911.02453	2.501394E-16
911.025	2.5016195E-16
911.02547	2.501927E-16
911.02594	2.5022755E-16
911.02641	2.502624E-16
911.02688	2.502911E-16
911.02735	2.5030955E-16
911.02782	2.503157E-16
911.0283	2.503075E-16
911.02877	2.5028905E-16
911.02924	2.502583E-16
911.02971	2.5022345E-16
911.03018	2.501886E-16
911.03065	2.5015785E-16
911.03112	2.5013325E-16
911.03159	2.5011685E-16
911.03206	2.5010865E-16
911.03253	2.501066E-16
911.033	2.501107E-16
911.03347	2.501148E-16
911.03395	2.5011685E-16
911.03442	2.5011685E-16
911.03489	2.5011275E-16
911.03536	2.501066E-16
911.03583	2.500984E-16
911.0363	2.500902E-16
911.03677	2.500861E-16
911.03724	2.500861E-16
911.03771	2.5009225E-16
911.03818	2.5010045E-16
911.03865	2.5011275E-16
911.03912	2.5012505E-16
911.0396	2.5013735E-16
911.04007	2.5014965E-16
911.04054	2.5015785E-16
911.04101	2.50164E-16
911.04148	2.5017015E-16
911.04195	2.5017425E-16
911.04242	2.5017835E-16
911.04289	2.501845E-16
911.04336	2.501886E-16
911.04383	2.5019065E-16
911.0443	2.501927E-16
911.04477	2.5019065E-16
911.04525	2.501845E-16
911.04572	2.501763E-16
911.04619	2.501681E-16
911.04666	2.501599E-16
911.04713	2.5015375E-16
911.0476	2.5015375E-16
911.04807	2.501599E-16
911.04854	2.5017425E-16
911.04901	2.501927E-16
911.04948	2.502132E-16
911.04995	2.5023575E-16
911.05042	2.5025215E-16
911.05089	2.502624E-16
[truncated: 168,811 more rows]
