# Supplementary material for: Nitrogen-Broadening Parameters for Atmospheric Spectra Modelling of the ν3 Band of SF6
Source: Molecules. 2022 Jan 19;27(3):646. doi: 10.3390/molecules27030646 (PMC8838927; doi:10.3390/molecules27030646)
Supplement: Supplementary file 1 [file molecules-27-00646-s001.zip › P230K 10mb.dat]

919.94912	-1.1766E-19
919.94924	-1.8204E-19
919.94935	-2.3976E-19
919.94947	-2.8416E-19
919.94959	-3.0858E-19
919.94971	-3.1302E-19
919.94982	-2.997E-19
919.94994	-2.6862E-19
919.95006	-2.2422E-19
919.95018	-1.7316E-19
919.95029	-1.221E-19
919.95041	-7.326E-20
919.95053	-3.552E-20
919.95065	-8.88E-21
919.95077	4.44E-21
919.95088	6.66E-21
919.951	2.22E-21
919.95112	-8.88E-21
919.95124	-1.998E-20
919.95135	-3.108E-20
919.95147	-3.774E-20
919.95159	-3.996E-20
919.95171	-3.774E-20
919.95182	-3.108E-20
919.95194	-2.22E-20
919.95206	-1.11E-20
919.95218	0
919.9523	8.88E-21
919.95241	1.554E-20
919.95253	2.22E-20
919.95265	2.664E-20
919.95277	3.33E-20
919.95288	3.996E-20
919.953	5.106E-20
919.95312	6.66E-20
919.95324	8.214E-20
919.95335	1.0212E-19
919.95347	1.221E-19
919.95359	1.3764E-19
919.95371	1.5096E-19
919.95383	1.5762E-19
919.95394	1.5762E-19
919.95406	1.4874E-19
919.95418	1.332E-19
919.9543	1.11E-19
919.95441	8.436E-20
919.95453	5.55E-20
919.95465	2.664E-20
919.95477	-2.22E-21
919.95488	-2.664E-20
919.955	-4.44E-20
919.95512	-5.994E-20
919.95524	-6.882E-20
919.95536	-7.326E-20
919.95547	-7.548E-20
919.95559	-7.548E-20
919.95571	-7.104E-20
919.95583	-6.882E-20
919.95594	-6.438E-20
919.95606	-5.994E-20
919.95618	-5.772E-20
919.9563	-5.328E-20
919.95641	-5.106E-20
919.95653	-4.662E-20
919.95665	-4.218E-20
919.95677	-3.552E-20
919.95689	-2.886E-20
919.957	-2.22E-20
919.95712	-1.332E-20
919.95724	-6.66E-21
919.95736	0
919.95747	4.44E-21
919.95759	6.66E-21
919.95771	8.88E-21
919.95783	8.88E-21
919.95795	6.66E-21
919.95806	4.44E-21
919.95818	4.44E-21
919.9583	8.88E-21
919.95842	1.554E-20
919.95853	2.664E-20
919.95865	4.44E-20
919.95877	6.882E-20
919.95889	9.768E-20
919.959	1.2876E-19
919.95912	1.5984E-19
919.95924	1.8648E-19
919.95936	2.0646E-19
919.95948	2.1534E-19
919.95959	2.1312E-19
919.95971	1.9536E-19
919.95983	1.6428E-19
919.95995	1.2432E-19
919.96006	7.548E-20
919.96018	2.22E-20
919.9603	-2.664E-20
919.96042	-6.66E-20
919.96053	-9.324E-20
919.96065	-1.0434E-19
919.96077	-9.768E-20
919.96089	-7.548E-20
919.96101	-4.218E-20
919.96112	-2.22E-21
919.96124	3.552E-20
919.96136	6.66E-20
919.96148	8.436E-20
919.96159	8.436E-20
919.96171	6.66E-20
919.96183	3.108E-20
919.96195	-1.554E-20
919.96206	-6.66E-20
919.96218	-1.1322E-19
919.9623	-1.4874E-19
919.96242	-1.665E-19
919.96254	-1.5984E-19
919.96265	-1.2876E-19
919.96277	-7.326E-20
919.96289	-2.22E-21
919.96301	7.992E-20
919.96312	1.5984E-19
919.96324	2.2866E-19
919.96336	2.775E-19
919.96348	3.0192E-19
919.96359	2.9748E-19
919.96371	2.6418E-19
919.96383	2.1312E-19
919.96395	1.4652E-19
919.96407	7.77E-20
919.96418	1.554E-20
919.9643	-3.108E-20
919.96442	-5.55E-20
919.96454	-5.772E-20
919.96465	-3.774E-20
919.96477	0
919.96489	4.218E-20
919.96501	8.436E-20
919.96513	1.1544E-19
919.96524	1.2432E-19
919.96536	1.11E-19
919.96548	7.326E-20
919.9656	1.332E-20
919.96571	-5.994E-20
919.96583	-1.3764E-19
919.96595	-2.0646E-19
919.96607	-2.5752E-19
919.96618	-2.7972E-19
919.9663	-2.7306E-19
919.96642	-2.331E-19
919.96654	-1.6428E-19
919.96666	-7.548E-20
919.96677	2.22E-20
919.96689	1.1988E-19
919.96701	2.0202E-19
919.96713	2.5974E-19
919.96724	2.886E-19
919.96736	2.8638E-19
919.96748	2.5086E-19
919.9676	1.9314E-19
919.96771	1.1988E-19
919.96783	3.996E-20
919.96795	-3.108E-20
919.96807	-8.88E-20
919.96819	-1.2654E-19
919.9683	-1.3764E-19
919.96842	-1.2654E-19
919.96854	-9.546E-20
919.96866	-5.106E-20
919.96877	0
919.96889	4.662E-20
919.96901	8.436E-20
919.96913	1.0656E-19
919.96924	1.0878E-19
919.96936	9.102E-20
919.96948	5.994E-20
919.9696	1.332E-20
919.96972	-3.774E-20
919.96983	-9.102E-20
919.96995	-1.3764E-19
919.97007	-1.7538E-19
919.97019	-1.9758E-19
919.9703	-2.0646E-19
919.97042	-2.0202E-19
919.97054	-1.8426E-19
919.97066	-1.554E-19
919.97077	-1.1766E-19
919.97089	-7.77E-20
919.97101	-3.33E-20
919.97113	6.66E-21
919.97125	4.44E-20
919.97136	7.77E-20
919.97148	1.0212E-19
919.9716	1.1766E-19
919.97172	1.2654E-19
919.97183	1.221E-19
919.97195	1.0656E-19
919.97207	8.214E-20
919.97219	4.44E-20
919.97231	-2.22E-21
919.97242	-5.772E-20
919.97254	-1.1544E-19
919.97266	-1.7094E-19
919.97278	-2.2422E-19
919.97289	-2.664E-19
919.97301	-2.9526E-19
919.97313	-3.0636E-19
919.97325	-2.997E-19
919.97336	-2.7306E-19
919.97348	-2.3088E-19
919.9736	-1.7538E-19
919.97372	-1.1544E-19
919.97384	-5.328E-20
919.97395	4.44E-21
919.97407	4.884E-20
919.97419	7.548E-20
919.97431	8.436E-20
919.97442	7.104E-20
919.97454	3.774E-20
919.97466	-8.88E-21
919.97478	-6.882E-20
919.97489	-1.2876E-19
919.97501	-1.887E-19
919.97513	-2.3532E-19
919.97525	-2.7084E-19
919.97537	-2.8416E-19
919.97548	-2.7972E-19
919.9756	-2.5752E-19
919.97572	-2.1978E-19
919.97584	-1.7316E-19
919.97595	-1.221E-19
919.97607	-7.548E-20
919.97619	-3.552E-20
919.97631	-8.88E-21
919.97642	0
919.97654	-6.66E-21
919.97666	-2.886E-20
919.97678	-6.216E-20
919.9769	-1.0434E-19
919.97701	-1.443E-19
919.97713	-1.8204E-19
919.97725	-2.109E-19
919.97737	-2.2866E-19
919.97748	-2.3532E-19
919.9776	-2.3088E-19
919.97772	-2.1978E-19
919.97784	-2.0424E-19
919.97795	-1.887E-19
919.97807	-1.7982E-19
919.97819	-1.776E-19
919.97831	-1.8426E-19
919.97843	-1.9758E-19
919.97854	-2.1534E-19
919.97866	-2.331E-19
919.97878	-2.442E-19
919.9789	-2.4198E-19
919.97901	-2.22E-19
919.97913	-1.8426E-19
919.97925	-1.2432E-19
919.97937	-4.884E-20
919.97949	3.774E-20
919.9796	1.2876E-19
919.97972	2.1312E-19
919.97984	2.8194E-19
919.97996	3.2856E-19
919.98007	3.4854E-19
919.98019	3.3966E-19
919.98031	3.0192E-19
919.98043	2.4198E-19
919.98054	1.7094E-19
919.98066	9.768E-20
919.98078	3.33E-20
919.9809	-1.332E-20
919.98102	-3.33E-20
919.98113	-2.664E-20
919.98125	1.11E-20
919.98137	6.882E-20
919.98149	1.3986E-19
919.9816	2.1534E-19
919.98172	2.8194E-19
919.98184	3.2634E-19
919.98196	3.4188E-19
919.98207	3.219E-19
919.98219	2.6862E-19
919.98231	1.8648E-19
919.98243	7.992E-20
919.98255	-3.552E-20
919.98266	-1.4874E-19
919.98278	-2.4864E-19
919.9829	-3.2412E-19
919.98302	-3.663E-19
919.98313	-3.7296E-19
919.98325	-3.4632E-19
919.98337	-2.9304E-19
919.98349	-2.1756E-19
919.9836	-1.332E-19
919.98372	-4.884E-20
919.98384	2.664E-20
919.98396	8.436E-20
919.98408	1.1988E-19
919.98419	1.332E-19
919.98431	1.2876E-19
919.98443	1.11E-19
919.98455	8.436E-20
919.98466	5.772E-20
919.98478	3.774E-20
919.9849	2.886E-20
919.98502	3.108E-20
919.98513	4.884E-20
919.98525	7.548E-20
919.98537	1.0878E-19
919.98549	1.4208E-19
919.98561	1.6872E-19
919.98572	1.8648E-19
919.98584	1.9092E-19
919.98596	1.7982E-19
919.98608	1.554E-19
919.98619	1.221E-19
919.98631	8.214E-20
919.98643	3.996E-20
919.98655	6.66E-21
919.98666	-1.776E-20
919.98678	-2.664E-20
919.9869	-1.998E-20
919.98702	2.22E-21
919.98714	3.774E-20
919.98725	8.436E-20
919.98737	1.3764E-19
919.98749	1.887E-19
919.98761	2.3088E-19
919.98772	2.6418E-19
919.98784	2.775E-19
919.98796	2.7084E-19
919.98808	2.4198E-19
919.9882	1.9314E-19
919.98831	1.221E-19
919.98843	3.774E-20
919.98855	-5.55E-20
919.98867	-1.5318E-19
919.98878	-2.4642E-19
919.9889	-3.2856E-19
919.98902	-3.9294E-19
919.98914	-4.3512E-19
919.98925	-4.5066E-19
919.98937	-4.3734E-19
919.98949	-3.9738E-19
919.98961	-3.33E-19
919.98973	-2.4864E-19
919.98984	-1.5318E-19
919.98996	-5.106E-20
919.99008	4.662E-20
919.9902	1.332E-19
919.99031	2.0202E-19
919.99043	2.5086E-19
919.99055	2.7528E-19
919.99067	2.7528E-19
919.99078	2.553E-19
919.9909	2.22E-19
919.99102	1.7982E-19
919.99114	1.3542E-19
919.99126	9.546E-20
919.99137	6.66E-20
919.99149	5.106E-20
919.99161	5.106E-20
919.99173	6.438E-20
919.99184	8.88E-20
919.99196	1.1766E-19
919.99208	1.4874E-19
919.9922	1.7316E-19
919.99231	1.887E-19
919.99243	1.887E-19
919.99255	1.7538E-19
919.99267	1.4874E-19
919.99279	1.0878E-19
919.9929	5.994E-20
919.99302	1.11E-20
919.99314	-3.552E-20
919.99326	-7.326E-20
919.99337	-9.768E-20
919.99349	-1.0656E-19
919.99361	-1.0212E-19
919.99373	-8.436E-20
919.99384	-5.328E-20
919.99396	-1.776E-20
919.99408	1.998E-20
919.9942	5.328E-20
919.99432	7.992E-20
919.99443	9.546E-20
919.99455	9.768E-20
919.99467	9.102E-20
919.99479	7.104E-20
919.9949	4.662E-20
919.99502	1.776E-20
919.99514	-8.88E-21
919.99526	-3.33E-20
919.99538	-4.884E-20
919.99549	-5.772E-20
919.99561	-5.55E-20
919.99573	-4.662E-20
919.99585	-2.886E-20
919.99596	-8.88E-21
919.99608	1.554E-20
919.9962	3.552E-20
919.99632	5.328E-20
919.99643	6.66E-20
919.99655	7.326E-20
919.99667	7.326E-20
919.99679	6.882E-20
919.99691	6.216E-20
919.99702	5.106E-20
919.99714	3.996E-20
919.99726	3.108E-20
919.99738	2.22E-20
919.99749	1.776E-20
919.99761	1.332E-20
919.99773	1.554E-20
919.99785	1.776E-20
919.99796	2.442E-20
919.99808	3.108E-20
919.9982	4.218E-20
919.99832	5.328E-20
919.99844	6.882E-20
919.99855	8.436E-20
919.99867	1.0434E-19
919.99879	1.2432E-19
919.99891	1.443E-19
919.99902	1.6206E-19
919.99914	1.7982E-19
919.99926	1.9092E-19
919.99938	1.9536E-19
919.99949	1.9314E-19
919.99961	1.8426E-19
919.99973	1.6428E-19
919.99985	1.4208E-19
919.99997	1.1322E-19
920.00008	8.658E-20
920.0002	6.216E-20
920.00032	4.218E-20
920.00044	3.108E-20
920.00055	2.664E-20
920.00067	3.108E-20
920.00079	4.218E-20
920.00091	5.55E-20
920.00102	6.66E-20
920.00114	7.104E-20
920.00126	6.66E-20
920.00138	4.884E-20
920.0015	1.998E-20
920.00161	-1.998E-20
920.00173	-6.66E-20
920.00185	-1.1544E-19
920.00197	-1.554E-19
920.00208	-1.8426E-19
920.0022	-1.9314E-19
920.00232	-1.776E-19
920.00244	-1.3764E-19
920.00256	-7.77E-20
920.00267	0
920.00279	8.214E-20
920.00291	1.6206E-19
920.00303	2.2644E-19
920.00314	2.664E-19
920.00326	2.7306E-19
920.00338	2.442E-19
920.0035	1.8204E-19
920.00361	8.88E-20
920.00373	-2.22E-20
920.00385	-1.3764E-19
920.00397	-2.442E-19
920.00409	-3.2856E-19
920.0042	-3.7962E-19
920.00432	-3.885E-19
920.00444	-3.552E-19
920.00456	-2.7972E-19
920.00467	-1.7316E-19
920.00479	-4.662E-20
920.00491	8.436E-20
920.00503	2.0424E-19
920.00514	3.0192E-19
920.00526	3.6408E-19
920.00538	3.8628E-19
920.0055	3.6852E-19
920.00562	3.1524E-19
920.00573	2.3532E-19
920.00585	1.3764E-19
920.00597	3.774E-20
920.00609	-5.106E-20
920.0062	-1.1988E-19
920.00632	-1.6428E-19
920.00644	-1.7982E-19
920.00656	-1.6872E-19
920.00667	-1.3542E-19
920.00679	-8.658E-20
920.00691	-3.108E-20
920.00703	2.22E-20
920.00715	7.104E-20
920.00726	1.0878E-19
920.00738	1.332E-19
920.0075	1.4652E-19
920.00762	1.5318E-19
920.00773	1.5318E-19
920.00785	1.5318E-19
920.00797	1.554E-19
920.00809	1.5762E-19
920.0082	1.5984E-19
920.00832	1.6206E-19
920.00844	1.5762E-19
920.00856	1.443E-19
920.00868	1.1544E-19
920.00879	7.326E-20
920.00891	1.776E-20
920.00903	-5.106E-20
920.00915	-1.221E-19
920.00926	-1.9314E-19
920.00938	-2.553E-19
920.0095	-3.0192E-19
920.00962	-3.2412E-19
920.00974	-3.219E-19
920.00985	-2.9526E-19
920.00997	-2.4642E-19
920.01009	-1.7982E-19
920.01021	-1.0656E-19
920.01032	-3.33E-20
920.01044	3.108E-20
920.01056	7.992E-20
920.01068	1.0656E-19
920.01079	1.1322E-19
920.01091	9.546E-20
920.01103	6.216E-20
920.01115	1.776E-20
920.01127	-3.108E-20
920.01138	-7.548E-20
920.0115	-1.11E-19
920.01162	-1.3098E-19
920.01174	-1.332E-19
920.01185	-1.1766E-19
920.01197	-8.436E-20
920.01209	-4.218E-20
920.01221	8.88E-21
920.01232	6.438E-20
920.01244	1.1544E-19
920.01256	1.5984E-19
920.01268	1.9536E-19
920.0128	2.1978E-19
920.01291	2.2866E-19
920.01303	2.2422E-19
920.01315	2.0424E-19
920.01327	1.7316E-19
920.01338	1.2654E-19
920.0135	6.882E-20
920.01362	2.22E-21
920.01374	-7.326E-20
920.01385	-1.5318E-19
920.01397	-2.331E-19
920.01409	-3.0858E-19
920.01421	-3.774E-19
920.01433	-4.329E-19
920.01444	-4.7064E-19
920.01456	-4.8618E-19
920.01468	-4.7952E-19
920.0148	-4.5066E-19
920.01491	-4.0182E-19
920.01503	-3.3744E-19
920.01515	-2.5974E-19
920.01527	-1.7982E-19
920.01538	-9.99E-20
920.0155	-2.886E-20
920.01562	3.33E-20
920.01574	7.77E-20
920.01586	1.0878E-19
920.01597	1.2432E-19
920.01609	1.2654E-19
920.01621	1.221E-19
920.01633	1.1322E-19
920.01644	1.0212E-19
920.01656	9.546E-20
920.01668	9.102E-20
920.0168	9.102E-20
920.01692	9.546E-20
920.01703	1.0212E-19
920.01715	1.11E-19
920.01727	1.1766E-19
920.01739	1.2432E-19
920.0175	1.2654E-19
920.01762	1.2654E-19
920.01774	1.2654E-19
920.01786	1.2432E-19
920.01797	1.2432E-19
920.01809	1.2654E-19
920.01821	1.3098E-19
920.01833	1.3764E-19
920.01845	1.4652E-19
920.01856	1.5096E-19
920.01868	1.554E-19
920.0188	1.5096E-19
920.01892	1.4208E-19
920.01903	1.2654E-19
920.01915	1.0434E-19
920.01927	7.77E-20
920.01939	4.884E-20
920.0195	2.442E-20
920.01962	4.44E-21
920.01974	-4.44E-21
920.01986	-4.44E-21
920.01998	6.66E-21
920.02009	2.886E-20
920.02021	5.994E-20
920.02033	9.324E-20
920.02045	1.2432E-19
920.02056	1.5318E-19
920.02068	1.7316E-19
920.0208	1.8204E-19
920.02092	1.776E-19
920.02103	1.6206E-19
920.02115	1.3764E-19
920.02127	1.0656E-19
920.02139	7.104E-20
920.02151	3.996E-20
920.02162	1.332E-20
920.02174	-4.44E-21
920.02186	-1.332E-20
920.02198	-1.332E-20
920.02209	-2.22E-21
920.02221	1.554E-20
920.02233	3.996E-20
920.02245	6.66E-20
920.02256	9.324E-20
920.02268	1.1544E-19
920.0228	1.332E-19
920.02292	1.4652E-19
920.02304	1.4874E-19
920.02315	1.4652E-19
920.02327	1.332E-19
920.02339	1.1322E-19
920.02351	8.436E-20
920.02362	5.328E-20
920.02374	1.554E-20
920.02386	-1.998E-20
920.02398	-5.55E-20
920.02409	-8.658E-20
920.02421	-1.11E-19
920.02433	-1.2432E-19
920.02445	-1.2654E-19
920.02457	-1.1322E-19
920.02468	-8.88E-20
920.0248	-5.328E-20
920.02492	-1.11E-20
920.02504	3.552E-20
920.02515	8.214E-20
920.02527	1.1988E-19
920.02539	1.4652E-19
920.02551	1.5984E-19
920.02563	1.554E-19
920.02574	1.3764E-19
920.02586	1.0656E-19
920.02598	6.66E-20
920.0261	2.442E-20
920.02621	-1.776E-20
920.02633	-4.884E-20
920.02645	-6.882E-20
920.02657	-7.326E-20
920.02668	-6.438E-20
920.0268	-3.996E-20
920.02692	-6.66E-21
920.02704	3.33E-20
920.02716	7.326E-20
920.02727	1.0656E-19
920.02739	1.3542E-19
920.02751	1.5096E-19
920.02763	1.5762E-19
920.02774	1.5762E-19
920.02786	1.5096E-19
920.02798	1.4208E-19
920.0281	1.3764E-19
920.02821	1.4208E-19
920.02833	1.5318E-19
920.02845	1.7316E-19
920.02857	1.998E-19
920.02869	2.331E-19
920.0288	2.664E-19
920.02892	2.9526E-19
920.02904	3.1302E-19
920.02916	3.1968E-19
920.02927	3.108E-19
920.02939	2.886E-19
920.02951	2.5308E-19
920.02963	2.109E-19
920.02974	1.6428E-19
920.02986	1.1766E-19
920.02998	7.992E-20
920.0301	5.328E-20
920.03022	3.996E-20
920.03033	4.218E-20
920.03045	5.55E-20
920.03057	7.992E-20
920.03069	1.1322E-19
920.0308	1.4652E-19
920.03092	1.7982E-19
920.03104	2.0868E-19
920.03116	2.3088E-19
920.03127	2.442E-19
920.03139	2.4864E-19
920.03151	2.442E-19
920.03163	2.3532E-19
920.03175	2.22E-19
920.03186	2.0646E-19
920.03198	1.8648E-19
920.0321	1.665E-19
920.03222	1.443E-19
920.03233	1.221E-19
920.03245	9.99E-20
920.03257	7.548E-20
920.03269	5.106E-20
920.03281	2.886E-20
920.03292	8.88E-21
920.03304	-6.66E-21
920.03316	-1.332E-20
920.03328	-1.11E-20
920.03339	0
920.03351	2.22E-20
920.03363	5.328E-20
920.03375	9.324E-20
920.03386	1.3764E-19
920.03398	1.8204E-19
920.0341	2.2644E-19
920.03422	2.6196E-19
920.03434	2.9082E-19
920.03445	3.0636E-19
920.03457	3.1302E-19
920.03469	3.0636E-19
920.03481	2.886E-19
920.03492	2.6418E-19
920.03504	2.331E-19
920.03516	1.9758E-19
920.03528	1.6206E-19
920.03539	1.2654E-19
920.03551	9.546E-20
920.03563	6.438E-20
920.03575	3.774E-20
920.03587	1.554E-20
920.03598	-4.44E-21
920.0361	-2.22E-20
920.03622	-3.774E-20
920.03634	-4.884E-20
920.03645	-5.772E-20
920.03657	-6.216E-20
920.03669	-6.216E-20
920.03681	-5.772E-20
920.03692	-4.662E-20
920.03704	-3.108E-20
920.03716	-8.88E-21
920.03728	1.554E-20
920.0374	4.218E-20
920.03751	6.882E-20
920.03763	9.324E-20
920.03775	1.1766E-19
920.03787	1.3542E-19
920.03798	1.4652E-19
920.0381	1.4874E-19
920.03822	1.4208E-19
920.03834	1.2654E-19
920.03845	9.99E-20
920.03857	6.438E-20
920.03869	2.442E-20
920.03881	-2.22E-20
920.03893	-6.882E-20
920.03904	-1.1322E-19
920.03916	-1.5318E-19
920.03928	-1.8204E-19
920.0394	-1.9758E-19
920.03951	-1.9758E-19
920.03963	-1.8426E-19
920.03975	-1.5318E-19
920.03987	-1.1322E-19
920.03999	-6.216E-20
920.0401	-1.11E-20
920.04022	3.996E-20
920.04034	8.214E-20
920.04046	1.1322E-19
920.04057	1.2876E-19
920.04069	1.2876E-19
920.04081	1.1322E-19
920.04093	9.102E-20
920.04104	5.994E-20
920.04116	3.33E-20
920.04128	1.554E-20
920.0414	8.88E-21
920.04152	1.776E-20
920.04163	4.662E-20
920.04175	8.88E-20
920.04187	1.3986E-19
920.04199	1.9758E-19
920.0421	2.4864E-19
920.04222	2.8638E-19
920.04234	3.0414E-19
920.04246	2.9748E-19
920.04257	2.664E-19
920.04269	2.109E-19
920.04281	1.3764E-19
920.04293	5.328E-20
920.04305	-3.33E-20
920.04316	-1.0878E-19
920.04328	-1.6872E-19
920.0434	-2.0646E-19
920.04352	-2.1756E-19
920.04363	-2.0424E-19
920.04375	-1.6872E-19
920.04387	-1.221E-19
920.04399	-6.882E-20
920.0441	-1.998E-20
920.04422	1.554E-20
920.04434	3.33E-20
920.04446	3.108E-20
920.04458	8.88E-21
920.04469	-2.886E-20
920.04481	-7.548E-20
920.04493	-1.2654E-19
920.04505	-1.7094E-19
920.04516	-2.0646E-19
920.04528	-2.2866E-19
920.0454	-2.331E-19
920.04552	-2.2644E-19
920.04563	-2.109E-19
920.04575	-1.9536E-19
920.04587	-1.7982E-19
920.04599	-1.776E-19
920.04611	-1.8426E-19
920.04622	-2.0646E-19
920.04634	-2.3976E-19
920.04646	-2.7528E-19
920.04658	-3.108E-19
920.04669	-3.33E-19
920.04681	-3.3744E-19
920.04693	-3.1746E-19
920.04705	-2.6862E-19
920.04717	-1.9536E-19
920.04728	-9.99E-20
920.0474	6.66E-21
920.04752	1.1544E-19
920.04764	2.1534E-19
920.04775	2.9082E-19
920.04787	3.3744E-19
920.04799	3.441E-19
920.04811	3.1302E-19
920.04822	2.4642E-19
920.04834	1.5096E-19
920.04846	3.774E-20
920.04858	-8.214E-20
920.0487	-1.9536E-19
920.04881	-2.9082E-19
920.04893	-3.6186E-19
920.04905	-4.0182E-19
920.04917	-4.0848E-19
920.04928	-3.8628E-19
920.0494	-3.3966E-19
920.04952	-2.7528E-19
920.04964	-2.0424E-19
920.04975	-1.3098E-19
920.04987	-6.438E-20
920.04999	-8.88E-21
920.05011	3.108E-20
920.05023	5.772E-20
920.05034	7.104E-20
920.05046	7.326E-20
920.05058	6.66E-20
920.0507	5.328E-20
920.05081	3.996E-20
920.05093	2.22E-20
920.05105	6.66E-21
920.05117	-1.11E-20
920.05128	-3.108E-20
920.0514	-5.106E-20
920.05152	-7.326E-20
920.05164	-9.768E-20
920.05176	-1.221E-19
920.05187	-1.443E-19
920.05199	-1.6428E-19
920.05211	-1.7982E-19
920.05223	-1.887E-19
920.05234	-1.9314E-19
920.05246	-1.887E-19
920.05258	-1.7982E-19
920.0527	-1.665E-19
920.05281	-1.5096E-19
920.05293	-1.332E-19
920.05305	-1.1766E-19
920.05317	-1.0434E-19
920.05329	-9.102E-20
920.0534	-8.214E-20
920.05352	-7.104E-20
920.05364	-6.216E-20
920.05376	-5.328E-20
920.05387	-4.44E-20
920.05399	-3.33E-20
920.05411	-2.664E-20
920.05423	-1.998E-20
920.05434	-1.776E-20
920.05446	-1.998E-20
920.05458	-2.886E-20
920.0547	-3.996E-20
920.05482	-5.772E-20
920.05493	-7.326E-20
920.05505	-8.436E-20
920.05517	-8.88E-20
920.05529	-8.214E-20
920.0554	-6.216E-20
920.05552	-2.664E-20
920.05564	1.998E-20
920.05576	7.326E-20
920.05588	1.3098E-19
920.05599	1.8426E-19
920.05611	2.2422E-19
920.05623	2.442E-19
920.05635	2.3754E-19
920.05646	2.0202E-19
920.05658	1.3986E-19
920.0567	5.106E-20
920.05682	-5.328E-20
920.05693	-1.6872E-19
920.05705	-2.7972E-19
920.05717	-3.7962E-19
920.05729	-4.5732E-19
920.05741	-5.0838E-19
920.05752	-5.2392E-19
920.05764	-5.0838E-19
920.05776	-4.6398E-19
920.05788	-3.9738E-19
920.05799	-3.1524E-19
920.05811	-2.3088E-19
920.05823	-1.5096E-19
920.05835	-8.436E-20
920.05846	-3.552E-20
920.05858	-8.88E-21
920.0587	-4.44E-21
920.05882	-1.776E-20
920.05894	-4.44E-20
920.05905	-7.992E-20
920.05917	-1.1766E-19
920.05929	-1.4874E-19
920.05941	-1.6872E-19
920.05952	-1.7982E-19
920.05964	-1.7538E-19
920.05976	-1.554E-19
920.05988	-1.2654E-19
920.05999	-8.88E-20
920.06011	-4.662E-20
920.06023	0
920.06035	4.44E-20
920.06047	8.436E-20
920.06058	1.1988E-19
920.0607	1.5096E-19
920.06082	1.7094E-19
920.06094	1.8426E-19
920.06105	1.8648E-19
920.06117	1.7982E-19
920.06129	1.6206E-19
920.06141	1.332E-19
920.06152	9.768E-20
920.06164	5.55E-20
920.06176	8.88E-21
920.06188	-3.552E-20
920.062	-7.548E-20
920.06211	-1.0656E-19
920.06223	-1.2432E-19
920.06235	-1.2654E-19
920.06247	-1.11E-19
920.06258	-7.992E-20
920.0627	-3.774E-20
920.06282	1.332E-20
920.06294	6.66E-20
920.06306	1.1544E-19
920.06317	1.5096E-19
920.06329	1.7316E-19
920.06341	1.7316E-19
920.06353	1.5318E-19
920.06364	1.1544E-19
920.06376	6.438E-20
920.06388	4.44E-21
920.064	-5.772E-20
920.06411	-1.1544E-19
920.06423	-1.5984E-19
920.06435	-1.887E-19
920.06447	-1.998E-19
920.06459	-1.9314E-19
920.0647	-1.7316E-19
920.06482	-1.4208E-19
920.06494	-1.0878E-19
920.06506	-7.77E-20
920.06517	-5.55E-20
920.06529	-4.44E-20
920.06541	-4.884E-20
920.06553	-6.882E-20
920.06564	-1.0212E-19
920.06576	-1.443E-19
920.06588	-1.9314E-19
920.066	-2.4198E-19
920.06612	-2.886E-19
920.06623	-3.2412E-19
920.06635	-3.5298E-19
920.06647	-3.663E-19
920.06659	-3.7074E-19
920.0667	-3.6186E-19
920.06682	-3.4188E-19
920.06694	-3.1524E-19
920.06706	-2.7972E-19
920.06717	-2.3754E-19
920.06729	-1.887E-19
920.06741	-1.3764E-19
920.06753	-8.436E-20
920.06765	-2.886E-20
920.06776	2.442E-20
920.06788	7.104E-20
920.068	1.0878E-19
920.06812	1.332E-19
920.06823	1.4208E-19
920.06835	1.3098E-19
920.06847	1.0212E-19
920.06859	5.55E-20
920.0687	-6.66E-21
920.06882	-7.77E-20
920.06894	-1.5096E-19
920.06906	-2.1978E-19
920.06918	-2.775E-19
920.06929	-3.1524E-19
920.06941	-3.33E-19
920.06953	-3.2634E-19
920.06965	-2.9526E-19
920.06976	-2.4642E-19
920.06988	-1.8426E-19
920.07	-1.1322E-19
920.07012	-4.44E-20
920.07024	1.554E-20
920.07035	6.438E-20
920.07047	9.546E-20
920.07059	1.0878E-19
920.07071	1.0656E-19
920.07082	9.324E-20
920.07094	7.326E-20
920.07106	5.328E-20
920.07118	3.552E-20
920.07129	2.442E-20
920.07141	2.22E-20
920.07153	2.886E-20
920.07165	4.218E-20
920.07177	5.994E-20
920.07188	7.77E-20
920.072	8.88E-20
920.07212	9.546E-20
920.07224	9.324E-20
920.07235	8.214E-20
920.07247	6.216E-20
920.07259	3.552E-20
920.07271	8.88E-21
920.07282	-1.998E-20
920.07294	-4.662E-20
920.07306	-6.882E-20
920.07318	-8.658E-20
920.0733	-9.99E-20
920.07341	-1.0878E-19
920.07353	-1.1988E-19
920.07365	-1.2654E-19
920.07377	-1.3542E-19
920.07388	-1.443E-19
920.074	-1.5096E-19
920.07412	-1.5318E-19
920.07424	-1.4874E-19
920.07435	-1.3542E-19
920.07447	-1.11E-19
920.07459	-7.548E-20
920.07471	-3.33E-20
920.07483	1.554E-20
920.07494	6.216E-20
920.07506	9.99E-20
920.07518	1.2432E-19
920.0753	1.3098E-19
920.07541	1.1544E-19
920.07553	7.77E-20
920.07565	2.22E-20
920.07577	-4.662E-20
920.07588	-1.1988E-19
920.076	-1.887E-19
920.07612	-2.4198E-19
920.07624	-2.7084E-19
920.07636	-2.7528E-19
920.07647	-2.4864E-19
920.07659	-1.9758E-19
920.07671	-1.2432E-19
920.07683	-4.218E-20
920.07694	4.218E-20
920.07706	1.1322E-19
920.07718	1.6206E-19
920.0773	1.8204E-19
920.07742	1.7094E-19
920.07753	1.3098E-19
920.07765	6.882E-20
920.07777	-8.88E-21
920.07789	-9.102E-20
920.078	-1.6206E-19
920.07812	-2.1756E-19
920.07824	-2.4642E-19
920.07836	-2.4864E-19
920.07847	-2.22E-19
920.07859	-1.7316E-19
920.07871	-1.11E-19
920.07883	-4.218E-20
920.07895	1.998E-20
920.07906	6.882E-20
920.07918	9.99E-20
920.0793	1.11E-19
920.07942	1.0212E-19
920.07953	7.992E-20
920.07965	5.328E-20
920.07977	2.886E-20
920.07989	1.332E-20
920.08	1.554E-20
920.08012	3.552E-20
920.08024	7.326E-20
920.08036	1.2432E-19
920.08048	1.776E-19
920.08059	2.2644E-19
920.08071	2.6196E-19
920.08083	2.7528E-19
920.08095	2.5974E-19
920.08106	2.1534E-19
920.08118	1.4208E-19
920.0813	5.106E-20
920.08142	-5.328E-20
920.08153	-1.554E-19
920.08165	-2.4642E-19
920.08177	-3.1746E-19
920.08189	-3.5742E-19
920.08201	-3.6852E-19
920.08212	-3.4854E-19
920.08224	-3.0192E-19
920.08236	-2.3976E-19
920.08248	-1.7094E-19
920.08259	-1.0434E-19
920.08271	-4.884E-20
920.08283	-1.332E-20
920.08295	0
920.08306	-6.66E-21
920.08318	-2.886E-20
920.0833	-6.438E-20
920.08342	-9.768E-20
920.08354	-1.2654E-19
920.08365	-1.3986E-19
920.08377	-1.332E-19
920.08389	-1.0434E-19
920.08401	-5.328E-20
920.08412	1.332E-20
920.08424	9.324E-20
920.08436	1.7538E-19
920.08448	2.5308E-19
920.0846	3.1524E-19
920.08471	3.6186E-19
920.08483	3.8406E-19
920.08495	3.8406E-19
920.08507	3.6186E-19
920.08518	3.2412E-19
920.0853	2.7306E-19
920.08542	2.1978E-19
920.08554	1.665E-19
920.08565	1.1766E-19
920.08577	8.214E-20
920.08589	5.772E-20
920.08601	4.662E-20
920.08613	4.44E-20
920.08624	5.106E-20
920.08636	6.216E-20
920.08648	7.104E-20
920.0866	7.548E-20
920.08671	7.104E-20
920.08683	5.55E-20
920.08695	2.886E-20
920.08707	-8.88E-21
920.08718	-5.772E-20
920.0873	-1.1544E-19
920.08742	-1.776E-19
920.08754	-2.3976E-19
920.08766	-2.997E-19
920.08777	-3.4854E-19
920.08789	-3.8628E-19
920.08801	-4.0626E-19
920.08813	-4.0848E-19
920.08824	-3.885E-19
920.08836	-3.5076E-19
920.08848	-2.9304E-19
920.0886	-2.22E-19
920.08871	-1.4208E-19
920.08883	-5.994E-20
920.08895	1.776E-20
920.08907	8.658E-20
920.08919	1.3764E-19
920.0893	1.6872E-19
920.08942	1.776E-19
920.08954	1.6428E-19
920.08966	1.3098E-19
920.08977	7.992E-20
920.08989	2.22E-20
920.09001	-3.996E-20
920.09013	-9.768E-20
920.09024	-1.4652E-19
920.09036	-1.7982E-19
920.09048	-1.998E-19
920.0906	-2.0202E-19
920.09072	-1.887E-19
920.09083	-1.6872E-19
920.09095	-1.4208E-19
920.09107	-1.1766E-19
920.09119	-9.768E-20
920.0913	-8.658E-20
920.09142	-8.658E-20
920.09154	-9.546E-20
920.09166	-1.11E-19
920.09177	-1.2876E-19
920.09189	-1.4652E-19
920.09201	-1.554E-19
920.09213	-1.5096E-19
920.09225	-1.332E-19
920.09236	-9.768E-20
920.09248	-4.884E-20
920.0926	1.332E-20
920.09272	8.214E-20
920.09283	1.5096E-19
920.09295	2.1534E-19
920.09307	2.6862E-19
920.09319	3.0636E-19
920.09331	3.2412E-19
920.09342	3.2412E-19
920.09354	3.0636E-19
920.09366	2.7528E-19
920.09378	2.3532E-19
920.09389	1.9092E-19
920.09401	1.4874E-19
920.09413	1.1322E-19
920.09425	8.658E-20
920.09436	6.882E-20
920.09448	6.216E-20
920.0946	6.438E-20
920.09472	6.882E-20
920.09484	7.548E-20
920.09495	7.992E-20
920.09507	7.992E-20
920.09519	7.326E-20
920.09531	5.994E-20
920.09542	3.996E-20
920.09554	1.554E-20
920.09566	-8.88E-21
920.09578	-3.108E-20
920.09589	-4.884E-20
920.09601	-5.772E-20
920.09613	-5.55E-20
920.09625	-4.44E-20
920.09637	-2.442E-20
920.09648	6.66E-21
920.0966	4.218E-20
920.09672	8.214E-20
920.09684	1.221E-19
920.09695	1.5762E-19
920.09707	1.887E-19
920.09719	2.1312E-19
920.09731	2.2866E-19
920.09742	2.331E-19
920.09754	2.2866E-19
920.09766	2.1312E-19
920.09778	1.9092E-19
920.0979	1.6206E-19
920.09801	1.2876E-19
920.09813	9.324E-20
920.09825	5.772E-20
920.09837	2.442E-20
920.09848	-6.66E-21
920.0986	-3.108E-20
920.09872	-4.662E-20
920.09884	-5.328E-20
920.09895	-4.884E-20
920.09907	-3.552E-20
920.09919	-1.554E-20
920.09931	1.332E-20
920.09943	4.662E-20
920.09954	7.992E-20
920.09966	1.11E-19
920.09978	1.3764E-19
920.0999	1.554E-19
920.10001	1.665E-19
920.10013	1.6428E-19
920.10025	1.5318E-19
920.10037	1.3542E-19
920.10049	1.1322E-19
920.1006	8.658E-20
920.10072	6.216E-20
920.10084	3.996E-20
920.10096	2.664E-20
920.10107	1.776E-20
920.10119	1.776E-20
920.10131	2.442E-20
920.10143	3.33E-20
920.10154	4.44E-20
920.10166	5.328E-20
920.10178	5.772E-20
920.1019	5.328E-20
920.10202	3.996E-20
920.10213	1.998E-20
920.10225	-6.66E-21
920.10237	-3.552E-20
920.10249	-6.438E-20
920.1026	-8.658E-20
920.10272	-9.768E-20
920.10284	-9.768E-20
920.10296	-7.992E-20
920.10307	-4.884E-20
920.10319	0
920.10331	5.994E-20
920.10343	1.2876E-19
920.10355	1.998E-19
920.10366	2.664E-19
920.10378	3.2634E-19
920.1039	3.7074E-19
920.10402	3.996E-19
920.10413	4.107E-19
920.10425	4.0404E-19
920.10437	3.8184E-19
920.10449	3.4632E-19
920.1046	3.0192E-19
920.10472	2.553E-19
920.10484	2.0868E-19
920.10496	1.6872E-19
920.10508	1.3764E-19
920.10519	1.1544E-19
920.10531	1.0212E-19
920.10543	9.99E-20
920.10555	1.0434E-19
920.10566	1.1322E-19
920.10578	1.221E-19
920.1059	1.3098E-19
920.10602	1.3764E-19
920.10613	1.3764E-19
920.10625	1.3098E-19
920.10637	1.221E-19
920.10649	1.0878E-19
920.10661	9.546E-20
920.10672	7.992E-20
920.10684	6.882E-20
920.10696	6.216E-20
920.10708	6.216E-20
920.10719	6.66E-20
920.10731	7.77E-20
920.10743	9.324E-20
920.10755	1.11E-19
920.10767	1.2876E-19
920.10778	1.4652E-19
920.1079	1.5984E-19
920.10802	1.6872E-19
920.10814	1.7094E-19
920.10825	1.6428E-19
920.10837	1.5096E-19
920.10849	1.3098E-19
920.10861	1.0434E-19
920.10872	7.104E-20
920.10884	3.33E-20
920.10896	-4.44E-21
920.10908	-4.44E-20
920.1092	-8.436E-20
920.10931	-1.221E-19
920.10943	-1.5762E-19
920.10955	-1.8648E-19
920.10967	-2.0868E-19
920.10978	-2.22E-19
920.1099	-2.2866E-19
920.11002	-2.2422E-19
920.11014	-2.109E-19
920.11025	-1.887E-19
920.11037	-1.5762E-19
920.11049	-1.1988E-19
920.11061	-7.77E-20
920.11073	-3.33E-20
920.11084	8.88E-21
920.11096	4.662E-20
920.11108	7.992E-20
920.1112	1.0212E-19
920.11131	1.1544E-19
920.11143	1.1766E-19
920.11155	1.0878E-19
920.11167	9.324E-20
920.11178	6.882E-20
920.1119	4.44E-20
920.11202	1.776E-20
920.11214	-4.44E-21
920.11226	-1.998E-20
920.11237	-2.886E-20
920.11249	-3.108E-20
920.11261	-2.442E-20
920.11273	-8.88E-21
920.11284	8.88E-21
920.11296	3.108E-20
920.11308	5.106E-20
920.1132	6.882E-20
920.11331	8.214E-20
920.11343	8.658E-20
920.11355	8.658E-20
920.11367	7.77E-20
920.11379	6.438E-20
920.1139	4.662E-20
920.11402	2.886E-20
920.11414	8.88E-21
920.11426	-6.66E-21
920.11437	-2.22E-20
920.11449	-3.108E-20
920.11461	-3.552E-20
920.11473	-3.774E-20
920.11485	-3.33E-20
920.11496	-2.664E-20
920.11508	-1.554E-20
920.1152	-2.22E-21
920.11532	1.11E-20
920.11543	2.886E-20
920.11555	4.662E-20
920.11567	6.438E-20
920.11579	8.436E-20
920.1159	1.0434E-19
920.11602	1.221E-19
920.11614	1.3542E-19
920.11626	1.4652E-19
920.11638	1.5318E-19
920.11649	1.5318E-19
920.11661	1.443E-19
920.11673	1.2876E-19
920.11685	1.0878E-19
920.11696	8.214E-20
920.11708	5.55E-20
920.1172	2.664E-20
920.11732	2.22E-21
920.11743	-1.554E-20
920.11755	-2.664E-20
920.11767	-3.108E-20
920.11779	-2.442E-20
920.11791	-1.11E-20
920.11802	8.88E-21
920.11814	3.33E-20
920.11826	5.772E-20
920.11838	8.214E-20
920.11849	9.99E-20
920.11861	1.0878E-19
920.11873	1.1322E-19
920.11885	1.0656E-19
920.11896	9.546E-20
920.11908	7.77E-20
920.1192	5.772E-20
920.11932	3.552E-20
920.11944	1.776E-20
920.11955	4.44E-21
920.11967	-2.22E-21
920.11979	-2.22E-21
920.11991	6.66E-21
920.12002	2.442E-20
920.12014	4.884E-20
920.12026	7.77E-20
920.12038	1.0878E-19
920.12049	1.4208E-19
920.12061	1.7316E-19
920.12073	1.998E-19
920.12085	2.22E-19
920.12097	2.3532E-19
920.12108	2.442E-19
920.1212	2.4198E-19
920.12132	2.3532E-19
920.12144	2.1978E-19
920.12155	1.998E-19
920.12167	1.776E-19
920.12179	1.554E-19
920.12191	1.3542E-19
920.12202	1.1988E-19
920.12214	1.0878E-19
920.12226	1.0878E-19
920.12238	1.1766E-19
920.1225	1.332E-19
920.12261	1.5762E-19
920.12273	1.8426E-19
920.12285	2.1534E-19
920.12297	2.4198E-19
920.12308	2.664E-19
920.1232	2.8416E-19
920.12332	2.9304E-19
920.12344	2.9304E-19
920.12356	2.8638E-19
920.12367	2.7084E-19
920.12379	2.553E-19
920.12391	2.3532E-19
920.12403	2.1978E-19
920.12414	2.0646E-19
920.12426	1.998E-19
920.12438	1.9536E-19
920.1245	1.9314E-19
920.12461	1.9314E-19
920.12473	1.887E-19
920.12485	1.776E-19
920.12497	1.6206E-19
920.12509	1.3542E-19
920.1252	1.0212E-19
920.12532	6.66E-20
920.12544	2.664E-20
920.12556	-6.66E-21
920.12567	-3.108E-20
920.12579	-4.218E-20
920.12591	-3.552E-20
920.12603	-1.332E-20
920.12614	2.664E-20
920.12626	7.77E-20
920.12638	1.3542E-19
920.1265	1.9314E-19
920.12662	2.442E-19
920.12673	2.7972E-19
920.12685	2.9748E-19
920.12697	2.9526E-19
920.12709	2.7528E-19
920.1272	2.4198E-19
920.12732	1.998E-19
920.12744	1.5762E-19
920.12756	1.221E-19
920.12767	9.768E-20
920.12779	9.102E-20
920.12791	1.0212E-19
920.12803	1.2654E-19
920.12815	1.6206E-19
920.12826	1.998E-19
920.12838	2.2866E-19
920.1285	2.442E-19
920.12862	2.4198E-19
920.12873	2.1534E-19
920.12885	1.665E-19
920.12897	1.0434E-19
920.12909	3.33E-20
920.1292	-3.774E-20
920.12932	-9.324E-20
920.12944	-1.2654E-19
920.12956	-1.3098E-19
920.12968	-1.0212E-19
920.12979	-4.218E-20
920.12991	4.218E-20
920.13003	1.4208E-19
920.13015	2.4642E-19
920.13026	3.3966E-19
920.13038	4.1292E-19
920.1305	4.5732E-19
920.13062	4.6842E-19
920.13074	4.4844E-19
920.13085	3.996E-19
920.13097	3.33E-19
920.13109	2.5752E-19
920.13121	1.887E-19
920.13132	1.332E-19
920.13144	9.99E-20
920.13156	8.88E-20
920.13168	1.0434E-19
920.13179	1.3542E-19
920.13191	1.7538E-19
920.13203	2.1312E-19
920.13215	2.4198E-19
920.13227	2.5086E-19
920.13238	2.331E-19
920.1325	1.9314E-19
920.13262	1.2876E-19
920.13274	5.328E-20
920.13285	-2.664E-20
920.13297	-1.0212E-19
920.13309	-1.5762E-19
920.13321	-1.9092E-19
920.13332	-1.9536E-19
920.13344	-1.7094E-19
920.13356	-1.221E-19
920.13368	-5.772E-20
920.1338	1.554E-20
920.13391	8.214E-20
920.13403	1.3542E-19
920.13415	1.7094E-19
920.13427	1.7982E-19
920.13438	1.6872E-19
920.1345	1.3764E-19
920.13462	9.324E-20
920.13474	4.44E-20
920.13485	2.22E-21
920.13497	-3.33E-20
920.13509	-5.106E-20
920.13521	-5.328E-20
920.13533	-3.996E-20
920.13544	-1.554E-20
920.13556	1.332E-20
920.13568	4.218E-20
920.1358	6.66E-20
920.13591	8.214E-20
920.13603	8.88E-20
920.13615	8.88E-20
920.13627	8.436E-20
920.13638	8.214E-20
920.1365	8.658E-20
920.13662	1.0434E-19
920.13674	1.332E-19
920.13686	1.7538E-19
920.13697	2.2422E-19
920.13709	2.7972E-19
920.13721	3.2856E-19
920.13733	3.6408E-19
920.13744	3.7962E-19
920.13756	3.6852E-19
920.13768	3.3078E-19
920.1378	2.6862E-19
920.13792	1.8426E-19
920.13803	8.88E-20
920.13815	-1.11E-20
920.13827	-1.0212E-19
920.13839	-1.7538E-19
920.1385	-2.2422E-19
920.13862	-2.4642E-19
920.13874	-2.4198E-19
920.13886	-2.109E-19
920.13897	-1.665E-19
920.13909	-1.11E-19
920.13921	-5.772E-20
920.13933	-8.88E-21
920.13945	2.22E-20
920.13956	3.774E-20
920.13968	3.774E-20
920.1398	2.22E-20
920.13992	-2.22E-21
920.14003	-2.886E-20
920.14015	-5.106E-20
920.14027	-6.66E-20
920.14039	-6.66E-20
920.1405	-5.106E-20
920.14062	-2.442E-20
920.14074	1.11E-20
920.14086	5.328E-20
920.14098	9.324E-20
920.14109	1.2876E-19
920.14121	1.5096E-19
920.14133	1.5984E-19
920.14145	1.554E-19
920.14156	1.3542E-19
920.14168	1.0434E-19
920.1418	6.66E-20
920.14192	2.442E-20
920.14203	-1.776E-20
920.14215	-5.55E-20
920.14227	-8.658E-20
920.14239	-1.1322E-19
920.14251	-1.332E-19
920.14262	-1.4652E-19
920.14274	-1.5762E-19
920.14286	-1.6428E-19
920.14298	-1.7094E-19
920.14309	-1.776E-19
920.14321	-1.8426E-19
920.14333	-1.887E-19
920.14345	-1.9314E-19
920.14356	-1.9536E-19
920.14368	-1.9314E-19
920.1438	-1.9092E-19
920.14392	-1.8204E-19
920.14404	-1.7094E-19
920.14415	-1.5762E-19
920.14427	-1.4208E-19
920.14439	-1.2654E-19
920.14451	-1.0656E-19
920.14462	-8.658E-20
920.14474	-6.438E-20
920.14486	-3.996E-20
920.14498	-1.554E-20
920.1451	1.11E-20
920.14521	3.774E-20
920.14533	6.216E-20
920.14545	8.436E-20
920.14557	9.99E-20
920.14568	1.0878E-19
920.1458	1.11E-19
920.14592	1.0434E-19
920.14604	9.324E-20
920.14615	7.992E-20
920.14627	6.66E-20
920.14639	5.994E-20
920.14651	6.438E-20
920.14663	7.992E-20
920.14674	1.11E-19
920.14686	1.554E-19
920.14698	2.1312E-19
920.1471	2.7306E-19
920.14721	3.3522E-19
920.14733	3.8628E-19
920.14745	4.218E-19
920.14757	4.3512E-19
920.14768	4.218E-19
920.1478	3.7962E-19
920.14792	3.1302E-19
920.14804	2.2866E-19
920.14816	1.332E-19
920.14827	3.774E-20
920.14839	-4.662E-20
920.14851	-1.1322E-19
920.14863	-1.5318E-19
920.14874	-1.6428E-19
920.14886	-1.4874E-19
920.14898	-1.0656E-19
920.1491	-4.884E-20
920.14921	1.554E-20
920.14933	7.77E-20
920.14945	1.2654E-19
920.14957	1.554E-19
920.14969	1.5984E-19
920.1498	1.3986E-19
920.14992	1.0212E-19
920.15004	4.662E-20
920.15016	-1.332E-20
920.15027	-6.882E-20
920.15039	-1.1544E-19
920.15051	-1.443E-19
920.15063	-1.5318E-19
920.15074	-1.4208E-19
920.15086	-1.1544E-19
920.15098	-7.77E-20
920.1511	-3.774E-20
920.15122	0
920.15133	2.664E-20
920.15145	3.774E-20
920.15157	3.33E-20
920.15169	1.776E-20
920.1518	-8.88E-21
920.15192	-3.774E-20
920.15204	-5.994E-20
920.15216	-7.104E-20
920.15228	-6.66E-20
920.15239	-4.218E-20
920.15251	0
920.15263	5.55E-20
920.15275	1.1988E-19
920.15286	1.8204E-19
920.15298	2.3532E-19
920.1531	2.7306E-19
920.15322	2.8638E-19
920.15333	2.7528E-19
920.15345	2.4198E-19
920.15357	1.8648E-19
920.15369	1.1988E-19
920.15381	4.884E-20
920.15392	-1.776E-20
920.15404	-7.104E-20
920.15416	-1.0656E-19
920.15428	-1.1988E-19
920.15439	-1.1322E-19
920.15451	-8.658E-20
920.15463	-4.662E-20
920.15475	-2.22E-21
920.15486	4.218E-20
920.15498	7.77E-20
920.1551	9.99E-20
920.15522	1.0656E-19
920.15534	9.768E-20
920.15545	7.548E-20
920.15557	4.44E-20
920.15569	1.11E-20
920.15581	-2.22E-20
920.15592	-5.106E-20
920.15604	-7.104E-20
920.15616	-7.992E-20
920.15628	-8.436E-20
920.15639	-8.436E-20
920.15651	-8.436E-20
920.15663	-8.88E-20
920.15675	-9.99E-20
920.15687	-1.1988E-19
920.15698	-1.4652E-19
920.1571	-1.7982E-19
920.15722	-2.1312E-19
920.15734	-2.4198E-19
920.15745	-2.6196E-19
920.15757	-2.664E-19
920.15769	-2.5086E-19
920.15781	-2.1534E-19
920.15792	-1.6428E-19
920.15804	-9.99E-20
920.15816	-2.886E-20
920.15828	3.774E-20
920.1584	9.102E-20
920.15851	1.2654E-19
920.15863	1.3764E-19
920.15875	1.1988E-19
920.15887	7.548E-20
920.15898	6.66E-21
920.1591	-7.548E-20
920.15922	-1.6206E-19
920.15934	-2.4864E-19
920.15945	-3.1968E-19
920.15957	-3.7074E-19
920.15969	-3.9516E-19
920.15981	-3.9516E-19
920.15993	-3.7074E-19
920.16004	-3.2634E-19
920.16016	-2.6862E-19
920.16028	-2.0646E-19
920.1604	-1.4652E-19
920.16051	-9.99E-20
920.16063	-6.438E-20
920.16075	-4.662E-20
920.16087	-4.44E-20
920.16099	-5.328E-20
920.1611	-6.882E-20
920.16122	-8.658E-20
920.16134	-9.99E-20
920.16146	-1.0656E-19
920.16157	-9.99E-20
920.16169	-8.436E-20
920.16181	-5.994E-20
920.16193	-2.886E-20
920.16204	4.44E-21
920.16216	3.33E-20
920.16228	5.55E-20
920.1624	6.882E-20
920.16252	7.326E-20
920.16263	6.66E-20
920.16275	5.328E-20
920.16287	3.774E-20
920.16299	2.22E-20
920.1631	1.11E-20
920.16322	6.66E-21
920.16334	8.88E-21
920.16346	1.554E-20
920.16357	2.664E-20
920.16369	3.774E-20
920.16381	4.662E-20
920.16393	4.884E-20
920.16405	4.44E-20
920.16416	2.886E-20
920.16428	4.44E-21
920.1644	-2.442E-20
920.16452	-5.328E-20
920.16463	-7.992E-20
920.16475	-9.99E-20
920.16487	-1.11E-19
920.16499	-1.11E-19
920.1651	-9.99E-20
920.16522	-7.992E-20
920.16534	-5.328E-20
920.16546	-2.886E-20
920.16558	-1.11E-20
920.16569	0
920.16581	-4.44E-21
920.16593	-1.998E-20
920.16605	-4.662E-20
920.16616	-8.436E-20
920.16628	-1.2432E-19
920.1664	-1.6428E-19
920.16652	-1.9758E-19
920.16663	-2.1756E-19
920.16675	-2.2422E-19
920.16687	-2.1534E-19
920.16699	-1.9092E-19
920.16711	-1.554E-19
920.16722	-1.11E-19
920.16734	-6.216E-20
920.16746	-1.554E-20
920.16758	2.886E-20
920.16769	6.438E-20
920.16781	9.324E-20
920.16793	1.1766E-19
920.16805	1.332E-19
920.16817	1.4652E-19
920.16828	1.5984E-19
920.1684	1.6872E-19
920.16852	1.776E-19
920.16864	1.8426E-19
920.16875	1.8648E-19
920.16887	1.7982E-19
920.16899	1.6428E-19
920.16911	1.3542E-19
920.16922	9.768E-20
920.16934	4.662E-20
920.16946	-1.11E-20
920.16958	-6.882E-20
920.1697	-1.2654E-19
920.16981	-1.7316E-19
920.16993	-2.0868E-19
920.17005	-2.2644E-19
920.17017	-2.2644E-19
920.17028	-2.0868E-19
920.1704	-1.7982E-19
920.17052	-1.3986E-19
920.17064	-9.768E-20
920.17075	-5.55E-20
920.17087	-2.22E-20
920.17099	4.44E-21
920.17111	2.22E-20
920.17123	3.108E-20
920.17134	3.774E-20
920.17146	4.218E-20
920.17158	5.55E-20
920.1717	7.326E-20
920.17181	1.0212E-19
920.17193	1.3986E-19
920.17205	1.8204E-19
920.17217	2.22E-19
920.17228	2.553E-19
920.1724	2.7528E-19
920.17252	2.7528E-19
920.17264	2.5086E-19
920.17276	2.0424E-19
920.17287	1.3764E-19
920.17299	5.772E-20
920.17311	-2.886E-20
920.17323	-1.0878E-19
920.17334	-1.776E-19
920.17346	-2.2422E-19
920.17358	-2.442E-19
920.1737	-2.3976E-19
920.17381	-2.1312E-19
920.17393	-1.7094E-19
920.17405	-1.221E-19
920.17417	-7.548E-20
920.17429	-3.996E-20
920.1744	-2.442E-20
920.17452	-3.108E-20
920.17464	-5.994E-20
920.17476	-1.0434E-19
920.17487	-1.5984E-19
920.17499	-2.1312E-19
920.17511	-2.5752E-19
920.17523	-2.8194E-19
920.17535	-2.8416E-19
920.17546	-2.6196E-19
920.17558	-2.1534E-19
920.1757	-1.5096E-19
920.17582	-7.77E-20
920.17593	-6.66E-21
920.17605	5.106E-20
920.17617	9.324E-20
920.17629	1.0878E-19
920.1764	1.0212E-19
920.17652	7.326E-20
920.17664	3.108E-20
920.17676	-1.998E-20
920.17688	-6.66E-20
920.17699	-1.0434E-19
920.17711	-1.2654E-19
920.17723	-1.3098E-19
920.17735	-1.1766E-19
920.17746	-9.324E-20
920.17758	-6.438E-20
920.1777	-3.774E-20
920.17782	-1.998E-20
920.17793	-1.332E-20
920.17805	-2.442E-20
920.17817	-4.662E-20
920.17829	-7.548E-20
920.17841	-1.0656E-19
920.17852	-1.2876E-19
920.17864	-1.3542E-19
920.17876	-1.221E-19
920.17888	-8.214E-20
920.17899	-2.442E-20
920.17911	5.106E-20
920.17923	1.332E-19
920.17935	2.109E-19
920.17946	2.7084E-19
920.17958	3.0636E-19
920.1797	3.108E-19
920.17982	2.8416E-19
920.17994	2.2644E-19
920.18005	1.5096E-19
920.18017	6.216E-20
920.18029	-1.998E-20
920.18041	-8.658E-20
920.18052	-1.2654E-19
920.18064	-1.3542E-19
920.18076	-1.11E-19
920.18088	-5.55E-20
920.18099	1.776E-20
920.18111	9.99E-20
920.18123	1.7538E-19
920.18135	2.3088E-19
920.18147	2.5752E-19
920.18158	2.5086E-19
920.1817	2.0868E-19
920.18182	1.3764E-19
920.18194	4.662E-20
920.18205	-5.328E-20
920.18217	-1.4652E-19
920.18229	-2.1978E-19
920.18241	-2.6418E-19
920.18253	-2.7306E-19
920.18264	-2.4642E-19
920.18276	-1.887E-19
920.18288	-1.0656E-19
920.183	-1.332E-20
920.18311	8.214E-20
920.18323	1.6428E-19
920.18335	2.2866E-19
920.18347	2.6862E-19
920.18358	2.7972E-19
920.1837	2.664E-19
920.18382	2.3754E-19
920.18394	1.9536E-19
920.18406	1.5318E-19
920.18417	1.1322E-19
920.18429	8.436E-20
920.18441	6.882E-20
[truncated: 381,505 more rows]
