# Supplementary material for: Nitrogen-Broadening Parameters for Atmospheric Spectra Modelling of the ν3 Band of SF6
Source: Molecules. 2022 Jan 19;27(3):646. doi: 10.3390/molecules27030646 (PMC8838927; doi:10.3390/molecules27030646)
Supplement: Supplementary file 1 [file molecules-27-00646-s001.zip › P230K 200mb.dat]

914.99946	5.00015334E-16
915.00323	5.0001804E-16
915.007	5.00011726E-16
915.01076	5.00006314E-16
915.01453	5.00038786E-16
915.01829	5.00011726E-16
915.02206	4.99956704E-16
915.02583	4.99983764E-16
915.02959	5.00026158E-16
915.03336	5.00036982E-16
915.03713	5.00046002E-16
915.04089	5.00012628E-16
915.04466	4.99967528E-16
915.04843	4.99975646E-16
915.05219	4.99967528E-16
915.05596	4.9992333E-16
915.05973	4.9994137E-16
915.06349	5.00005412E-16
915.06726	5.00019844E-16
915.07103	4.99997294E-16
915.07479	5.00010824E-16
915.07856	5.00044198E-16
915.08233	5.00028864E-16
915.08609	4.9999549E-16
915.08986	5.00000902E-16
915.09363	4.99996392E-16
915.09739	4.99983764E-16
915.10116	5.00025256E-16
915.10493	5.00050512E-16
915.10869	5.00029766E-16
915.11246	5.00046002E-16
915.11622	5.00036982E-16
915.11999	4.99975646E-16
915.12376	5.00006314E-16
915.12752	5.0005863E-16
915.13129	5.00000902E-16
915.13506	4.99963018E-16
915.13882	4.99970234E-16
915.14259	4.9993235E-16
915.14636	4.9994588E-16
915.15012	5.00007216E-16
915.15389	4.99989176E-16
915.15766	4.99979254E-16
915.16142	5.0000902E-16
915.16519	4.99970234E-16
915.16896	4.99952194E-16
915.17272	5.00005412E-16
915.17649	5.0001353E-16
915.18026	5.00011726E-16
915.18402	5.00028864E-16
915.18779	4.9998647E-16
915.19156	4.99964822E-16
915.19532	5.0001353E-16
915.19909	5.00012628E-16
915.20286	5E-16
915.20662	5.00042394E-16
915.21039	5.00046904E-16
915.21416	5.00010824E-16
915.21792	5.00005412E-16
915.22169	5.0001353E-16
915.22545	5.0003157E-16
915.22922	5.00042394E-16
915.23299	5.00018942E-16
915.23675	5.00028864E-16
915.24052	5.00083886E-16
915.24429	5.00113652E-16
915.24805	5.0013079E-16
915.25182	5.00132594E-16
915.25559	5.00110044E-16
915.25935	5.0012177E-16
915.26312	5.00119966E-16
915.26689	5.00059532E-16
915.27065	5.0007667E-16
915.27442	5.00160556E-16
915.27819	5.00156948E-16
915.28195	5.00143418E-16
915.28572	5.0019844E-16
915.28949	5.00217382E-16
915.29325	5.0021648E-16
915.29702	5.00251658E-16
915.30079	5.00245344E-16
915.30455	5.00211068E-16
915.30832	5.0022099E-16
915.31209	5.00217382E-16
915.31585	5.001804E-16
915.31962	5.00191224E-16
915.32338	5.00241736E-16
915.32715	5.00256168E-16
915.33092	5.00230912E-16
915.33468	5.0020746E-16
915.33845	5.00209264E-16
915.34222	5.00224598E-16
915.34598	5.00224598E-16
915.34975	5.0019844E-16
915.35352	5.00195734E-16
915.35728	5.00242638E-16
915.36105	5.00253462E-16
915.36482	5.00232716E-16
915.36858	5.00294052E-16
915.37235	5.00348172E-16
915.37612	5.00280522E-16
915.37988	5.00255266E-16
915.38365	5.00309386E-16
915.38742	5.0028864E-16
915.39118	5.00285934E-16
915.39495	5.00346368E-16
915.39872	5.00271502E-16
915.40248	5.00167772E-16
915.40625	5.00222794E-16
915.41002	5.00250756E-16
915.41378	5.00194832E-16
915.41755	5.00213774E-16
915.42132	5.00223696E-16
915.42508	5.00196636E-16
915.42885	5.0025256E-16
915.43261	5.00285032E-16
915.43638	5.00233618E-16
915.44015	5.00244442E-16
915.44391	5.00289542E-16
915.44768	5.0027962E-16
915.45145	5.00253462E-16
915.45521	5.00213774E-16
915.45898	5.0020295E-16
915.46275	5.0027511E-16
915.46651	5.00318406E-16
915.47028	5.00292248E-16
915.47405	5.00280522E-16
915.47781	5.0024354E-16
915.48158	5.00181302E-16
915.48535	5.00185812E-16
915.48911	5.00224598E-16
915.49288	5.00256168E-16
915.49665	5.00290444E-16
915.50041	5.0028413E-16
915.50418	5.00272404E-16
915.50795	5.00323818E-16
915.51171	5.0034727E-16
915.51548	5.00310288E-16
915.51925	5.00299464E-16
915.52301	5.003157E-16
915.52678	5.00334642E-16
915.53054	5.00355388E-16
915.53431	5.00340054E-16
915.53808	5.00307582E-16
915.54184	5.00295856E-16
915.54561	5.00287738E-16
915.54938	5.00295856E-16
915.55314	5.00312994E-16
915.55691	5.0030217E-16
915.56068	5.00307582E-16
915.56444	5.00312092E-16
915.56821	5.00260678E-16
915.57198	5.00251658E-16
915.57574	5.00295856E-16
915.57951	5.00257972E-16
915.58328	5.00204754E-16
915.58704	5.00241736E-16
915.59081	5.0024805E-16
915.59458	5.001804E-16
915.59834	5.00160556E-16
915.60211	5.0019393E-16
915.60588	5.0020295E-16
915.60964	5.0016236E-16
915.61341	5.00119064E-16
915.61718	5.00140712E-16
915.62094	5.0017589E-16
915.62471	5.00154242E-16
915.62848	5.00138006E-16
915.63224	5.0014432E-16
915.63601	5.00116358E-16
915.63977	5.00105534E-16
915.64354	5.00129888E-16
915.64731	5.00115456E-16
915.65107	5.0009471E-16
915.65484	5.0011726E-16
915.65861	5.0014432E-16
915.66237	5.00167772E-16
915.66614	5.00178596E-16
915.66991	5.00147928E-16
915.67367	5.00128986E-16
915.67744	5.00151536E-16
915.68121	5.00149732E-16
915.68497	5.0009922E-16
915.68874	5.00050512E-16
915.69251	5.00048708E-16
915.69627	5.00089298E-16
915.70004	5.00105534E-16
915.70381	5.00071258E-16
915.70757	5.0003157E-16
915.71134	5.00014432E-16
915.71511	5.00029766E-16
915.71887	5.0007216E-16
915.72264	5.00105534E-16
915.72641	5.00142516E-16
915.73017	5.00167772E-16
915.73394	5.0010824E-16
915.7377	5.00051414E-16
915.74147	5.00101926E-16
915.74524	5.00124476E-16
915.749	5.00074866E-16
915.75277	5.00098318E-16
915.75654	5.0014883E-16
915.7603	5.00129888E-16
915.76407	5.00111848E-16
915.76784	5.00091102E-16
915.7716	5.00038786E-16
915.77537	5.00055924E-16
915.77914	5.00095612E-16
915.7829	5.00046904E-16
915.78667	5.00023452E-16
915.79044	5.00074866E-16
915.7942	5.00064944E-16
915.79797	5.00020746E-16
915.80174	5.00062238E-16
915.8055	5.00102828E-16
915.80927	5.0004059E-16
915.81304	4.99983764E-16
915.8168	5.00028864E-16
915.82057	5.0008569E-16
915.82434	5.00069454E-16
915.8281	5.00034276E-16
915.83187	5.00025256E-16
915.83564	5.0001804E-16
915.8394	5.00005412E-16
915.84317	4.99979254E-16
915.84693	4.99948586E-16
915.8507	4.99972038E-16
915.85447	5.00017138E-16
915.85823	4.99993686E-16
915.862	4.99953096E-16
915.86577	4.9997745E-16
915.86953	5.0001804E-16
915.8733	5.00023452E-16
915.87707	4.99999098E-16
915.88083	4.99979254E-16
915.8846	5.00008118E-16
915.88837	5.00027962E-16
915.89213	4.99982862E-16
915.8959	4.99982862E-16
915.89967	5.00046002E-16
915.90343	5.00026158E-16
915.9072	4.99974744E-16
915.91097	5.00016236E-16
915.91473	5.00046904E-16
915.9185	5.00003608E-16
915.92227	4.99975646E-16
915.92603	4.99980156E-16
915.9298	5.00009922E-16
915.93357	5.0007667E-16
915.93733	5.00097416E-16
915.9411	5.0005412E-16
915.94486	5.000451E-16
915.94863	5.00042394E-16
915.9524	5.00006314E-16
915.95616	5.00023452E-16
915.95993	5.00079376E-16
915.9637	5.00073062E-16
915.96746	5.00061336E-16
915.97123	5.00101024E-16
915.975	5.00119064E-16
915.97876	5.0011275E-16
915.98253	5.00129888E-16
915.9863	5.00128986E-16
915.99006	5.0009471E-16
915.99383	5.00089298E-16
915.9976	5.00101024E-16
916.00136	5.000902E-16
916.00513	5.00078474E-16
916.0089	5.0008118E-16
916.01266	5.00083886E-16
916.01643	5.0008118E-16
916.0202	5.0008569E-16
916.02396	5.0009922E-16
916.02773	5.00098318E-16
916.0315	5.0008118E-16
916.03526	5.00110946E-16
916.03903	5.00158752E-16
916.0428	5.00118162E-16
916.04656	5.0005412E-16
916.05033	5.00064944E-16
916.05409	5.0007216E-16
916.05786	5.00070356E-16
916.06163	5.0012177E-16
916.06539	5.00111848E-16
916.06916	5.0003157E-16
916.07293	5.00044198E-16
916.07669	5.00082984E-16
916.08046	5.00039688E-16
916.08423	5.00050512E-16
916.08799	5.00098318E-16
916.09176	5.00047806E-16
916.09553	5.00005412E-16
916.09929	5.00036982E-16
916.10306	5.00036982E-16
916.10683	5.00042394E-16
916.11059	5.00064944E-16
916.11436	5.00021648E-16
916.11813	4.99991882E-16
916.12189	5.00020746E-16
916.12566	5.00019844E-16
916.12943	5.0004961E-16
916.13319	5.0010824E-16
916.13696	5.0004059E-16
916.14073	4.99982862E-16
916.14449	5.00102828E-16
916.14826	5.0016687E-16
916.15202	5.0007216E-16
916.15579	5.00039688E-16
916.15956	5.00075768E-16
916.16332	5.00051414E-16
916.16709	5.0003157E-16
916.17086	5.00053218E-16
916.17462	5.00061336E-16
916.17839	5.00073062E-16
916.18216	5.00075768E-16
916.18592	5.00038786E-16
916.18969	5.00047806E-16
916.19346	5.00107338E-16
916.19722	5.0009922E-16
916.20099	5.00047806E-16
916.20476	5.0005412E-16
916.20852	5.00068552E-16
916.21229	5.0004059E-16
916.21606	5.0004059E-16
916.21982	5.00075768E-16
916.22359	5.00071258E-16
916.22736	5.0004059E-16
916.23112	5.00055022E-16
916.23489	5.0009922E-16
916.23866	5.00109142E-16
916.24242	5.00064042E-16
916.24619	5.0001804E-16
916.24996	5.00037884E-16
916.25372	5.00088396E-16
916.25749	5.00077572E-16
916.26125	5.00034276E-16
916.26502	5.00038786E-16
916.26879	5.00041492E-16
916.27255	5.00008118E-16
916.27632	5.00024354E-16
916.28009	5.00078474E-16
916.28385	5.0005412E-16
916.28762	5.00000902E-16
916.29139	5.00023452E-16
916.29515	5.00039688E-16
916.29892	4.99988274E-16
916.30269	4.99973842E-16
916.30645	5.00001804E-16
916.31022	4.99998196E-16
916.31399	4.99991882E-16
916.31775	4.99998196E-16
916.32152	4.99989176E-16
916.32529	5.00009922E-16
916.32905	5.00025256E-16
916.33282	4.99958508E-16
916.33659	4.99937762E-16
916.34035	5.00026158E-16
916.34412	5.00044198E-16
916.34789	4.99981058E-16
916.35165	4.99987372E-16
916.35542	5.00012628E-16
916.35918	4.99996392E-16
916.36295	4.99999098E-16
916.36672	4.9998647E-16
916.37048	4.999549E-16
916.37425	4.99991882E-16
916.37802	5.00035178E-16
916.38178	5.00021648E-16
916.38555	5.00030668E-16
916.38932	5.00038786E-16
916.39308	4.99999098E-16
916.39685	5.00009922E-16
916.40062	5.00053218E-16
916.40438	5.00021648E-16
916.40815	4.9999098E-16
916.41192	5.00019844E-16
916.41568	5.00018942E-16
916.41945	5.00005412E-16
916.42322	5.00055924E-16
916.42698	5.00101926E-16
916.43075	5.00086592E-16
916.43452	5.00083886E-16
916.43828	5.00128084E-16
916.44205	5.00131692E-16
916.44582	5.0006765E-16
916.44958	5.00041492E-16
916.45335	5.00086592E-16
916.45712	5.000902E-16
916.46088	5.00055022E-16
916.46465	5.00080278E-16
916.46841	5.00097416E-16
916.47218	5.00059532E-16
916.47595	5.00106436E-16
916.47971	5.00197538E-16
916.48348	5.00150634E-16
916.48725	5.00082082E-16
916.49101	5.00143418E-16
916.49478	5.00160556E-16
916.49855	5.00077572E-16
916.50231	5.00102828E-16
916.50608	5.00172282E-16
916.50985	5.00095612E-16
916.51361	5.00024354E-16
916.51738	5.00086592E-16
916.52115	5.00118162E-16
916.52491	5.00083886E-16
916.52868	5.00110044E-16
916.53245	5.00145222E-16
916.53621	5.00127182E-16
916.53998	5.00114554E-16
916.54375	5.00104632E-16
916.54751	5.00086592E-16
916.55128	5.00118162E-16
916.55505	5.00169576E-16
916.55881	5.00168674E-16
916.56258	5.001353E-16
916.56635	5.00089298E-16
916.57011	5.00050512E-16
916.57388	5.00080278E-16
916.57764	5.00150634E-16
916.58141	5.00159654E-16
916.58518	5.0012177E-16
916.58894	5.00113652E-16
916.59271	5.00114554E-16
916.59648	5.00086592E-16
916.60024	5.00073062E-16
916.60401	5.00091102E-16
916.60778	5.0009471E-16
916.61154	5.0010824E-16
916.61531	5.00156948E-16
916.61908	5.00147928E-16
916.62284	5.00084788E-16
916.62661	5.0010373E-16
916.63038	5.00161458E-16
916.63414	5.0014883E-16
916.63791	5.00149732E-16
916.64168	5.00203852E-16
916.64544	5.00217382E-16
916.64921	5.00209264E-16
916.65298	5.0021648E-16
916.65674	5.00204754E-16
916.66051	5.00204754E-16
916.66428	5.002255E-16
916.66804	5.00217382E-16
916.67181	5.00218284E-16
916.67557	5.00241736E-16
916.67934	5.00245344E-16
916.68311	5.00259776E-16
916.68687	5.0027962E-16
916.69064	5.0024805E-16
916.69441	5.002255E-16
916.69817	5.0025256E-16
916.70194	5.002706E-16
916.70571	5.0027962E-16
916.70947	5.00285934E-16
916.71324	5.00262482E-16
916.71701	5.00247148E-16
916.72077	5.00230912E-16
916.72454	5.00194832E-16
916.72831	5.00215578E-16
916.73207	5.00247148E-16
916.73584	5.0019844E-16
916.73961	5.00186714E-16
916.74337	5.00246246E-16
916.74714	5.00227304E-16
916.75091	5.0017138E-16
916.75467	5.00197538E-16
916.75844	5.0022099E-16
916.76221	5.0018491E-16
916.76597	5.0016236E-16
916.76974	5.00177694E-16
916.77351	5.00208362E-16
916.77727	5.00222794E-16
916.78104	5.0019393E-16
916.7848	5.00161458E-16
916.78857	5.00174086E-16
916.79234	5.0022099E-16
916.7961	5.00241736E-16
916.79987	5.00191224E-16
916.80364	5.0013079E-16
916.8074	5.00133496E-16
916.81117	5.00138908E-16
916.81494	5.00119064E-16
916.8187	5.00129888E-16
916.82247	5.001353E-16
916.82624	5.00106436E-16
916.83	5.00102828E-16
916.83377	5.00116358E-16
916.83754	5.00114554E-16
916.8413	5.00110946E-16
916.84507	5.00102828E-16
916.84884	5.00123574E-16
916.8526	5.00183106E-16
916.85637	5.00179498E-16
916.86014	5.00131692E-16
916.8639	5.00154242E-16
916.86767	5.00188518E-16
916.87144	5.00170478E-16
916.8752	5.00152438E-16
916.87897	5.00142516E-16
916.88273	5.0014432E-16
916.8865	5.00163262E-16
916.89027	5.00137104E-16
916.89403	5.00115456E-16
916.8978	5.00158752E-16
916.90157	5.00156046E-16
916.90533	5.00106436E-16
916.9091	5.00133496E-16
916.91287	5.00169576E-16
916.91663	5.00147928E-16
916.9204	5.001353E-16
916.92417	5.00120868E-16
916.92793	5.00087494E-16
916.9317	5.00071258E-16
916.93547	5.0004961E-16
916.93923	5.00046002E-16
916.943	5.00088396E-16
916.94677	5.000902E-16
916.95053	5.00061336E-16
916.9543	5.00074866E-16
916.95807	5.00077572E-16
916.96183	5.00068552E-16
916.9656	5.00101024E-16
916.96937	5.00115456E-16
916.97313	5.00091102E-16
916.9769	5.00066748E-16
916.98067	5.00029766E-16
916.98443	5.0000902E-16
916.9882	5.00029766E-16
916.99196	5.0003608E-16
916.99573	5.00039688E-16
916.9995	5.00033374E-16
917.00326	4.99972038E-16
917.00703	4.99948586E-16
917.0108	4.99982862E-16
917.01456	4.999549E-16
917.01833	4.99934154E-16
917.0221	4.99989176E-16
917.02586	4.99992784E-16
917.02963	4.99961214E-16
917.0334	4.99988274E-16
917.03716	4.99997294E-16
917.04093	4.99975646E-16
917.0447	4.99978352E-16
917.04846	4.99967528E-16
917.05223	4.99960312E-16
917.056	4.9996843E-16
917.05976	4.99942272E-16
917.06353	4.99952194E-16
917.0673	5.00009922E-16
917.07106	4.9999549E-16
917.07483	4.99952194E-16
917.0786	4.99961214E-16
917.08236	4.99976548E-16
917.08613	4.99996392E-16
917.08989	4.99991882E-16
917.09366	4.99931448E-16
917.09743	4.99939566E-16
917.10119	4.99987372E-16
917.10496	4.9991882E-16
917.10873	4.99883642E-16
917.11249	4.99981058E-16
917.11626	5.00000902E-16
917.12003	4.9994588E-16
917.12379	4.99970234E-16
917.12756	4.9999549E-16
917.13133	4.99962116E-16
917.13509	4.99944978E-16
917.13886	4.99938664E-16
917.14263	4.99943174E-16
917.14639	4.99971136E-16
917.15016	4.99987372E-16
917.15393	5.00010824E-16
917.15769	5.00027962E-16
917.16146	4.99999098E-16
917.16523	5.00002706E-16
917.16899	5.00039688E-16
917.17276	5.00017138E-16
917.17653	5.00000902E-16
917.18029	5.00028864E-16
917.18406	5.0000902E-16
917.18783	4.9998196E-16
917.19159	4.99993686E-16
917.19536	4.99965724E-16
917.19912	4.99937762E-16
917.20289	4.99967528E-16
917.20666	4.99970234E-16
917.21042	4.99944076E-16
917.21419	4.99953096E-16
917.21796	4.9996843E-16
917.22172	4.999549E-16
917.22549	4.99926938E-16
917.22926	4.9992784E-16
917.23302	4.99988274E-16
917.23679	5.00019844E-16
917.24056	4.99976548E-16
917.24432	4.99966626E-16
917.24809	4.99994588E-16
917.25186	4.99992784E-16
917.25562	5.00011726E-16
917.25939	5.00023452E-16
917.26316	4.99949488E-16
917.26692	4.99919722E-16
917.27069	4.99997294E-16
917.27446	5.0003157E-16
917.27822	5.00005412E-16
917.28199	5E-16
917.28576	4.99992784E-16
917.28952	5.00002706E-16
917.29329	5.00042394E-16
917.29705	5.00028864E-16
917.30082	4.99998196E-16
917.30459	5.00025256E-16
917.30835	5.00042394E-16
917.31212	5.00032472E-16
917.31589	5.00066748E-16
917.31965	5.00082984E-16
917.32342	5.0003608E-16
917.32719	5.00019844E-16
917.33095	5.00052316E-16
917.33472	5.00052316E-16
917.33849	5.00041492E-16
917.34225	5.0008118E-16
917.34602	5.00114554E-16
917.34979	5.00086592E-16
917.35355	5.00060434E-16
917.35732	5.00075768E-16
917.36109	5.00074866E-16
917.36485	5.00048708E-16
917.36862	5.00064042E-16
917.37239	5.00104632E-16
917.37615	5.00104632E-16
917.37992	5.00079376E-16
917.38369	5.00074866E-16
917.38745	5.0009471E-16
917.39122	5.00122672E-16
917.39499	5.00132594E-16
917.39875	5.0010824E-16
917.40252	5.00087494E-16
917.40628	5.00098318E-16
917.41005	5.00110044E-16
917.41382	5.00104632E-16
917.41758	5.00097416E-16
917.42135	5.00086592E-16
917.42512	5.00073062E-16
917.42888	5.00070356E-16
917.43265	5.00065846E-16
917.43642	5.00071258E-16
917.44018	5.00105534E-16
917.44395	5.0011275E-16
917.44772	5.00064944E-16
917.45148	5.0005412E-16
917.45525	5.00100122E-16
917.45902	5.00106436E-16
917.46278	5.00065846E-16
917.46655	5.00037884E-16
917.47032	5.00033374E-16
917.47408	5.00069454E-16
917.47785	5.00133496E-16
917.48162	5.00147928E-16
917.48538	5.00113652E-16
917.48915	5.00101024E-16
917.49292	5.0009922E-16
917.49668	5.00074866E-16
917.50045	5.00055924E-16
917.50421	5.00064944E-16
917.50798	5.00089298E-16
917.51175	5.00101926E-16
917.51551	5.00082082E-16
917.51928	5.0006314E-16
917.52305	5.00089298E-16
917.52681	5.001353E-16
917.53058	5.00156948E-16
917.53435	5.00141614E-16
917.53811	5.00093808E-16
917.54188	5.00061336E-16
917.54565	5.00087494E-16
917.54941	5.00122672E-16
917.55318	5.0012628E-16
917.55695	5.00147026E-16
917.56071	5.00183106E-16
917.56448	5.00182204E-16
917.56825	5.00168674E-16
917.57201	5.00167772E-16
917.57578	5.00138006E-16
917.57955	5.0010824E-16
917.58331	5.00156046E-16
917.58708	5.00214676E-16
917.59085	5.00174988E-16
917.59461	5.00102828E-16
917.59838	5.00096514E-16
917.60215	5.00105534E-16
917.60591	5.00084788E-16
917.60968	5.0009471E-16
917.61344	5.00136202E-16
917.61721	5.00124476E-16
917.62098	5.0006314E-16
917.62474	5.000451E-16
917.62851	5.0008118E-16
917.63228	5.00104632E-16
917.63604	5.0010373E-16
917.63981	5.00105534E-16
917.64358	5.0011726E-16
917.64734	5.00122672E-16
917.65111	5.00111848E-16
917.65488	5.0009471E-16
917.65864	5.00096514E-16
917.66241	5.00097416E-16
917.66618	5.00057728E-16
917.66994	5.00024354E-16
917.67371	5.00038786E-16
917.67748	5.0005412E-16
917.68124	5.00055022E-16
917.68501	5.0006314E-16
917.68878	5.00056826E-16
917.69254	5.00043296E-16
917.69631	5.0004961E-16
917.70008	5.00036982E-16
917.70384	5.00002706E-16
917.70761	4.99994588E-16
917.71137	4.99984666E-16
917.71514	4.99973842E-16
917.71891	5.00007216E-16
917.72267	5.00021648E-16
917.72644	4.99978352E-16
917.73021	4.9996392E-16
917.73397	4.9996392E-16
917.73774	4.99919722E-16
917.74151	4.9991431E-16
917.74527	4.99962116E-16
917.74904	4.99973842E-16
917.75281	4.99973842E-16
917.75657	5.0000902E-16
917.76034	5.00015334E-16
917.76411	4.99982862E-16
917.76787	4.99992784E-16
917.77164	5.00056826E-16
917.77541	5.00077572E-16
917.77917	5.00017138E-16
917.78294	4.99988274E-16
917.78671	5.00052316E-16
917.79047	5.00084788E-16
917.79424	5.00034276E-16
917.79801	5.00029766E-16
917.80177	5.00096514E-16
917.80554	5.0012177E-16
917.80931	5.00088396E-16
917.81307	5.00061336E-16
917.81684	5.00060434E-16
917.8206	5.00060434E-16
917.82437	5.00057728E-16
917.82814	5.00075768E-16
917.8319	5.00092906E-16
917.83567	5.00068552E-16
917.83944	5.00057728E-16
917.8432	5.0010373E-16
917.84697	5.00128084E-16
917.85074	5.00096514E-16
917.8545	5.00061336E-16
917.85827	5.00047806E-16
917.86204	5.00057728E-16
917.8658	5.0005863E-16
917.86957	5.00023452E-16
917.87334	5.00025256E-16
917.8771	5.00075768E-16
917.88087	5.00057728E-16
917.88464	5.00015334E-16
917.8884	5.0005863E-16
917.89217	5.0008118E-16
917.89594	5.00021648E-16
917.8997	5.00014432E-16
917.90347	5.00052316E-16
917.90724	5.00026158E-16
917.911	4.9998647E-16
917.91477	5.0000902E-16
917.91853	5.00057728E-16
917.9223	5.00078474E-16
917.92607	5.0005412E-16
917.92983	5.00027962E-16
917.9336	5.00052316E-16
917.93737	5.00091102E-16
917.94113	5.00093808E-16
917.9449	5.00082082E-16
917.94867	5.00086592E-16
917.95243	5.00110044E-16
917.9562	5.00114554E-16
917.95997	5.00064042E-16
917.96373	5.00015334E-16
917.9675	5.00037884E-16
917.97127	5.00087494E-16
917.97503	5.00102828E-16
917.9788	5.00110946E-16
917.98257	5.0012628E-16
917.98633	5.00107338E-16
917.9901	5.00061336E-16
917.99387	5.00065846E-16
917.99763	5.00128986E-16
918.0014	5.0015785E-16
918.00517	5.00137104E-16
918.00893	5.00137104E-16
918.0127	5.001353E-16
918.01647	5.00095612E-16
918.02023	5.00100122E-16
918.024	5.00161458E-16
918.02776	5.00165066E-16
918.03153	5.0011275E-16
918.0353	5.00111848E-16
918.03906	5.00151536E-16
918.04283	5.00156948E-16
918.0466	5.00155144E-16
918.05036	5.00185812E-16
918.05413	5.00179498E-16
918.0579	5.00122672E-16
918.06166	5.00119966E-16
918.06543	5.00158752E-16
918.0692	5.00137104E-16
918.07296	5.00101926E-16
918.07673	5.00119966E-16
918.0805	5.0013981E-16
918.08426	5.00164164E-16
918.08803	5.00192126E-16
918.0918	5.00154242E-16
918.09556	5.00116358E-16
918.09933	5.0015334E-16
918.1031	5.0015334E-16
918.10686	5.00111848E-16
918.11063	5.0014432E-16
918.1144	5.00177694E-16
918.11816	5.00136202E-16
918.12193	5.00102828E-16
918.1257	5.00102828E-16
918.12946	5.0011275E-16
918.13323	5.00149732E-16
918.13699	5.00191224E-16
918.14076	5.00212872E-16
918.14453	5.00199342E-16
918.14829	5.00138908E-16
918.15206	5.00119064E-16
918.15583	5.00167772E-16
918.15959	5.00159654E-16
918.16336	5.00116358E-16
918.16713	5.00151536E-16
918.17089	5.0018942E-16
918.17466	5.00159654E-16
918.17843	5.0013981E-16
918.18219	5.0014883E-16
918.18596	5.0014883E-16
918.18973	5.00136202E-16
918.19349	5.00119064E-16
918.19726	5.00128084E-16
918.20103	5.00145222E-16
918.20479	5.00119064E-16
918.20856	5.00110044E-16
918.21233	5.00142516E-16
918.21609	5.00138006E-16
918.21986	5.001353E-16
918.22363	5.0016236E-16
918.22739	5.0014432E-16
918.23116	5.00136202E-16
918.23492	5.00176792E-16
918.23869	5.00164164E-16
918.24246	5.00150634E-16
918.24622	5.00210166E-16
918.24999	5.00218284E-16
918.25376	5.0016687E-16
918.25752	5.0015334E-16
918.26129	5.00133496E-16
918.26506	5.00119966E-16
918.26882	5.00152438E-16
918.27259	5.00133496E-16
918.27636	5.0010824E-16
918.28012	5.00164164E-16
918.28389	5.00161458E-16
918.28766	5.00101926E-16
918.29142	5.00152438E-16
918.29519	5.00183106E-16
918.29896	5.00069454E-16
918.30272	5.00015334E-16
918.30649	5.00078474E-16
918.31026	5.000902E-16
918.31402	5.00062238E-16
918.31779	5.00079376E-16
918.32156	5.00086592E-16
918.32532	5.00055924E-16
918.32909	5.00043296E-16
918.33286	5.00065846E-16
918.33662	5.00091102E-16
918.34039	5.0009471E-16
918.34415	5.00078474E-16
918.34792	5.00037884E-16
918.35169	4.99982862E-16
918.35545	4.99962116E-16
918.35922	4.99989176E-16
918.36299	5.00008118E-16
918.36675	5.00006314E-16
918.37052	5.0000451E-16
918.37429	4.99991882E-16
918.37805	4.99983764E-16
918.38182	5.00007216E-16
918.38559	5.0000902E-16
918.38935	4.99947684E-16
918.39312	4.99908898E-16
918.39689	4.99953998E-16
918.40065	5.00001804E-16
918.40442	5.00010824E-16
918.40819	5.00034276E-16
918.41195	5.0004059E-16
918.41572	4.9998647E-16
918.41949	4.99973842E-16
918.42325	5.00026158E-16
918.42702	5.00025256E-16
918.43079	4.99988274E-16
918.43455	4.99993686E-16
918.43832	4.99991882E-16
918.44208	4.99972038E-16
918.44585	4.99989176E-16
918.44962	5.00017138E-16
918.45338	5.00032472E-16
918.45715	5.00037884E-16
918.46092	5E-16
918.46468	4.99975646E-16
918.46845	5.00024354E-16
918.47222	5.00041492E-16
918.47598	5.00002706E-16
918.47975	5.00006314E-16
918.48352	5.0002706E-16
918.48728	5.00018942E-16
918.49105	5.00032472E-16
918.49482	5.00046904E-16
918.49858	5.0002255E-16
918.50235	5.00000902E-16
918.50612	4.99984666E-16
918.50988	4.9996843E-16
918.51365	4.99982862E-16
918.51742	4.99990078E-16
918.52118	4.99976548E-16
918.52495	4.99992784E-16
918.52872	5.00005412E-16
918.53248	4.99999098E-16
918.53625	5.00033374E-16
918.54002	5.0005412E-16
918.54378	5.00009922E-16
918.54755	5.00006314E-16
918.55131	5.00046904E-16
918.55508	5.00025256E-16
918.55885	4.99993686E-16
918.56261	5.00025256E-16
918.56638	5.00036982E-16
918.57015	5.00003608E-16
918.57391	4.99998196E-16
918.57768	5.00008118E-16
918.58145	4.99985568E-16
918.58521	4.99966626E-16
918.58898	4.99998196E-16
918.59275	5.00060434E-16
918.59651	5.00082082E-16
918.60028	5.00028864E-16
918.60405	4.99982862E-16
918.60781	5.00005412E-16
918.61158	5.00020746E-16
918.61535	4.99997294E-16
918.61911	5.00007216E-16
918.62288	5.0002255E-16
918.62665	4.99980156E-16
918.63041	4.99964822E-16
918.63418	5.00034276E-16
918.63795	5.0008569E-16
918.64171	5.0006765E-16
918.64548	5.00048708E-16
918.64924	5.00053218E-16
918.65301	5.00027962E-16
918.65678	4.9998196E-16
918.66054	4.99998196E-16
918.66431	5.0007216E-16
918.66808	5.0008118E-16
918.67184	5.0002706E-16
918.67561	5.00032472E-16
918.67938	5.0007216E-16
918.68314	5.00073062E-16
918.68691	5.00096514E-16
918.69068	5.001353E-16
918.69444	5.00109142E-16
918.69821	5.00089298E-16
918.70198	5.00127182E-16
918.70574	5.00146124E-16
918.70951	5.00147928E-16
918.71328	5.00174086E-16
918.71704	5.00199342E-16
918.72081	5.00219186E-16
918.72458	5.0021197E-16
918.72834	5.00164164E-16
918.73211	5.00167772E-16
918.73588	5.00199342E-16
918.73964	5.00145222E-16
918.74341	5.00102828E-16
918.74718	5.00176792E-16
918.75094	5.00232716E-16
918.75471	5.00197538E-16
918.75847	5.00159654E-16
918.76224	5.00138908E-16
918.76601	5.00120868E-16
918.76977	5.00110044E-16
918.77354	5.00101926E-16
918.77731	5.0012628E-16
918.78107	5.00168674E-16
918.78484	5.00155144E-16
918.78861	5.0011275E-16
918.79237	5.00097416E-16
918.79614	5.00100122E-16
918.79991	5.00128986E-16
918.80367	5.00164164E-16
918.80744	5.0014432E-16
918.81121	5.00109142E-16
918.81497	5.00104632E-16
918.81874	5.00092004E-16
918.82251	5.00084788E-16
918.82627	5.00083886E-16
918.83004	5.00037884E-16
918.83381	5.00006314E-16
918.83757	5.0005863E-16
918.84134	5.0010824E-16
918.84511	5.00096514E-16
918.84887	5.00080278E-16
918.85264	5.00087494E-16
918.8564	5.00086592E-16
918.86017	5.0005863E-16
918.86394	5.00050512E-16
918.8677	5.00093808E-16
918.87147	5.0010373E-16
918.87524	5.0006314E-16
918.879	5.00082082E-16
918.88277	5.00120868E-16
918.88654	5.00069454E-16
918.8903	5.0002706E-16
918.89407	5.00055022E-16
918.89784	5.00073062E-16
918.9016	5.0010373E-16
918.90537	5.00150634E-16
918.90914	5.0010824E-16
918.9129	5.000451E-16
918.91667	5.00066748E-16
918.92044	5.00093808E-16
918.9242	5.00082082E-16
918.92797	5.00078474E-16
918.93174	5.00074866E-16
918.9355	5.00092004E-16
918.93927	5.00131692E-16
918.94304	5.00114554E-16
918.9468	5.00074866E-16
918.95057	5.00100122E-16
918.95434	5.00120868E-16
918.9581	5.00087494E-16
918.96187	5.00071258E-16
918.96563	5.0008118E-16
918.9694	5.0009922E-16
918.97317	5.00118162E-16
918.97693	5.00089298E-16
918.9807	5.00029766E-16
918.98447	5.00025256E-16
918.98823	5.00056826E-16
918.992	5.0006314E-16
918.99577	5.00052316E-16
918.99953	5.00032472E-16
919.0033	5.00039688E-16
919.00707	5.00092906E-16
919.01083	5.00100122E-16
919.0146	5.0004059E-16
919.01837	5.00019844E-16
919.02213	5.00023452E-16
919.0259	5.0000451E-16
919.02967	5.00037884E-16
919.03343	5.0008118E-16
919.0372	5.00017138E-16
919.04097	4.99952194E-16
919.04473	4.9999549E-16
919.0485	5.00037884E-16
919.05227	5.00026158E-16
919.05603	5.00020746E-16
919.0598	5.00005412E-16
919.06356	4.9998196E-16
919.06733	4.99997294E-16
919.0711	4.99996392E-16
919.07486	4.99957606E-16
919.07863	4.99957606E-16
919.0824	4.99984666E-16
919.08616	4.99969332E-16
919.08993	4.99935056E-16
919.0937	4.99942272E-16
919.09746	4.99999098E-16
919.10123	5.00037884E-16
919.105	4.99988274E-16
919.10876	4.99921526E-16
919.11253	4.99935958E-16
919.1163	4.99961214E-16
919.12006	4.9995039E-16
919.12383	4.99989176E-16
919.1276	5.00039688E-16
919.13136	4.99996392E-16
919.13513	4.99957606E-16
919.1389	5.0001804E-16
919.14266	5.00070356E-16
919.14643	5.00048708E-16
919.1502	5.00030668E-16
919.15396	5.00041492E-16
919.15773	5.00041492E-16
919.1615	5.0003157E-16
919.16526	5.00024354E-16
919.16903	5.00014432E-16
919.17279	5.0001804E-16
919.17656	5.0005863E-16
919.18033	5.0010373E-16
919.18409	5.00101926E-16
919.18786	5.00051414E-16
919.19163	5.00006314E-16
919.19539	5.00021648E-16
919.19916	5.00075768E-16
919.20293	5.00082984E-16
919.20669	5.00030668E-16
919.21046	5.00011726E-16
919.21423	5.00059532E-16
919.21799	5.00089298E-16
919.22176	5.00064042E-16
919.22553	5.0004059E-16
919.22929	5.00057728E-16
919.23306	5.00071258E-16
919.23683	5.00043296E-16
919.24059	5.00017138E-16
919.24436	5.0002706E-16
919.24813	5.00032472E-16
919.25189	5.0001353E-16
919.25566	5.00005412E-16
919.25943	5.00009922E-16
919.26319	5.00007216E-16
919.26696	4.99996392E-16
919.27072	4.99991882E-16
919.27449	5.00018942E-16
919.27826	5.00053218E-16
919.28202	5.00038786E-16
919.28579	5.00020746E-16
919.28956	5.00034276E-16
919.29332	5.00001804E-16
919.29709	4.99953096E-16
919.30086	4.9999549E-16
919.30462	5.00034276E-16
919.30839	4.99993686E-16
919.31216	4.99999098E-16
919.31592	5.00050512E-16
919.31969	5.00046002E-16
919.32346	5.00041492E-16
919.32722	5.00074866E-16
919.33099	5.00082082E-16
919.33476	5.0008118E-16
919.33852	5.00074866E-16
919.34229	5.00023452E-16
919.34606	5.00017138E-16
919.34982	5.0009471E-16
919.35359	5.00113652E-16
919.35736	5.00041492E-16
919.36112	5.00006314E-16
919.36489	5.00041492E-16
919.36866	5.0006314E-16
919.37242	5.0004961E-16
919.37619	5.00075768E-16
919.37995	5.00137104E-16
919.38372	5.00120868E-16
919.38749	5.00047806E-16
919.39125	5.0004961E-16
919.39502	5.00079376E-16
919.39879	5.00046002E-16
919.40255	5.00030668E-16
919.40632	5.00079376E-16
919.41009	5.0012177E-16
919.41385	5.00134398E-16
919.41762	5.00119064E-16
919.42139	5.00087494E-16
919.42515	5.00096514E-16
919.42892	5.00124476E-16
919.43269	5.0011726E-16
919.43645	5.00110946E-16
919.44022	5.00109142E-16
919.44399	5.00080278E-16
919.44775	5.00080278E-16
919.45152	5.00113652E-16
919.45529	5.00115456E-16
919.45905	5.00110946E-16
919.46282	5.00133496E-16
919.46659	5.0014432E-16
919.47035	5.00133496E-16
919.47412	5.0010824E-16
919.47788	5.00083886E-16
919.48165	5.00105534E-16
919.48542	5.00131692E-16
919.48918	5.0009922E-16
919.49295	5.0006765E-16
919.49672	5.00068552E-16
919.50048	5.000451E-16
919.50425	5.00019844E-16
919.50802	5.00032472E-16
919.51178	5.00038786E-16
919.51555	5.00039688E-16
919.51932	5.0006765E-16
919.52308	5.00096514E-16
919.52685	5.0009922E-16
919.53062	5.00083886E-16
919.53438	5.0007216E-16
919.53815	5.00083886E-16
919.54192	5.00096514E-16
919.54568	5.00082984E-16
919.54945	5.00073062E-16
919.55322	5.00075768E-16
919.55698	5.00075768E-16
919.56075	5.00089298E-16
919.56452	5.00102828E-16
919.56828	5.00091102E-16
919.57205	5.00082984E-16
919.57582	5.000902E-16
919.57958	5.00091102E-16
919.58335	5.00095612E-16
919.58711	5.0009471E-16
919.59088	5.00066748E-16
919.59465	5.00051414E-16
919.59841	5.00064042E-16
919.60218	5.0007667E-16
919.60595	5.00093808E-16
919.60971	5.00107338E-16
919.61348	5.00105534E-16
919.61725	5.00127182E-16
919.62101	5.00155144E-16
919.62478	5.001353E-16
919.62855	5.00116358E-16
919.63231	5.00119064E-16
919.63608	5.00083886E-16
919.63985	5.00053218E-16
919.64361	5.00088396E-16
919.64738	5.00114554E-16
919.65115	5.0010373E-16
919.65491	5.0010373E-16
919.65868	5.0007667E-16
919.66245	5.00016236E-16
919.66621	5.00029766E-16
919.66998	5.00100122E-16
919.67375	5.0010824E-16
919.67751	5.00062238E-16
919.68128	5.0004059E-16
919.68505	5.00043296E-16
919.68881	5.00070356E-16
919.69258	5.00122672E-16
919.69634	5.00119064E-16
919.70011	5.00046904E-16
919.70388	5.00027962E-16
919.70764	5.00080278E-16
919.71141	5.00082984E-16
919.71518	5.00042394E-16
919.71894	5.00041492E-16
919.72271	5.00035178E-16
919.72648	4.99999098E-16
919.73024	5.00001804E-16
919.73401	5.0001353E-16
919.73778	4.9998647E-16
919.74154	4.9999098E-16
919.74531	5.00027962E-16
919.74908	5.00034276E-16
919.75284	5.00050512E-16
919.75661	5.00084788E-16
919.76038	5.00061336E-16
919.76414	5.00018942E-16
919.76791	5.00017138E-16
919.77168	5.0000902E-16
919.77544	4.99989176E-16
919.77921	5.00018942E-16
919.78298	5.00078474E-16
919.78674	5.00082984E-16
919.79051	5.00027962E-16
919.79427	5.0001353E-16
919.79804	5.00070356E-16
919.80181	5.0007667E-16
919.80557	5.00024354E-16
919.80934	5.00032472E-16
919.81311	5.00050512E-16
919.81687	5.00017138E-16
919.82064	5.00055022E-16
919.82441	5.00114554E-16
919.82817	5.00043296E-16
919.83194	4.9999098E-16
919.83571	5.00047806E-16
919.83947	5.00036982E-16
919.84324	4.99998196E-16
919.84701	5.0006765E-16
919.85077	5.00102828E-16
919.85454	5.00061336E-16
919.85831	5.00083886E-16
919.86207	5.00131692E-16
919.86584	5.00138908E-16
919.86961	5.0015334E-16
919.87337	5.00137104E-16
919.87714	5.00102828E-16
919.88091	5.00141614E-16
919.88467	5.00178596E-16
919.88844	5.00147928E-16
919.89221	5.001353E-16
919.89597	5.00134398E-16
919.89974	5.0011275E-16
919.9035	5.00128084E-16
919.90727	5.00133496E-16
919.91104	5.00078474E-16
919.9148	5.00062238E-16
919.91857	5.00097416E-16
919.92234	5.00093808E-16
919.9261	5.00066748E-16
919.92987	5.00069454E-16
919.93364	5.00091102E-16
919.9374	5.00109142E-16
919.94117	5.00098318E-16
919.94494	5.00074866E-16
919.9487	5.0008118E-16
919.95247	5.000902E-16
919.95624	5.00082082E-16
919.96	5.00077572E-16
919.96377	5.00068552E-16
919.96754	5.0008569E-16
919.9713	5.00149732E-16
919.97507	5.00142516E-16
919.97884	5.00051414E-16
919.9826	5.00064042E-16
919.98637	5.0016687E-16
919.99014	5.00177694E-16
919.9939	5.00143418E-16
919.99767	5.00168674E-16
920.00143	5.00167772E-16
920.0052	5.00113652E-16
920.00897	5.00106436E-16
920.01273	5.00124476E-16
920.0165	5.00096514E-16
920.02027	5.00073964E-16
920.02403	5.00092906E-16
920.0278	5.00093808E-16
920.03157	5.00078474E-16
920.03533	5.0010373E-16
920.0391	5.00142516E-16
920.04287	5.00151536E-16
920.04663	5.00159654E-16
920.0504	5.00174988E-16
920.05417	5.0018491E-16
920.05793	5.0019393E-16
920.0617	5.001804E-16
920.06547	5.00138908E-16
920.06923	5.00137104E-16
920.073	5.0016687E-16
920.07677	5.00158752E-16
920.08053	5.00156046E-16
920.0843	5.00211068E-16
920.08807	5.00246246E-16
920.09183	5.00229108E-16
920.0956	5.0020746E-16
920.09937	5.00192126E-16
920.10313	5.0018942E-16
920.1069	5.00200244E-16
920.11066	5.00185812E-16
920.11443	5.00159654E-16
920.1182	5.00178596E-16
920.12196	5.00209264E-16
920.12573	5.0019393E-16
920.1295	5.0016687E-16
920.13326	5.00174086E-16
920.13703	5.00178596E-16
920.1408	5.00142516E-16
920.14456	5.0014883E-16
920.14833	5.00221892E-16
920.1521	5.00226402E-16
920.15586	5.00167772E-16
920.15963	5.00209264E-16
920.1634	5.00264286E-16
920.16716	5.00182204E-16
920.17093	5.00128986E-16
920.1747	5.001804E-16
920.17846	5.00150634E-16
920.18223	5.00104632E-16
920.186	5.00178596E-16
920.18976	5.00196636E-16
920.19353	5.00119064E-16
920.1973	5.00138908E-16
920.20106	5.0018491E-16
920.20483	5.00136202E-16
920.20859	5.00120868E-16
920.21236	5.0015334E-16
920.21613	5.0012628E-16
920.21989	5.00110044E-16
920.22366	5.00140712E-16
920.22743	5.00132594E-16
920.23119	5.0010373E-16
920.23496	5.00101024E-16
920.23873	5.00080278E-16
920.24249	5.00066748E-16
920.24626	5.00105534E-16
920.25003	5.00122672E-16
920.25379	5.00074866E-16
920.25756	5.00051414E-16
920.26133	5.0011275E-16
920.26509	5.00174988E-16
920.26886	5.0015334E-16
920.27263	5.00092004E-16
920.27639	5.00070356E-16
920.28016	5.00091102E-16
920.28393	5.00118162E-16
920.28769	5.00129888E-16
920.29146	5.00119064E-16
920.29523	5.00113652E-16
920.29899	5.00122672E-16
920.30276	5.0013079E-16
920.30653	5.0014883E-16
920.31029	5.00168674E-16
920.31406	5.0014432E-16
920.31782	5.00113652E-16
920.32159	5.00125378E-16
920.32536	5.0013981E-16
920.32912	5.00138006E-16
920.33289	5.00155144E-16
920.33666	5.0016687E-16
920.34042	5.00145222E-16
920.34419	5.00118162E-16
920.34796	5.00118162E-16
920.35172	5.00141614E-16
920.35549	5.00159654E-16
920.35926	5.0015785E-16
920.36302	5.0014432E-16
920.36679	5.00109142E-16
920.37056	5.00078474E-16
920.37432	5.00098318E-16
920.37809	5.00113652E-16
920.38186	5.00083886E-16
920.38562	5.000902E-16
920.38939	5.00104632E-16
920.39316	5.00039688E-16
920.39692	4.99988274E-16
920.40069	5.00014432E-16
920.40446	5.00030668E-16
920.40822	5.00039688E-16
920.41199	5.00050512E-16
920.41575	5.00012628E-16
920.41952	5.00001804E-16
920.42329	5.00042394E-16
920.42705	5.00020746E-16
920.43082	4.99985568E-16
920.43459	5.00025256E-16
920.43835	5.0003157E-16
920.44212	4.99988274E-16
920.44589	4.99991882E-16
920.44965	5.00000902E-16
920.45342	4.9998647E-16
920.45719	4.99993686E-16
920.46095	5.00000902E-16
920.46472	5.00010824E-16
920.46849	5.0003157E-16
920.47225	5.00012628E-16
920.47602	4.99994588E-16
920.47979	5.00014432E-16
920.48355	4.99997294E-16
920.48732	4.99985568E-16
920.49109	5.00027962E-16
920.49485	5.00026158E-16
920.49862	5.00003608E-16
920.50239	5.00032472E-16
920.50615	5.0001804E-16
920.50992	4.99987372E-16
920.51369	5.0003608E-16
920.51745	5.00033374E-16
920.52122	4.99960312E-16
920.52498	4.99988274E-16
920.52875	5.0004961E-16
920.53252	5.0002255E-16
920.53628	5.00020746E-16
920.54005	5.00073062E-16
920.54382	5.00071258E-16
920.54758	5.00024354E-16
920.55135	5.00011726E-16
920.55512	5.00048708E-16
920.55888	5.00080278E-16
920.56265	5.00055022E-16
920.56642	5.00030668E-16
920.57018	5.00048708E-16
920.57395	5.0004059E-16
920.57772	5.00028864E-16
920.58148	5.0006314E-16
920.58525	5.00064042E-16
920.58902	5.00044198E-16
920.59278	5.00087494E-16
920.59655	5.00095612E-16
920.60032	5.0003157E-16
920.60408	5.00033374E-16
920.60785	5.00087494E-16
920.61162	5.00071258E-16
920.61538	5.0002255E-16
920.61915	5.00016236E-16
920.62291	5.00039688E-16
920.62668	5.0004059E-16
920.63045	4.99997294E-16
920.63421	4.9997745E-16
920.63798	5.00021648E-16
920.64175	5.00030668E-16
920.64551	4.99989176E-16
920.64928	5.00011726E-16
920.65305	5.00055022E-16
920.65681	5.00008118E-16
920.66058	4.99946782E-16
920.66435	4.99964822E-16
920.66811	4.99999098E-16
920.67188	5.00003608E-16
920.67565	5.00014432E-16
920.67941	5.00046904E-16
920.68318	5.00070356E-16
920.68695	5.00064042E-16
920.69071	5.0004059E-16
920.69448	5.00026158E-16
920.69825	5.00042394E-16
920.70201	5.00075768E-16
920.70578	5.0009471E-16
920.70955	5.0009922E-16
920.71331	5.00097416E-16
920.71708	5.0006314E-16
920.72085	5.00020746E-16
920.72461	5.00018942E-16
920.72838	5.00042394E-16
920.73214	5.00069454E-16
920.73591	5.00102828E-16
920.73968	5.00110044E-16
920.74344	5.00101024E-16
920.74721	5.00118162E-16
920.75098	5.00127182E-16
920.75474	5.00102828E-16
920.75851	5.00101024E-16
920.76228	5.0012628E-16
920.76604	5.00138006E-16
920.76981	5.0011726E-16
920.77358	5.00051414E-16
920.77734	5.00020746E-16
920.78111	5.00092906E-16
920.78488	5.00133496E-16
920.78864	5.00078474E-16
920.79241	5.0006765E-16
920.79618	5.00109142E-16
920.79994	5.00114554E-16
920.80371	5.00132594E-16
920.80748	5.00163262E-16
920.81124	5.0013981E-16
920.81501	5.00119064E-16
920.81878	5.00122672E-16
920.82254	5.00100122E-16
920.82631	5.00073062E-16
920.83007	5.00046002E-16
920.83384	5.00028864E-16
920.83761	5.00095612E-16
920.84137	5.00168674E-16
920.84514	5.00125378E-16
920.84891	5.0009471E-16
920.85267	5.00133496E-16
920.85644	5.0010824E-16
920.86021	5.0006765E-16
920.86397	5.00096514E-16
920.86774	5.00078474E-16
920.87151	5.0001353E-16
920.87527	5.00011726E-16
920.87904	5.00014432E-16
920.88281	5.00003608E-16
920.88657	5.00046002E-16
920.89034	5.00064944E-16
920.89411	5.00027962E-16
920.89787	5.00053218E-16
920.90164	5.00100122E-16
920.90541	5.00055924E-16
920.90917	5.0001804E-16
920.91294	5.00064944E-16
920.91671	5.00082984E-16
920.92047	5.0002255E-16
920.92424	4.99984666E-16
920.92801	5.00014432E-16
920.93177	5.00041492E-16
920.93554	5.00030668E-16
920.9393	5.00036982E-16
920.94307	5.00069454E-16
920.94684	5.00074866E-16
920.9506	5.00065846E-16
920.95437	5.00071258E-16
920.95814	5.00061336E-16
920.9619	5.00069454E-16
920.96567	5.00113652E-16
920.96944	5.00088396E-16
920.9732	5.00025256E-16
920.97697	5.00078474E-16
920.98074	5.00152438E-16
920.9845	5.0011275E-16
920.98827	5.00096514E-16
920.99204	5.00150634E-16
920.9958	5.00141614E-16
920.99957	5.00113652E-16
921.00334	5.00125378E-16
921.0071	5.00083886E-16
921.01087	5.00041492E-16
921.01464	5.00097416E-16
921.0184	5.00142516E-16
921.02217	5.00114554E-16
921.02594	5.00092906E-16
921.0297	5.00093808E-16
921.03347	5.00114554E-16
921.03723	5.0014883E-16
921.041	5.00138908E-16
921.04477	5.00120868E-16
921.04853	5.00147026E-16
921.0523	5.00150634E-16
921.05607	5.00131692E-16
921.05983	5.00129888E-16
921.0636	5.00100122E-16
921.06737	5.00083886E-16
921.07113	5.00131692E-16
921.0749	5.00113652E-16
921.07867	5.00025256E-16
921.08243	5.00038786E-16
921.0862	5.00106436E-16
921.08997	5.00082082E-16
921.09373	5.00035178E-16
921.0975	5.00061336E-16
921.10127	5.00107338E-16
921.10503	5.00101024E-16
921.1088	5.00055924E-16
921.11257	5.00050512E-16
921.11633	5.00091102E-16
921.1201	5.00091102E-16
921.12387	5.00053218E-16
921.12763	5.00042394E-16
921.1314	5.00046002E-16
921.13517	5.00050512E-16
921.13893	5.00052316E-16
921.1427	5.00035178E-16
921.14646	5.00055022E-16
921.15023	5.00114554E-16
921.154	5.0011726E-16
921.15776	5.00096514E-16
921.16153	5.00106436E-16
921.1653	5.00077572E-16
921.16906	5.00051414E-16
921.17283	5.00092004E-16
921.1766	5.00088396E-16
921.18036	5.00060434E-16
921.18413	5.00132594E-16
921.1879	5.00179498E-16
921.19166	5.00106436E-16
921.19543	5.0005412E-16
921.1992	5.00059532E-16
921.20296	5.00080278E-16
921.20673	5.00131692E-16
921.2105	5.0013981E-16
921.21426	5.00093808E-16
921.21803	5.00125378E-16
921.2218	5.00172282E-16
921.22556	5.00118162E-16
921.22933	5.00100122E-16
921.2331	5.00165968E-16
921.23686	5.00167772E-16
921.24063	5.0012177E-16
921.2444	5.00131692E-16
921.24816	5.00151536E-16
921.25193	5.00147928E-16
921.25569	5.00163262E-16
921.25946	5.00177694E-16
921.26323	5.00172282E-16
921.26699	5.00181302E-16
921.27076	5.00205656E-16
921.27453	5.00200244E-16
921.27829	5.0015785E-16
921.28206	5.00138006E-16
921.28583	5.0016236E-16
921.28959	5.00177694E-16
921.29336	5.00156046E-16
921.29713	5.00128084E-16
921.30089	5.00114554E-16
921.30466	5.0010824E-16
921.30843	5.0010373E-16
921.31219	5.00101926E-16
921.31596	5.00105534E-16
921.31973	5.00093808E-16
921.32349	5.00069454E-16
921.32726	5.000902E-16
921.33103	5.00133496E-16
921.33479	5.00105534E-16
921.33856	5.00052316E-16
921.34233	5.00082082E-16
921.34609	5.00128986E-16
921.34986	5.00110044E-16
921.35362	5.00088396E-16
921.35739	5.00098318E-16
921.36116	5.0011275E-16
921.36492	5.00134398E-16
921.36869	5.00125378E-16
921.37246	5.00064944E-16
921.37622	5.00051414E-16
921.37999	5.00116358E-16
921.38376	5.0015334E-16
921.38752	5.00143418E-16
921.39129	5.00145222E-16
921.39506	5.00138908E-16
921.39882	5.0012177E-16
921.40259	5.00156046E-16
921.40636	5.00203852E-16
921.41012	5.00183106E-16
921.41389	5.00146124E-16
921.41766	5.00165066E-16
921.42142	5.00172282E-16
921.42519	5.00128084E-16
921.42896	5.00110946E-16
921.43272	5.0013981E-16
921.43649	5.00152438E-16
921.44026	5.00156948E-16
921.44402	5.00183106E-16
921.44779	5.00187616E-16
921.45156	5.00173184E-16
921.45532	5.00187616E-16
921.45909	5.00188518E-16
921.46285	5.00151536E-16
921.46662	5.00151536E-16
921.47039	5.0017138E-16
921.47415	5.00123574E-16
921.47792	5.00073062E-16
921.48169	5.00115456E-16
921.48545	5.0017138E-16
921.48922	5.00170478E-16
921.49299	5.0017138E-16
921.49675	5.00188518E-16
921.50052	5.0017138E-16
921.50429	5.00128084E-16
921.50805	5.00101926E-16
921.51182	5.00105534E-16
921.51559	5.0012177E-16
921.51935	5.00124476E-16
921.52312	5.00100122E-16
921.52689	5.00061336E-16
921.53065	5.000451E-16
921.53442	5.00074866E-16
921.53819	5.00110044E-16
921.54195	5.00092906E-16
921.54572	5.000451E-16
921.54949	5.00029766E-16
921.55325	5.00052316E-16
921.55702	5.00073062E-16
921.56078	5.0006765E-16
921.56455	5.00051414E-16
921.56832	5.00050512E-16
921.57208	5.00062238E-16
921.57585	5.00078474E-16
921.57962	5.00097416E-16
921.58338	5.00092906E-16
921.58715	5.00056826E-16
921.59092	5.00030668E-16
921.59468	5.0002255E-16
921.59845	5.00026158E-16
921.60222	5.0005863E-16
921.60598	5.00071258E-16
921.60975	5.00025256E-16
921.61352	5.0002255E-16
921.61728	5.00087494E-16
921.62105	5.00101024E-16
921.62482	5.00070356E-16
921.62858	5.000902E-16
921.63235	5.00106436E-16
921.63612	5.00078474E-16
921.63988	5.00093808E-16
921.64365	5.00141614E-16
921.64742	5.00119064E-16
921.65118	5.00064944E-16
921.65495	5.00083886E-16
921.65872	5.00127182E-16
921.66248	5.0010373E-16
921.66625	5.00073062E-16
921.67001	5.00097416E-16
921.67378	5.0010824E-16
921.67755	5.00086592E-16
921.68131	5.00102828E-16
921.68508	5.0013079E-16
921.68885	5.00119064E-16
921.69261	5.0010824E-16
921.69638	5.00088396E-16
921.70015	5.0003608E-16
921.70391	5.00027962E-16
921.70768	5.0006765E-16
921.71145	5.00064042E-16
921.71521	5.00046002E-16
921.71898	5.00061336E-16
921.72275	5.00068552E-16
921.72651	5.00084788E-16
921.73028	5.00116358E-16
921.73405	5.00073964E-16
921.73781	5.00000902E-16
921.74158	5.00023452E-16
921.74535	5.0007667E-16
921.74911	5.00069454E-16
921.75288	5.00071258E-16
921.75665	5.00078474E-16
921.76041	5.00025256E-16
921.76418	5.00012628E-16
921.76794	5.00088396E-16
921.77171	5.00084788E-16
921.77548	5.00003608E-16
921.77924	5.00011726E-16
921.78301	5.00029766E-16
921.78678	4.9995039E-16
921.79054	4.99944076E-16
921.79431	5.000451E-16
921.79808	5.0004961E-16
921.80184	4.99994588E-16
921.80561	5.00034276E-16
921.80938	5.00070356E-16
921.81314	5.00020746E-16
921.81691	4.99983764E-16
921.82068	4.99994588E-16
921.82444	5.00018942E-16
921.82821	5.00048708E-16
921.83198	5.00044198E-16
921.83574	5.00002706E-16
921.83951	4.99982862E-16
921.84328	4.99985568E-16
921.84704	4.99983764E-16
921.85081	4.99989176E-16
921.85458	5.0001804E-16
921.85834	5.00062238E-16
921.86211	5.0006765E-16
921.86588	5.00016236E-16
921.86964	5.00002706E-16
921.87341	5.0004059E-16
921.87717	5.000451E-16
921.88094	5.00057728E-16
921.88471	5.00114554E-16
921.88847	5.00106436E-16
921.89224	5.00046002E-16
921.89601	5.00052316E-16
921.89977	5.00065846E-16
921.90354	5.00036982E-16
921.90731	5.00042394E-16
921.91107	5.00055022E-16
921.91484	5.00034276E-16
921.91861	5.00053218E-16
921.92237	5.00075768E-16
921.92614	5.00014432E-16
921.92991	4.99975646E-16
921.93367	5.00023452E-16
921.93744	5.00032472E-16
921.94121	5.00014432E-16
921.94497	5.0006765E-16
921.94874	5.00088396E-16
921.95251	5.0003157E-16
921.95627	5.00052316E-16
921.96004	5.00101024E-16
921.96381	5.00046904E-16
921.96757	5.00032472E-16
921.97134	5.0008569E-16
921.9751	5.00036982E-16
921.97887	4.99998196E-16
921.98264	5.00078474E-16
921.9864	5.00047806E-16
921.99017	4.99933252E-16
921.99394	4.99983764E-16
921.9977	5.0005412E-16
922.00147	5.00008118E-16
922.00524	5.00020746E-16
922.009	5.00064042E-16
922.01277	5.0002255E-16
922.01654	5.00027962E-16
922.0203	5.00078474E-16
922.02407	5.00038786E-16
922.02784	4.99982862E-16
922.0316	4.99989176E-16
922.03537	5.00019844E-16
922.03914	5.00047806E-16
922.0429	5.00019844E-16
922.04667	4.99969332E-16
922.05044	5.0000902E-16
922.0542	5.00061336E-16
922.05797	5.00042394E-16
922.06174	5.00048708E-16
922.0655	5.00055022E-16
922.06927	4.99990078E-16
922.07304	4.99967528E-16
922.0768	5.00007216E-16
922.08057	5.00015334E-16
922.08433	5.00026158E-16
922.0881	5.00074866E-16
922.09187	5.00110946E-16
922.09563	5.00128084E-16
922.0994	5.00118162E-16
922.10317	5.00089298E-16
922.10693	5.00082082E-16
922.1107	5.000902E-16
922.11447	5.0010824E-16
922.11823	5.00145222E-16
922.122	5.0014432E-16
922.12577	5.00124476E-16
922.12953	5.00152438E-16
922.1333	5.0018491E-16
922.13707	5.00186714E-16
922.14083	5.00188518E-16
922.1446	5.00173184E-16
922.14837	5.0015334E-16
922.15213	5.00164164E-16
922.1559	5.00158752E-16
922.15967	5.00149732E-16
922.16343	5.0015785E-16
922.1672	5.00129888E-16
922.17097	5.00116358E-16
922.17473	5.00168674E-16
922.1785	5.00178596E-16
922.18226	5.00132594E-16
922.18603	5.00124476E-16
922.1898	5.00119064E-16
922.19356	5.00088396E-16
922.19733	5.0007667E-16
922.2011	5.00080278E-16
922.20486	5.00107338E-16
922.20863	5.001353E-16
922.2124	5.00104632E-16
922.21616	5.00078474E-16
922.21993	5.00091102E-16
922.2237	5.00077572E-16
922.22746	5.00078474E-16
922.23123	5.00110946E-16
922.235	5.00088396E-16
922.23876	5.0006765E-16
922.24253	5.00095612E-16
922.2463	5.00071258E-16
922.25006	5.00042394E-16
922.25383	5.00087494E-16
922.2576	5.00123574E-16
922.26136	5.00138908E-16
922.26513	5.00176792E-16
922.2689	5.0018942E-16
922.27266	5.00174988E-16
922.27643	5.00147026E-16
922.2802	5.0010373E-16
922.28396	5.0011275E-16
922.28773	5.00128986E-16
922.29149	5.00074866E-16
922.29526	5.00050512E-16
922.29903	5.00064042E-16
922.30279	5.00044198E-16
922.30656	5.00095612E-16
922.31033	5.00197538E-16
922.31409	5.00186714E-16
922.31786	5.00156948E-16
922.32163	5.00190322E-16
922.32539	5.00177694E-16
922.32916	5.00158752E-16
922.33293	5.00174086E-16
922.33669	5.00160556E-16
922.34046	5.00187616E-16
922.34423	5.00232716E-16
922.34799	5.00183106E-16
922.35176	5.00169576E-16
922.35553	5.00226402E-16
922.35929	5.00191224E-16
922.36306	5.00161458E-16
922.36683	5.00222794E-16
922.37059	5.00214676E-16
922.37436	5.00178596E-16
922.37813	5.00213774E-16
922.38189	5.0019844E-16
922.38566	5.00142516E-16
922.38942	5.00165968E-16
922.39319	5.00201146E-16
922.39696	5.00182204E-16
922.40072	5.00138908E-16
922.40449	5.00107338E-16
922.40826	5.0013981E-16
922.41202	5.00186714E-16
922.41579	5.00179498E-16
922.41956	5.00199342E-16
922.42332	5.00233618E-16
922.42709	5.00200244E-16
922.43086	5.00186714E-16
922.43462	5.0020746E-16
922.43839	5.00182204E-16
922.44216	5.00187616E-16
922.44592	5.00203852E-16
922.44969	5.00128986E-16
922.45346	5.00093808E-16
922.45722	5.00127182E-16
922.46099	5.00074866E-16
922.46476	5.00033374E-16
922.46852	5.000902E-16
922.47229	5.00101926E-16
922.47606	5.00104632E-16
922.47982	5.00167772E-16
922.48359	5.00145222E-16
922.48736	5.00068552E-16
922.49112	5.000902E-16
922.49489	5.00119064E-16
922.49865	5.00087494E-16
922.50242	5.00073062E-16
922.50619	5.00047806E-16
922.50995	5.00010824E-16
922.51372	5.00046002E-16
922.51749	5.00092906E-16
922.52125	5.00083886E-16
922.52502	5.0008118E-16
922.52879	5.00091102E-16
[truncated: 11,276 more rows]
