# Supplementary material for: Nitrogen-Broadening Parameters for Atmospheric Spectra Modelling of the ν3 Band of SF6
Source: Molecules. 2022 Jan 19;27(3):646. doi: 10.3390/molecules27030646 (PMC8838927; doi:10.3390/molecules27030646)
Supplement: Supplementary file 1 [file molecules-27-00646-s001.zip › P230K20mb .dat]

922.19	1.999667E-16
922.19024	2.0006438E-16
922.19047	2.0013986E-16
922.19071	2.001665E-16
922.19094	2.0013764E-16
922.19118	2.0006216E-16
922.19141	1.9996892E-16
922.19165	1.9988456E-16
922.19188	1.9983572E-16
922.19212	1.9983128E-16
922.19235	1.9986458E-16
922.19259	1.9991564E-16
922.19282	1.9996004E-16
922.19306	1.999778E-16
922.1933	1.999556E-16
922.19353	1.999001E-16
922.19377	1.9983572E-16
922.194	1.9978022E-16
922.19424	1.9976024E-16
922.19447	1.9978244E-16
922.19471	1.998446E-16
922.19494	1.9993118E-16
922.19518	2.0001554E-16
922.19541	2.0007992E-16
922.19565	2.0010878E-16
922.19589	2.0009768E-16
922.19612	2.000555E-16
922.19636	1.9999334E-16
922.19659	1.9993118E-16
922.19683	1.9987568E-16
922.19706	1.9983572E-16
922.1973	1.9981796E-16
922.19753	1.9981574E-16
922.19777	1.998335E-16
922.198	1.9987124E-16
922.19824	1.9993118E-16
922.19847	2.0000666E-16
922.19871	2.0009768E-16
922.19895	2.001887E-16
922.19918	2.002664E-16
922.19942	2.003108E-16
922.19965	2.0031524E-16
922.19989	2.0027084E-16
922.20012	2.001887E-16
922.20036	2.0008658E-16
922.20059	1.999889E-16
922.20083	1.9991564E-16
922.20106	1.998779E-16
922.2013	1.9988012E-16
922.20154	1.999112E-16
922.20177	1.999556E-16
922.20201	1.9999556E-16
922.20224	2.0001332E-16
922.20248	2.0000666E-16
922.20271	1.9998002E-16
922.20295	1.9994006E-16
922.20318	1.9990454E-16
922.20342	1.9988456E-16
922.20365	1.9988234E-16
922.20389	1.9990232E-16
922.20412	1.9994006E-16
922.20436	1.9998668E-16
922.2046	2.0003996E-16
922.20483	2.0009546E-16
922.20507	2.0014874E-16
922.2053	2.001998E-16
922.20554	2.0023754E-16
922.20577	2.0025752E-16
922.20601	2.0025086E-16
922.20624	2.0020868E-16
922.20648	2.0013764E-16
922.20671	2.0004218E-16
922.20695	1.999445E-16
922.20718	1.9986902E-16
922.20742	1.9983128E-16
922.20766	1.9984904E-16
922.20789	1.9991786E-16
922.20813	2.000222E-16
922.20836	2.0013764E-16
922.2086	2.0023532E-16
922.20883	2.0028638E-16
922.20907	2.0028638E-16
922.2093	2.0023754E-16
922.20954	2.0016206E-16
922.20977	2.0009102E-16
922.21001	2.0004884E-16
922.21025	2.000555E-16
922.21048	2.0011322E-16
922.21072	2.0020202E-16
922.21095	2.0029748E-16
922.21119	2.0036852E-16
922.21142	2.0039072E-16
922.21166	2.0035076E-16
922.21189	2.0025974E-16
922.21213	2.0014208E-16
922.21236	2.0002442E-16
922.2126	1.999445E-16
922.21283	1.9992008E-16
922.21307	1.9995782E-16
922.21331	2.0004884E-16
922.21354	2.0017094E-16
922.21378	2.0029526E-16
922.21401	2.0039516E-16
922.21425	2.004551E-16
922.21448	2.0047286E-16
922.21472	2.004551E-16
922.21495	2.004218E-16
922.21519	2.0038628E-16
922.21542	2.0036186E-16
922.21566	2.0034632E-16
922.2159	2.0033744E-16
922.21613	2.0031746E-16
922.21637	2.0027528E-16
922.2166	2.0020202E-16
922.21684	2.0010212E-16
922.21707	1.999889E-16
922.21731	1.9988012E-16
922.21754	1.9980242E-16
922.21778	1.997669E-16
922.21801	1.9978022E-16
922.21825	1.9983794E-16
922.21848	1.9992452E-16
922.21872	2.0001554E-16
922.21896	2.0009768E-16
922.21919	2.001554E-16
922.21943	2.001887E-16
922.21966	2.0020646E-16
922.2199	2.0021756E-16
922.22013	2.0023532E-16
922.22037	2.0026196E-16
922.2206	2.0029082E-16
922.22084	2.0031524E-16
922.22107	2.003219E-16
922.22131	2.0030636E-16
922.22154	2.002664E-16
922.22178	2.0021756E-16
922.22202	2.0017982E-16
922.22225	2.0016872E-16
922.22249	2.001998E-16
922.22272	2.002664E-16
922.22296	2.0035298E-16
922.22319	2.0043734E-16
922.22343	2.0049062E-16
922.22366	2.0049284E-16
922.2239	2.0044178E-16
922.22413	2.0034854E-16
922.22437	2.0023532E-16
922.22461	2.0013098E-16
922.22484	2.000555E-16
922.22508	2.0001776E-16
922.22531	2.0001332E-16
922.22555	2.000222E-16
922.22578	2.0002442E-16
922.22602	2.0000666E-16
922.22625	1.9996448E-16
922.22649	1.9991342E-16
922.22672	1.998779E-16
922.22696	1.9987568E-16
922.22719	1.9992452E-16
922.22743	2.0001998E-16
922.22767	2.001443E-16
922.2279	2.0026196E-16
922.22814	2.0034632E-16
922.22837	2.003774E-16
922.22861	2.0035298E-16
922.22884	2.0029082E-16
922.22908	2.0021756E-16
922.22931	2.001665E-16
922.22955	2.0015318E-16
922.22978	2.0017982E-16
922.23002	2.0022866E-16
922.23025	2.002775E-16
922.23049	2.0029526E-16
922.23073	2.0026862E-16
922.23096	2.0020424E-16
922.2312	2.001221E-16
922.23143	2.000555E-16
922.23167	2.0002664E-16
922.2319	2.0005328E-16
922.23214	2.0012432E-16
922.23237	2.0021312E-16
922.23261	2.0028638E-16
922.23284	2.003108E-16
922.23308	2.0027528E-16
922.23332	2.0019092E-16
922.23355	2.0008214E-16
922.23379	1.999889E-16
922.23402	1.9994228E-16
922.23426	1.9996226E-16
922.23449	2.0003552E-16
922.23473	2.0013764E-16
922.23496	2.0022866E-16
922.2352	2.0027528E-16
922.23543	2.0025752E-16
922.23567	2.0018426E-16
922.2359	2.0008214E-16
922.23614	1.9998446E-16
922.23638	1.999223E-16
922.23661	1.9991564E-16
922.23685	1.9996004E-16
922.23708	2.0003552E-16
922.23732	2.0011544E-16
922.23755	2.0017094E-16
922.23779	2.0019092E-16
922.23802	2.0018204E-16
922.23826	2.0015762E-16
922.23849	2.0013764E-16
922.23873	2.0013986E-16
922.23897	2.0016428E-16
922.2392	2.0020202E-16
922.23944	2.0023532E-16
922.23967	2.0025086E-16
922.23991	2.0024198E-16
922.24014	2.0021978E-16
922.24038	2.001998E-16
922.24061	2.0020424E-16
922.24085	2.0024198E-16
922.24108	2.0030858E-16
922.24132	2.0038184E-16
922.24155	2.0042624E-16
922.24179	2.0041514E-16
922.24203	2.00333E-16
922.24226	2.0019092E-16
922.2425	2.000222E-16
922.24273	1.9987346E-16
922.24297	1.9979354E-16
922.2432	1.9980686E-16
922.24344	1.999112E-16
922.24367	2.0007326E-16
922.24391	2.0024198E-16
922.24414	2.0036186E-16
922.24438	2.0039516E-16
922.24461	2.0033078E-16
922.24485	2.0019314E-16
922.24509	2.0002886E-16
922.24532	1.9988678E-16
922.24556	1.998113E-16
922.24579	1.9981574E-16
922.24603	1.9988678E-16
922.24626	1.9998668E-16
922.2465	2.000777E-16
922.24673	2.0012432E-16
922.24697	2.0011544E-16
922.2472	2.0006438E-16
922.24744	2.0000222E-16
922.24768	1.9995782E-16
922.24791	1.999556E-16
922.24815	2.0000222E-16
922.24838	2.0007548E-16
922.24862	2.0014874E-16
922.24885	2.0019092E-16
922.24909	2.0017982E-16
922.24932	2.0011766E-16
922.24956	2.0002664E-16
922.24979	1.999334E-16
922.25003	1.9987346E-16
922.25026	1.9986236E-16
922.2505	1.9990454E-16
922.25074	1.9998446E-16
922.25097	2.0007548E-16
922.25121	2.0015318E-16
922.25144	2.001998E-16
922.25168	2.0021534E-16
922.25191	2.0020868E-16
922.25215	2.0019314E-16
922.25238	2.0018426E-16
922.25262	2.0017982E-16
922.25285	2.001776E-16
922.25309	2.0016206E-16
922.25333	2.0012432E-16
922.25356	2.0006216E-16
922.2538	1.999889E-16
922.25403	1.999223E-16
922.25427	1.9988678E-16
922.2545	1.9989566E-16
922.25474	1.999556E-16
922.25497	2.0004662E-16
922.25521	2.0013986E-16
922.25544	2.0020868E-16
922.25568	2.0022866E-16
922.25591	2.0019758E-16
922.25615	2.0012432E-16
922.25639	2.0003774E-16
922.25662	1.9997114E-16
922.25686	1.9994672E-16
922.25709	1.9997336E-16
922.25733	2.0003996E-16
922.25756	2.0012432E-16
922.2578	2.0019758E-16
922.25803	2.0024198E-16
922.25827	2.0024642E-16
922.2585	2.00222E-16
922.25874	2.0017982E-16
922.25897	2.0014208E-16
922.25921	2.0011766E-16
922.25945	2.0010656E-16
922.25968	2.0010212E-16
922.25992	2.0009102E-16
922.26015	2.0006216E-16
922.26039	2.000222E-16
922.26062	1.9998002E-16
922.26086	1.999556E-16
922.26109	1.999667E-16
922.26133	2.000222E-16
922.26156	2.0011544E-16
922.2618	2.0021978E-16
922.26204	2.0030858E-16
922.26227	2.0035298E-16
922.26251	2.0033744E-16
922.26274	2.0027306E-16
922.26298	2.0017982E-16
922.26321	2.0009102E-16
922.26345	2.0004218E-16
922.26368	2.0004662E-16
922.26392	2.0009768E-16
922.26415	2.0017538E-16
922.26439	2.0024642E-16
922.26462	2.0027528E-16
922.26486	2.0024864E-16
922.2651	2.0017538E-16
922.26533	2.0007992E-16
922.26557	2E-16
922.2658	1.9996892E-16
922.26604	2.0000888E-16
922.26627	2.0011322E-16
922.26651	2.002553E-16
922.26674	2.0039738E-16
922.26698	2.0049728E-16
922.26721	2.0052614E-16
922.26745	2.004773E-16
922.26769	2.0036852E-16
922.26792	2.0022866E-16
922.26816	2.0009324E-16
922.26839	1.9999334E-16
922.26863	1.9994006E-16
922.26886	1.999334E-16
922.2691	1.9996448E-16
922.26933	2.0001332E-16
922.26957	2.0006438E-16
922.2698	2.0011322E-16
922.27004	2.0015318E-16
922.27027	2.0019092E-16
922.27051	2.00222E-16
922.27075	2.002442E-16
922.27098	2.002553E-16
922.27122	2.002442E-16
922.27145	2.002109E-16
922.27169	2.0016206E-16
922.27192	2.0010878E-16
922.27216	2.0007548E-16
922.27239	2.000777E-16
922.27263	2.001221E-16
922.27286	2.0020646E-16
922.2731	2.0030858E-16
922.27333	2.0040404E-16
922.27357	2.0046398E-16
922.27381	2.0047064E-16
922.27404	2.0042846E-16
922.27428	2.0034854E-16
922.27451	2.0026418E-16
922.27475	2.0020424E-16
922.27498	2.0019092E-16
922.27522	2.0023088E-16
922.27545	2.0030858E-16
922.27569	2.0040182E-16
922.27592	2.0048174E-16
922.27616	2.005217E-16
922.2764	2.0051282E-16
922.27663	2.004662E-16
922.27687	2.0039738E-16
922.2771	2.00333E-16
922.27734	2.002886E-16
922.27757	2.0027306E-16
922.27781	2.002775E-16
922.27804	2.0028416E-16
922.27828	2.0027528E-16
922.27851	2.0023976E-16
922.27875	2.0017538E-16
922.27898	2.0009546E-16
922.27922	2.000222E-16
922.27946	1.9998002E-16
922.27969	1.9998224E-16
922.27993	2.0002886E-16
922.28016	2.00111E-16
922.2804	2.0020202E-16
922.28063	2.0027972E-16
922.28087	2.0032412E-16
922.2811	2.0033078E-16
922.28134	2.0030414E-16
922.28157	2.0025974E-16
922.28181	2.0021978E-16
922.28204	2.0019536E-16
922.28228	2.0019314E-16
922.28252	2.0020424E-16
922.28275	2.0021534E-16
922.28299	2.0021312E-16
922.28322	2.0018648E-16
922.28346	2.0013764E-16
922.28369	2.0007548E-16
922.28393	2.0001776E-16
922.28416	1.9998002E-16
922.2844	1.9997558E-16
922.28463	2.0000222E-16
922.28487	2.0005106E-16
922.28511	2.0010212E-16
922.28534	2.0013542E-16
922.28558	2.0013986E-16
922.28581	2.00111E-16
922.28605	2.0006216E-16
922.28628	2.0000888E-16
922.28652	1.9997336E-16
922.28675	1.9997114E-16
922.28699	2.0000444E-16
922.28722	2.0006882E-16
922.28746	2.001443E-16
922.28769	2.0021312E-16
922.28793	2.0024864E-16
922.28817	2.002442E-16
922.2884	2.001998E-16
922.28864	2.0012432E-16
922.28887	2.0003996E-16
922.28911	1.9996892E-16
922.28934	1.9992896E-16
922.28958	1.9992452E-16
922.28981	1.9995338E-16
922.29005	2.0000444E-16
922.29028	2.0006216E-16
922.29052	2.0010656E-16
922.29076	2.0012876E-16
922.29099	2.0012654E-16
922.29123	2.0010878E-16
922.29146	2.0008214E-16
922.2917	2.0005994E-16
922.29193	2.0005328E-16
922.29217	2.0006438E-16
922.2924	2.0009768E-16
922.29264	2.0014208E-16
922.29287	2.001887E-16
922.29311	2.002331E-16
922.29334	2.0026196E-16
922.29358	2.0027528E-16
922.29382	2.0027084E-16
922.29405	2.0024864E-16
922.29429	2.0021312E-16
922.29452	2.0016872E-16
922.29476	2.001221E-16
922.29499	2.000777E-16
922.29523	2.000444E-16
922.29546	2.0001998E-16
922.2957	2.000111E-16
922.29593	2.0000888E-16
922.29617	2.0000888E-16
922.2964	1.9999778E-16
922.29664	1.9996892E-16
922.29688	1.9991564E-16
922.29711	1.998446E-16
922.29735	1.9976468E-16
922.29758	1.9969586E-16
922.29782	1.9965812E-16
922.29805	1.99667E-16
922.29829	1.9972916E-16
922.29852	1.998335E-16
922.29876	1.9996226E-16
922.29899	2.0008658E-16
922.29923	2.0017538E-16
922.29947	2.0021312E-16
922.2997	2.001998E-16
922.29994	2.0015096E-16
922.30017	2.0009768E-16
922.30041	2.0006882E-16
922.30064	2.0009102E-16
922.30088	2.001665E-16
922.30111	2.0028416E-16
922.30135	2.0040404E-16
922.30158	2.0048618E-16
922.30182	2.0049728E-16
922.30205	2.0041736E-16
922.30229	2.0026196E-16
922.30253	2.000666E-16
922.30276	1.998779E-16
922.303	1.9975358E-16
922.30323	1.9972472E-16
922.30347	1.9980242E-16
922.3037	1.9996892E-16
922.30394	2.0018204E-16
922.30417	2.0038628E-16
922.30441	2.0053724E-16
922.30464	2.0060606E-16
922.30488	2.005883E-16
922.30512	2.0050394E-16
922.30535	2.0038628E-16
922.30559	2.0026862E-16
922.30582	2.0017982E-16
922.30606	2.001221E-16
922.30629	2.0009102E-16
922.30653	2.0006882E-16
922.30676	2.0003774E-16
922.307	1.9999112E-16
922.30723	1.9993562E-16
922.30747	1.9989122E-16
922.3077	1.9987568E-16
922.30794	1.9990676E-16
922.30818	1.9998446E-16
922.30841	2.000999E-16
922.30865	2.00222E-16
922.30888	2.003219E-16
922.30912	2.0037518E-16
922.30935	2.0036852E-16
922.30959	2.003108E-16
922.30982	2.0021978E-16
922.31006	2.0013098E-16
922.31029	2.0006882E-16
922.31053	2.0005106E-16
922.31076	2.000777E-16
922.311	2.001332E-16
922.31124	2.001998E-16
922.31147	2.0025086E-16
922.31171	2.0027528E-16
922.31194	2.002664E-16
922.31218	2.0023532E-16
922.31241	2.0019758E-16
922.31265	2.0017094E-16
922.31288	2.001665E-16
922.31312	2.0018204E-16
922.31335	2.0021312E-16
922.31359	2.0023976E-16
922.31383	2.0025086E-16
922.31406	2.002331E-16
922.3143	2.0018648E-16
922.31453	2.0011988E-16
922.31477	2.0004884E-16
922.315	1.999889E-16
922.31524	1.9995782E-16
922.31547	1.9996226E-16
922.31571	2E-16
922.31594	2.0006216E-16
922.31618	2.001332E-16
922.31641	2.0019758E-16
922.31665	2.0024198E-16
922.31689	2.002553E-16
922.31712	2.002331E-16
922.31736	2.0018426E-16
922.31759	2.0011544E-16
922.31783	2.0004662E-16
922.31806	1.9999334E-16
922.3183	1.9997114E-16
922.31853	1.9998668E-16
922.31877	2.0004218E-16
922.319	2.0012876E-16
922.31924	2.0022866E-16
922.31948	2.0032634E-16
922.31971	2.0039738E-16
922.31995	2.0043068E-16
922.32018	2.0042624E-16
922.32042	2.0039072E-16
922.32065	2.0033744E-16
922.32089	2.0028638E-16
922.32112	2.0025086E-16
922.32136	2.0023754E-16
922.32159	2.0024642E-16
922.32183	2.002664E-16
922.32206	2.0028194E-16
922.3223	2.0028416E-16
922.32254	2.002664E-16
922.32277	2.0023532E-16
922.32301	2.0020202E-16
922.32324	2.0018204E-16
922.32348	2.001887E-16
922.32371	2.00222E-16
922.32395	2.002775E-16
922.32418	2.0033522E-16
922.32442	2.0037962E-16
922.32465	2.003885E-16
922.32489	2.0035964E-16
922.32512	2.0029748E-16
922.32536	2.00222E-16
922.3256	2.001554E-16
922.32583	2.001221E-16
922.32607	2.001332E-16
922.3263	2.001887E-16
922.32654	2.0027528E-16
922.32677	2.003663E-16
922.32701	2.0043512E-16
922.32724	2.0046176E-16
922.32748	2.0043956E-16
922.32771	2.0037074E-16
922.32795	2.002775E-16
922.32819	2.0018204E-16
922.32842	2.0010656E-16
922.32866	2.0006882E-16
922.32889	2.0007326E-16
922.32913	2.0010878E-16
922.32936	2.0016206E-16
922.3296	2.0021534E-16
922.32983	2.0025308E-16
922.33007	2.002664E-16
922.3303	2.002553E-16
922.33054	2.0022866E-16
922.33077	2.0019314E-16
922.33101	2.0015762E-16
922.33125	2.0013098E-16
922.33148	2.0011322E-16
922.33172	2.0010212E-16
922.33195	2.0009768E-16
922.33219	2.0009546E-16
922.33242	2.000999E-16
922.33266	2.0011544E-16
922.33289	2.0014208E-16
922.33313	2.0018648E-16
922.33336	2.002442E-16
922.3336	2.0030636E-16
922.33384	2.0035964E-16
922.33407	2.0039072E-16
922.33431	2.0038628E-16
922.33454	2.0034188E-16
922.33478	2.0025974E-16
922.33501	2.001554E-16
922.33525	2.0004884E-16
922.33548	1.9996004E-16
922.33572	1.9990232E-16
922.33595	1.9988456E-16
922.33619	1.9990232E-16
922.33642	1.9993784E-16
922.33666	1.9997336E-16
922.3369	1.9999112E-16
922.33713	1.9998446E-16
922.33737	1.999556E-16
922.3376	1.9991786E-16
922.33784	1.9989122E-16
922.33807	1.9989344E-16
922.33831	1.999334E-16
922.33854	2.0000666E-16
922.33878	2.0009324E-16
922.33901	2.0017094E-16
922.33925	2.0020868E-16
922.33948	2.0019092E-16
922.33972	2.001221E-16
922.33996	2.0001554E-16
922.34019	1.9990454E-16
922.34043	1.998224E-16
922.34066	1.9979354E-16
922.3409	1.9982906E-16
922.34113	1.9991342E-16
922.34137	2.000222E-16
922.3416	2.0011544E-16
922.34184	2.001665E-16
922.34207	2.0015984E-16
922.34231	2.000999E-16
922.34255	2.000111E-16
922.34278	1.9993118E-16
922.34302	1.9989122E-16
922.34325	1.9990676E-16
922.34349	1.9997558E-16
922.34372	2.0007326E-16
922.34396	2.001665E-16
922.34419	2.00222E-16
922.34443	2.0021978E-16
922.34466	2.0016206E-16
922.3449	2.0007104E-16
922.34513	1.9998224E-16
922.34537	1.9992896E-16
922.34561	1.999334E-16
922.34584	1.9999778E-16
922.34608	2.0010212E-16
922.34631	2.0021534E-16
922.34655	2.002997E-16
922.34678	2.00333E-16
922.34702	2.003108E-16
922.34725	2.0024198E-16
922.34749	2.001554E-16
922.34772	2.0008436E-16
922.34796	2.0004662E-16
922.34819	2.0005328E-16
922.34843	2.0009324E-16
922.34867	2.001443E-16
922.3489	2.001887E-16
922.34914	2.0020646E-16
922.34937	2.0019758E-16
922.34961	2.0017316E-16
922.34984	2.0015096E-16
922.35008	2.0014874E-16
922.35031	2.0017094E-16
922.35055	2.0021756E-16
922.35078	2.0027084E-16
922.35102	2.003108E-16
922.35126	2.0031968E-16
922.35149	2.0029082E-16
922.35173	2.002331E-16
922.35196	2.0016428E-16
922.3522	2.0010878E-16
922.35243	2.0008436E-16
922.35267	2.000999E-16
922.3529	2.0014652E-16
922.35314	2.0021312E-16
922.35337	2.0027306E-16
922.35361	2.0031302E-16
922.35384	2.0032634E-16
922.35408	2.0031968E-16
922.35432	2.0030858E-16
922.35455	2.0030858E-16
922.35479	2.0032856E-16
922.35502	2.0037296E-16
922.35526	2.0042624E-16
922.35549	2.0047508E-16
922.35573	2.0049728E-16
922.35596	2.0048396E-16
922.3562	2.0043512E-16
922.35643	2.0036408E-16
922.35667	2.0028638E-16
922.35691	2.0021978E-16
922.35714	2.001776E-16
922.35738	2.0015984E-16
922.35761	2.0015984E-16
922.35785	2.0016428E-16
922.35808	2.0015762E-16
922.35832	2.0013986E-16
922.35855	2.0010878E-16
922.35879	2.0007548E-16
922.35902	2.000555E-16
922.35926	2.000555E-16
922.35949	2.0008436E-16
922.35973	2.0013098E-16
922.35997	2.0019092E-16
922.3602	2.002442E-16
922.36044	2.0028194E-16
922.36067	2.0029526E-16
922.36091	2.002886E-16
922.36114	2.0026196E-16
922.36138	2.0022644E-16
922.36161	2.0018648E-16
922.36185	2.0014652E-16
922.36208	2.0010656E-16
922.36232	2.0006882E-16
922.36255	2.0003774E-16
922.36279	2.0001776E-16
922.36303	2.0001998E-16
922.36326	2.000444E-16
922.3635	2.0009102E-16
922.36373	2.0015096E-16
922.36397	2.002109E-16
922.3642	2.0025308E-16
922.36444	2.0025974E-16
922.36467	2.0023088E-16
922.36491	2.0017538E-16
922.36514	2.0010656E-16
922.36538	2.000555E-16
922.36562	2.0003774E-16
922.36585	2.0006216E-16
922.36609	2.0012654E-16
922.36632	2.0020424E-16
922.36656	2.002664E-16
922.36679	2.0029304E-16
922.36703	2.0026418E-16
922.36726	2.0018648E-16
922.3675	2.0008214E-16
922.36773	1.9998446E-16
922.36797	1.9992452E-16
922.3682	1.999223E-16
922.36844	1.9998224E-16
922.36868	2.0008214E-16
922.36891	2.0019314E-16
922.36915	2.0028194E-16
922.36938	2.0032412E-16
922.36962	2.0031302E-16
922.36985	2.0025752E-16
922.37009	2.0017982E-16
922.37032	2.0010878E-16
922.37056	2.0006438E-16
922.37079	2.0005328E-16
922.37103	2.0006882E-16
922.37127	2.0009324E-16
922.3715	2.0010878E-16
922.37174	2.0010434E-16
922.37197	2.0007548E-16
922.37221	2.0003552E-16
922.37244	2.0000444E-16
922.37268	1.9999556E-16
922.37291	2.0001998E-16
922.37315	2.0006882E-16
922.37338	2.0012876E-16
922.37362	2.0017316E-16
922.37385	2.0018648E-16
922.37409	2.0015762E-16
922.37433	2.0009102E-16
922.37456	2.0000888E-16
922.3748	1.9993562E-16
922.37503	1.9989788E-16
922.37527	1.9990898E-16
922.3755	1.9996892E-16
922.37574	2.0005772E-16
922.37597	2.0015096E-16
922.37621	2.0022422E-16
922.37644	2.0025308E-16
922.37668	2.002331E-16
922.37691	2.0017538E-16
922.37715	2.000999E-16
922.37739	2.0002664E-16
922.37762	1.999778E-16
922.37786	1.999667E-16
922.37809	1.9999112E-16
922.37833	2.0004218E-16
922.37856	2.0010434E-16
922.3788	2.0016206E-16
922.37903	2.0020646E-16
922.37927	2.0023088E-16
922.3795	2.0024198E-16
922.37974	2.002442E-16
922.37998	2.002442E-16
922.38021	2.0025086E-16
922.38045	2.0025974E-16
922.38068	2.0027084E-16
922.38092	2.002775E-16
922.38115	2.0027084E-16
922.38139	2.0025308E-16
922.38162	2.00222E-16
922.38186	2.0018648E-16
922.38209	2.001554E-16
922.38233	2.0013764E-16
922.38256	2.0014208E-16
922.3828	2.0017094E-16
922.38304	2.0021756E-16
922.38327	2.0027306E-16
922.38351	2.0031746E-16
922.38374	2.0033744E-16
922.38398	2.0031968E-16
922.38421	2.0025752E-16
922.38445	2.0015984E-16
922.38468	2.0003996E-16
922.38492	1.999223E-16
922.38515	1.9983128E-16
922.38539	1.9978688E-16
922.38563	1.9979354E-16
922.38586	1.9984904E-16
922.3861	1.9993562E-16
922.38633	2.0003108E-16
922.38657	2.0010878E-16
922.3868	2.001554E-16
922.38704	2.001665E-16
922.38727	2.0015096E-16
922.38751	2.0012654E-16
922.38774	2.0011544E-16
922.38798	2.0012654E-16
922.38821	2.0016428E-16
922.38845	2.0021978E-16
922.38869	2.002664E-16
922.38892	2.0028416E-16
922.38916	2.0025308E-16
922.38939	2.0016872E-16
922.38963	2.000444E-16
922.38986	1.9990898E-16
922.3901	1.9979132E-16
922.39033	1.997225E-16
922.39057	1.997225E-16
922.3908	1.9979354E-16
922.39104	1.9991564E-16
922.39127	2.000666E-16
922.39151	2.0020868E-16
922.39175	2.0031968E-16
922.39198	2.0037962E-16
922.39222	2.0038406E-16
922.39245	2.0034632E-16
922.39269	2.0028194E-16
922.39292	2.0021312E-16
922.39316	2.0015762E-16
922.39339	2.0012432E-16
922.39363	2.0011544E-16
922.39386	2.0012654E-16
922.3941	2.0014652E-16
922.39434	2.0016872E-16
922.39457	2.001776E-16
922.39481	2.0016872E-16
922.39504	2.0013764E-16
922.39528	2.0008658E-16
922.39551	2.0001998E-16
922.39575	1.9994894E-16
922.39598	1.9988678E-16
922.39622	1.9984904E-16
922.39645	1.998446E-16
922.39669	1.9988012E-16
922.39692	1.999445E-16
922.39716	2.0002664E-16
922.3974	2.0010656E-16
922.39763	2.0016206E-16
922.39787	2.001776E-16
922.3981	2.0015096E-16
922.39834	2.0009102E-16
922.39857	2.0001554E-16
922.39881	1.9994672E-16
922.39904	1.9990454E-16
922.39928	1.9989788E-16
922.39951	1.9993118E-16
922.39975	1.9998668E-16
922.39998	2.0005106E-16
922.40022	2.0010212E-16
922.40046	2.001332E-16
922.40069	2.0014208E-16
922.40093	2.001443E-16
922.40116	2.001554E-16
922.4014	2.001887E-16
922.40163	2.0025086E-16
922.40187	2.0033966E-16
922.4021	2.004329E-16
922.40234	2.0051282E-16
922.40257	2.0055722E-16
922.40281	2.0055944E-16
922.40305	2.0051726E-16
922.40328	2.0044622E-16
922.40352	2.0037074E-16
922.40375	2.003108E-16
922.40399	2.0028194E-16
922.40422	2.0028194E-16
922.40446	2.0030636E-16
922.40469	2.00333E-16
922.40493	2.003441E-16
922.40516	2.0033078E-16
922.4054	2.0028416E-16
922.40563	2.0021534E-16
922.40587	2.0014208E-16
922.40611	2.0007548E-16
922.40634	2.0003774E-16
922.40658	2.000333E-16
922.40681	2.0006216E-16
922.40705	2.0011544E-16
922.40728	2.0018426E-16
922.40752	2.0025308E-16
922.40775	2.0030858E-16
922.40799	2.0034188E-16
922.40822	2.0034632E-16
922.40846	2.0031746E-16
922.4087	2.0026196E-16
922.40893	2.0018426E-16
922.40917	2.0009546E-16
922.4094	2.0001332E-16
922.40964	1.9995116E-16
922.40987	1.9992896E-16
922.41011	1.9994672E-16
922.41034	2.0000666E-16
922.41058	2.0008658E-16
922.41081	2.0017094E-16
922.41105	2.0023088E-16
922.41128	2.0024864E-16
922.41152	2.00222E-16
922.41176	2.0015984E-16
922.41199	2.0008214E-16
922.41223	2.0001554E-16
922.41246	1.9998446E-16
922.4127	1.9999778E-16
922.41293	2.0004884E-16
922.41317	2.0011988E-16
922.4134	2.001776E-16
922.41364	2.001998E-16
922.41387	2.0017538E-16
922.41411	2.0010878E-16
922.41434	2.0001998E-16
922.41458	1.9994006E-16
922.41482	1.999001E-16
922.41505	1.9991564E-16
922.41529	1.9998668E-16
922.41552	2.000888E-16
922.41576	2.0019536E-16
922.41599	2.0027306E-16
922.41623	2.0030192E-16
922.41646	2.0027528E-16
922.4167	2.002109E-16
922.41693	2.0013098E-16
922.41717	2.0006438E-16
922.41741	2.000333E-16
922.41764	2.0004218E-16
922.41788	2.0008436E-16
922.41811	2.0014208E-16
922.41835	2.0019536E-16
922.41858	2.0022866E-16
922.41882	2.0023976E-16
922.41905	2.0023976E-16
922.41929	2.0023976E-16
922.41952	2.002553E-16
922.41976	2.0028638E-16
922.41999	2.0032634E-16
922.42023	2.0036186E-16
922.42047	2.0037296E-16
922.4207	2.0035076E-16
922.42094	2.0029082E-16
922.42117	2.0020646E-16
922.42141	2.0012432E-16
922.42164	2.000666E-16
922.42188	2.0005106E-16
922.42211	2.0007992E-16
922.42235	2.001443E-16
922.42258	2.0021978E-16
922.42282	2.0028416E-16
922.42306	2.0031746E-16
922.42329	2.0031524E-16
922.42353	2.002886E-16
922.42376	2.0025752E-16
922.424	2.0024198E-16
922.42423	2.002553E-16
922.42447	2.0029526E-16
922.4247	2.0034854E-16
922.42494	2.0039072E-16
922.42517	2.0039738E-16
922.42541	2.003552E-16
922.42564	2.0026418E-16
922.42588	2.001443E-16
922.42612	2.0002442E-16
922.42635	1.9994006E-16
922.42659	1.9990898E-16
922.42682	1.999445E-16
922.42706	2.000333E-16
922.42729	2.0015096E-16
922.42753	2.0027084E-16
922.42776	2.0036408E-16
922.428	2.004218E-16
922.42823	2.0043734E-16
922.42847	2.0043068E-16
922.4287	2.0041514E-16
922.42894	2.0040626E-16
922.42918	2.0041514E-16
922.42941	2.0043068E-16
922.42965	2.00444E-16
922.42988	2.0043734E-16
922.43012	2.0039738E-16
922.43035	2.0031968E-16
922.43059	2.0021534E-16
922.43082	2.0010212E-16
922.43106	2.0000222E-16
922.43129	1.9993562E-16
922.43153	1.9991564E-16
922.43177	1.9993784E-16
922.432	1.9999556E-16
922.43224	2.0006882E-16
922.43247	2.001332E-16
922.43271	2.0017538E-16
922.43294	2.0018648E-16
922.43318	2.001665E-16
922.43341	2.0012876E-16
922.43365	2.0008436E-16
922.43388	2.000555E-16
922.43412	2.0005106E-16
922.43435	2.0007548E-16
922.43459	2.0012432E-16
922.43483	2.0018648E-16
922.43506	2.002442E-16
922.4353	2.0028416E-16
922.43553	2.0029082E-16
922.43577	2.0026418E-16
922.436	2.0020646E-16
922.43624	2.0013542E-16
922.43647	2.0006882E-16
922.43671	2.000222E-16
922.43694	2.0000888E-16
922.43718	2.000333E-16
922.43742	2.0008658E-16
922.43765	2.0015318E-16
922.43789	2.002109E-16
922.43812	2.0024642E-16
922.43836	2.0024642E-16
922.43859	2.0021312E-16
922.43883	2.0015762E-16
922.43906	2.0010212E-16
922.4393	2.0006438E-16
922.43953	2.0005772E-16
922.43977	2.0008658E-16
922.44	2.0014208E-16
922.44024	2.0020424E-16
922.44048	2.0024864E-16
922.44071	2.0025974E-16
922.44095	2.0023088E-16
922.44118	2.001665E-16
922.44142	2.0008658E-16
922.44165	2.0001332E-16
922.44189	1.9997336E-16
922.44212	1.9997558E-16
922.44236	2.000222E-16
922.44259	2.0010434E-16
922.44283	2.001998E-16
922.44306	2.0028194E-16
922.4433	2.0033744E-16
922.44354	2.0035076E-16
922.44377	2.0032634E-16
922.44401	2.0027306E-16
922.44424	2.0020646E-16
922.44448	2.0013764E-16
922.44471	2.0007548E-16
922.44495	2.0002664E-16
922.44518	1.9998668E-16
922.44542	1.9995338E-16
922.44565	1.9992896E-16
922.44589	1.9991342E-16
922.44613	1.999112E-16
922.44636	1.9992896E-16
922.4466	1.999667E-16
922.44683	2.0001776E-16
922.44707	2.000777E-16
922.4473	2.0013098E-16
922.44754	2.0016428E-16
922.44777	2.0017316E-16
922.44801	2.0015984E-16
922.44824	2.001332E-16
922.44848	2.0010878E-16
922.44871	2.0010212E-16
922.44895	2.0011988E-16
922.44919	2.0016428E-16
922.44942	2.0021978E-16
922.44966	2.0027528E-16
922.44989	2.0030636E-16
922.45013	2.0030636E-16
922.45036	2.0027084E-16
922.4506	2.0021312E-16
922.45083	2.0015096E-16
922.45107	2.0010656E-16
922.4513	2.0009546E-16
922.45154	2.001221E-16
922.45178	2.001776E-16
922.45201	2.0024198E-16
922.45225	2.002886E-16
922.45248	2.0029304E-16
922.45272	2.002442E-16
922.45295	2.0014652E-16
922.45319	2.0001554E-16
922.45342	1.9988456E-16
922.45366	1.9978244E-16
922.45389	1.9973138E-16
922.45413	1.9974026E-16
922.45436	1.9980242E-16
922.4546	1.9989566E-16
922.45484	1.9999778E-16
922.45507	2.000777E-16
922.45531	2.001221E-16
922.45554	2.0012654E-16
922.45578	2.000999E-16
922.45601	2.0006216E-16
922.45625	2.0003552E-16
922.45648	2.0002886E-16
922.45672	2.0004884E-16
922.45695	2.0008436E-16
922.45719	2.001221E-16
922.45742	2.0013764E-16
922.45766	2.0011766E-16
922.4579	2.0005772E-16
922.45813	1.999667E-16
922.45837	1.9986458E-16
922.4586	1.9977356E-16
922.45884	1.9971584E-16
922.45907	1.9970252E-16
922.45931	1.9973804E-16
922.45954	1.9980686E-16
922.45978	1.99889E-16
922.46001	1.9996004E-16
922.46025	2.0000222E-16
922.46049	2.0000666E-16
922.46072	1.9998002E-16
922.46096	1.999334E-16
922.46119	1.99889E-16
922.46143	1.9986236E-16
922.46166	1.9986236E-16
922.4619	1.9988678E-16
922.46213	1.9992896E-16
922.46237	1.999667E-16
922.4626	1.9998446E-16
922.46284	1.9997336E-16
922.46307	1.9992896E-16
922.46331	1.9986236E-16
922.46355	1.9979132E-16
922.46378	1.9973582E-16
922.46402	1.9971806E-16
922.46425	1.9974248E-16
922.46449	1.9980908E-16
922.46472	1.9990676E-16
922.46496	2.0001554E-16
922.46519	2.0010656E-16
922.46543	2.0016428E-16
922.46566	2.0017094E-16
922.4659	2.0012876E-16
922.46613	2.0004884E-16
922.46637	1.999445E-16
922.46661	1.998446E-16
922.46684	1.9977134E-16
922.46708	1.9974026E-16
922.46731	1.9976246E-16
922.46755	1.998335E-16
922.46778	1.9993784E-16
922.46802	2.000555E-16
922.46825	2.0016206E-16
922.46849	2.0022866E-16
922.46872	2.0024642E-16
922.46896	2.0020646E-16
922.4692	2.0011766E-16
922.46943	2.0000222E-16
922.46967	1.9988234E-16
922.4699	1.9978466E-16
922.47014	1.9972472E-16
922.47037	1.9970918E-16
922.47061	1.9972694E-16
922.47084	1.9976468E-16
922.47108	1.998002E-16
922.47131	1.998113E-16
922.47155	1.9978688E-16
922.47178	1.997336E-16
922.47202	1.9966034E-16
922.47226	1.995893E-16
922.47249	1.995449E-16
922.47273	1.9954268E-16
922.47296	1.9958708E-16
922.4732	1.9966922E-16
922.47343	1.9977134E-16
922.47367	1.9987346E-16
922.4739	1.9995338E-16
922.47414	2.0000222E-16
922.47437	2.0001554E-16
922.47461	2.0000666E-16
922.47485	1.9998668E-16
922.47508	1.999667E-16
922.47532	1.999556E-16
922.47555	1.9995116E-16
922.47579	1.999445E-16
922.47602	1.9992674E-16
922.47626	1.9989122E-16
922.47649	1.9984238E-16
922.47673	1.9978688E-16
922.47696	1.9974692E-16
922.4772	1.9973582E-16
922.47743	1.9976468E-16
922.47767	1.9983794E-16
922.47791	1.9993784E-16
922.47814	2.0004218E-16
922.47838	2.0012432E-16
922.47861	2.0016428E-16
922.47885	2.001554E-16
922.47908	2.0010656E-16
922.47932	2.0003774E-16
922.47955	1.999778E-16
922.47979	1.9994894E-16
922.48002	1.999667E-16
922.48026	2.0002664E-16
922.48049	2.0010656E-16
922.48073	2.001776E-16
922.48097	2.0020646E-16
922.4812	2.0017982E-16
922.48144	2.0009324E-16
922.48167	1.999667E-16
922.48191	1.9983572E-16
922.48214	1.997336E-16
922.48238	1.9969586E-16
922.48261	1.997336E-16
922.48285	1.9983794E-16
922.48308	1.9998446E-16
922.48332	2.0013542E-16
922.48356	2.0025308E-16
922.48379	2.0031302E-16
922.48403	2.003108E-16
922.48426	2.0025752E-16
922.4845	2.0018648E-16
922.48473	2.0012654E-16
922.48497	2.0010656E-16
922.4852	2.001332E-16
922.48544	2.0020424E-16
922.48567	2.0029082E-16
922.48591	2.0036852E-16
922.48614	2.0040626E-16
922.48638	2.003885E-16
922.48662	2.0031746E-16
922.48685	2.0020868E-16
922.48709	2.0008658E-16
922.48732	1.9998224E-16
922.48756	1.9991342E-16
922.48779	1.9989122E-16
922.48803	1.9990898E-16
922.48826	1.9995116E-16
922.4885	1.9999112E-16
922.48873	2.0001554E-16
922.48897	2.000111E-16
922.48921	1.9997336E-16
922.48944	1.9991342E-16
922.48968	1.9984682E-16
922.48991	1.9978244E-16
922.49015	1.9973582E-16
922.49038	1.9970918E-16
922.49062	1.9970474E-16
922.49085	1.9972028E-16
922.49109	1.9975136E-16
922.49132	1.9979354E-16
922.49156	1.9984682E-16
922.49179	1.9990898E-16
922.49203	1.9997114E-16
922.49227	2.0002886E-16
922.4925	2.0006882E-16
922.49274	2.0007992E-16
922.49297	2.0005994E-16
922.49321	2.0000888E-16
922.49344	1.9994228E-16
922.49368	1.9987346E-16
922.49391	1.9982906E-16
922.49415	1.9982462E-16
922.49438	1.998668E-16
922.49462	1.999445E-16
922.49485	2.0003996E-16
922.49509	2.001221E-16
922.49533	2.0016428E-16
922.49556	2.0014874E-16
922.4958	2.0007548E-16
922.49603	1.9996226E-16
922.49627	1.998335E-16
922.4965	1.9972916E-16
922.49674	1.9966922E-16
922.49697	1.9967366E-16
922.49721	1.9973138E-16
922.49744	1.9982684E-16
922.49768	1.9992674E-16
922.49792	2.0000666E-16
922.49815	2.0004884E-16
922.49839	2.000555E-16
922.49862	2.0003774E-16
922.49886	2.0001776E-16
922.49909	2.0001554E-16
922.49933	2.000444E-16
922.49956	2.0009768E-16
922.4998	2.0015984E-16
922.50003	2.0020646E-16
922.50027	2.0021534E-16
922.5005	2.0017316E-16
922.50074	2.0008658E-16
922.50098	1.9997336E-16
922.50121	1.9986458E-16
922.50145	1.9979132E-16
922.50168	1.9977134E-16
922.50192	1.9980908E-16
922.50215	1.99889E-16
922.50239	1.9998224E-16
922.50262	2.0005994E-16
922.50286	2.0009546E-16
922.50309	2.0008214E-16
922.50333	2.0002442E-16
922.50357	1.9994228E-16
922.5038	1.9986236E-16
922.50404	1.9980686E-16
922.50427	1.9979132E-16
922.50451	1.998113E-16
922.50474	1.9985348E-16
922.50498	1.999001E-16
922.50521	1.9992896E-16
922.50545	1.9993118E-16
922.50568	1.9990676E-16
922.50592	1.998668E-16
922.50615	1.9982906E-16
922.50639	1.9980908E-16
922.50663	1.9981574E-16
922.50686	1.9984904E-16
922.5071	1.9989788E-16
922.50733	1.9994894E-16
922.50757	1.9998668E-16
922.5078	2E-16
922.50804	1.9999334E-16
922.50827	1.9997336E-16
922.50851	1.9995116E-16
922.50874	1.9993562E-16
922.50898	1.9993784E-16
922.50921	1.9994894E-16
922.50945	1.9996226E-16
922.50969	1.9996448E-16
922.50992	1.999445E-16
922.51016	1.9989788E-16
922.51039	1.9983128E-16
922.51063	1.997558E-16
922.51086	1.996892E-16
922.5111	1.9964702E-16
922.51133	1.9963814E-16
922.51157	1.9966256E-16
922.5118	1.997114E-16
922.51204	1.9976468E-16
922.51228	1.9980686E-16
922.51251	1.9982462E-16
922.51275	1.9981574E-16
922.51298	1.9978022E-16
922.51322	1.997336E-16
922.51345	1.9969142E-16
922.51369	1.9966478E-16
922.51392	1.9966478E-16
922.51416	1.9968698E-16
922.51439	1.9972028E-16
922.51463	1.9975358E-16
922.51486	1.9977356E-16
922.5151	1.9976912E-16
922.51534	1.9974692E-16
922.51557	1.997114E-16
922.51581	1.996781E-16
922.51604	1.9966256E-16
922.51628	1.9967144E-16
922.51651	1.9970474E-16
922.51675	1.9975802E-16
922.51698	1.9981574E-16
922.51722	1.9986014E-16
922.51745	1.9988456E-16
922.51769	1.9988012E-16
922.51792	1.9985126E-16
922.51816	1.9981352E-16
922.5184	1.9978244E-16
922.51863	1.9976912E-16
922.51887	1.9978688E-16
922.5191	1.9983128E-16
922.51934	1.9989788E-16
922.51957	1.9996892E-16
922.51981	2.0003108E-16
922.52004	2.0007548E-16
922.52028	2.0009324E-16
922.52051	2.0008658E-16
922.52075	2.0006216E-16
922.52099	2.0002664E-16
922.52122	1.9998668E-16
922.52146	1.9994228E-16
922.52169	1.9989566E-16
922.52193	1.9984682E-16
922.52216	1.9979354E-16
922.5224	1.9974692E-16
922.52263	1.9971584E-16
922.52287	1.997114E-16
922.5231	1.9974692E-16
922.52334	1.9982462E-16
922.52357	1.9993562E-16
922.52381	2.0006438E-16
922.52405	2.0018648E-16
922.52428	2.002775E-16
922.52452	2.0031302E-16
922.52475	2.002886E-16
922.52499	2.0020868E-16
922.52522	2.0009102E-16
922.52546	1.9996448E-16
922.52569	1.9985348E-16
922.52593	1.9977578E-16
922.52616	1.9974026E-16
922.5264	1.997447E-16
922.52664	1.9977356E-16
922.52687	1.998113E-16
922.52711	1.9984238E-16
922.52734	1.9985792E-16
922.52758	1.998557E-16
922.52781	1.9983794E-16
922.52805	1.9981352E-16
922.52828	1.9978466E-16
922.52852	1.9975802E-16
922.52875	1.9973804E-16
922.52899	1.997225E-16
922.52922	1.9971362E-16
922.52946	1.9971806E-16
922.5297	1.9973582E-16
922.52993	1.9977578E-16
922.53017	1.9983572E-16
922.5304	1.9990898E-16
922.53064	1.999889E-16
922.53087	2.0005772E-16
922.53111	2.0010434E-16
922.53134	2.0011988E-16
922.53158	2.0010656E-16
922.53181	2.0007104E-16
922.53205	2.000333E-16
922.53228	2.0000888E-16
922.53252	2.000111E-16
922.53276	2.0003996E-16
922.53299	2.0008214E-16
922.53323	2.001221E-16
922.53346	2.0013764E-16
922.5337	2.0011544E-16
922.53393	2.0004662E-16
922.53417	1.999445E-16
922.5344	1.9982906E-16
922.53464	1.9972472E-16
922.53487	1.9966034E-16
922.53511	1.996448E-16
922.53535	1.9968032E-16
922.53558	1.9975802E-16
922.53582	1.9985792E-16
922.53605	1.999556E-16
922.53629	2.0003552E-16
922.53652	2.0009102E-16
922.53676	2.0012432E-16
922.53699	2.0014208E-16
922.53723	2.0015096E-16
922.53746	2.001554E-16
922.5377	2.0015984E-16
922.53793	2.001554E-16
922.53817	2.0013986E-16
922.53841	2.0010878E-16
922.53864	2.0006216E-16
922.53888	2.000111E-16
922.53911	1.9996004E-16
922.53935	1.9992008E-16
922.53958	1.9989566E-16
922.53982	1.9988678E-16
922.54005	1.9988234E-16
922.54029	1.998779E-16
922.54052	1.9986458E-16
922.54076	1.9984238E-16
922.541	1.9981574E-16
922.54123	1.9979576E-16
922.54147	1.997891E-16
922.5417	1.9980908E-16
922.54194	1.9984904E-16
922.54217	1.9990454E-16
922.54241	1.9996226E-16
922.54264	2.000111E-16
922.54288	2.0004218E-16
922.54311	2.0005772E-16
922.54335	2.0006216E-16
922.54358	2.0007326E-16
922.54382	2.0009546E-16
922.54406	2.0013542E-16
922.54429	2.001887E-16
922.54453	2.0023976E-16
922.54476	2.0027084E-16
922.545	2.0026862E-16
922.54523	2.0022866E-16
922.54547	2.0015762E-16
922.5457	2.0007548E-16
922.54594	2.0000444E-16
922.54617	1.9996004E-16
922.54641	1.999556E-16
922.54664	1.9998224E-16
922.54688	2.0002442E-16
922.54712	2.0006216E-16
922.54735	2.0007104E-16
922.54759	2.0003996E-16
922.54782	1.9997114E-16
922.54806	1.9988012E-16
922.54829	1.9978688E-16
922.54853	1.9971362E-16
922.54876	1.9967144E-16
922.549	1.99667E-16
922.54923	1.9969142E-16
922.54947	1.9972916E-16
922.54971	1.9977134E-16
922.54994	1.998113E-16
922.55018	1.998446E-16
922.55041	1.9988012E-16
922.55065	1.9992674E-16
922.55088	1.999889E-16
922.55112	2.0005994E-16
922.55135	2.0012654E-16
922.55159	2.0017316E-16
922.55182	2.0018426E-16
922.55206	2.0015318E-16
922.55229	2.0008436E-16
922.55253	1.9999334E-16
922.55277	1.9990676E-16
922.553	1.9984238E-16
922.55324	1.998113E-16
922.55347	1.9981574E-16
922.55371	1.9984238E-16
922.55394	1.998668E-16
922.55418	1.9986902E-16
922.55441	1.9984016E-16
922.55465	1.9978688E-16
922.55488	1.997225E-16
922.55512	1.9967366E-16
922.55536	1.9966478E-16
922.55559	1.9970918E-16
922.55583	1.9980464E-16
922.55606	1.999334E-16
922.5563	2.0006438E-16
922.55653	2.0017094E-16
922.55677	2.0022866E-16
922.557	2.0022866E-16
922.55724	2.0018204E-16
922.55747	2.0010878E-16
922.55771	2.0003108E-16
922.55794	1.9997114E-16
922.55818	1.999334E-16
922.55842	1.9991564E-16
922.55865	1.9990454E-16
922.55889	1.9988234E-16
922.55912	1.9984238E-16
922.55936	1.9978466E-16
922.55959	1.9971806E-16
922.55983	1.9966034E-16
922.56006	1.9963148E-16
922.5603	1.996448E-16
922.56053	1.9969808E-16
922.56077	1.9978244E-16
922.561	1.998779E-16
922.56124	1.9996226E-16
922.56148	2.000222E-16
922.56171	2.0004884E-16
922.56195	2.0004662E-16
922.56218	2.0002664E-16
922.56242	2.0000222E-16
922.56265	1.9998224E-16
922.56289	1.999667E-16
922.56312	1.9995338E-16
922.56336	1.9992896E-16
922.56359	1.9988678E-16
922.56383	1.998224E-16
922.56407	1.9973804E-16
922.5643	1.9964924E-16
922.56454	1.9957376E-16
922.56477	1.9953158E-16
922.56501	1.9953158E-16
922.56524	1.9957376E-16
922.56548	1.9965368E-16
922.56571	1.9974914E-16
922.56595	1.9984016E-16
922.56618	1.9990898E-16
922.56642	1.9994228E-16
922.56665	1.9994228E-16
922.56689	1.9991564E-16
922.56713	1.998779E-16
922.56736	1.998446E-16
922.5676	1.9982906E-16
922.56783	1.9983794E-16
922.56807	1.9986902E-16
922.5683	1.999223E-16
922.56854	1.9998002E-16
922.56877	2.0003552E-16
922.56901	2.0007992E-16
922.56924	2.0010878E-16
922.56948	2.0011988E-16
922.56972	2.0011988E-16
922.56995	2.0011322E-16
922.57019	2.0010656E-16
922.57042	2.0010434E-16
922.57066	2.0010878E-16
922.57089	2.0011766E-16
922.57113	2.0013098E-16
922.57136	2.0013764E-16
922.5716	2.0013764E-16
922.57183	2.0012432E-16
922.57207	2.0010212E-16
922.5723	2.0007104E-16
922.57254	2.0003774E-16
922.57278	2.0000888E-16
922.57301	1.9999112E-16
922.57325	1.9998224E-16
922.57348	1.9998446E-16
922.57372	1.999889E-16
922.57395	1.9999112E-16
922.57419	1.9998224E-16
922.57442	1.9996004E-16
922.57466	1.9992452E-16
922.57489	1.9988012E-16
922.57513	1.9983794E-16
922.57536	1.9980464E-16
922.5756	1.997891E-16
922.57584	1.997891E-16
922.57607	1.9980464E-16
922.57631	1.9982906E-16
922.57654	1.998557E-16
922.57678	1.998779E-16
922.57701	1.9989122E-16
922.57725	1.9989788E-16
922.57748	1.9989788E-16
922.57772	1.9989344E-16
922.57795	1.99889E-16
922.57819	1.9988012E-16
922.57843	1.998668E-16
922.57866	1.9984682E-16
922.5789	1.9981574E-16
922.57913	1.99778E-16
922.57937	1.9973804E-16
922.5796	1.9970474E-16
922.57984	1.9968476E-16
922.58007	1.9968476E-16
922.58031	1.9970252E-16
922.58054	1.997336E-16
922.58078	1.9977134E-16
922.58101	1.9980686E-16
922.58125	1.998335E-16
922.58149	1.9985126E-16
922.58172	1.9986014E-16
922.58196	1.998668E-16
922.58219	1.9987346E-16
922.58243	1.9988012E-16
922.58266	1.9988234E-16
922.5829	1.9987346E-16
922.58313	1.9984682E-16
922.58337	1.9980242E-16
922.5836	1.9974692E-16
922.58384	1.9969586E-16
922.58407	1.9967144E-16
922.58431	1.9969142E-16
922.58455	1.997669E-16
922.58478	1.9989344E-16
922.58502	2.0005328E-16
922.58525	2.0021312E-16
922.58549	2.00333E-16
922.58572	2.003885E-16
922.58596	2.0035964E-16
922.58619	2.002553E-16
922.58643	2.000999E-16
922.58666	1.999334E-16
922.5869	1.9979576E-16
922.58714	1.9971362E-16
922.58737	1.9969808E-16
922.58761	1.9973804E-16
922.58784	1.998113E-16
922.58808	1.9988678E-16
922.58831	1.9994006E-16
922.58855	1.9996448E-16
922.58878	1.9996004E-16
922.58902	1.9994894E-16
922.58925	1.9995338E-16
922.58949	1.9998668E-16
922.58972	2.0005328E-16
922.58996	2.0014208E-16
922.5902	2.0022866E-16
922.59043	2.0028416E-16
922.59067	2.0029304E-16
922.5909	2.0024642E-16
922.59114	2.0015984E-16
922.59137	2.0005994E-16
922.59161	1.9997558E-16
922.59184	1.9993118E-16
922.59208	1.9994006E-16
922.59231	1.999889E-16
922.59255	2.0005772E-16
922.59279	2.0011322E-16
922.59302	2.0013098E-16
922.59326	2.000999E-16
922.59349	2.0001998E-16
922.59373	1.9991564E-16
922.59396	1.9981796E-16
922.5942	1.9974914E-16
922.59443	1.997336E-16
922.59467	1.997669E-16
922.5949	1.9984016E-16
922.59514	1.9993118E-16
922.59537	2.0001554E-16
922.59561	2.000777E-16
922.59585	2.0011322E-16
922.59608	2.0012654E-16
922.59632	2.0013098E-16
922.59655	2.0013764E-16
922.59679	2.0015318E-16
922.59702	2.0017094E-16
922.59726	2.0017982E-16
922.59749	2.0016206E-16
922.59773	2.00111E-16
922.59796	2.0001998E-16
922.5982	1.9990676E-16
922.59843	1.997891E-16
922.59867	1.9969364E-16
922.59891	1.9964702E-16
922.59914	1.996559E-16
922.59938	1.9971806E-16
922.59961	1.9982018E-16
922.59985	1.9993562E-16
922.60008	2.0003552E-16
922.60032	2.0010434E-16
922.60055	2.0012876E-16
922.60079	2.00111E-16
922.60102	2.000666E-16
922.60126	2.0000888E-16
922.6015	1.9995782E-16
922.60173	1.999223E-16
922.60197	1.9990676E-16
922.6022	1.9990898E-16
922.60244	1.9992452E-16
922.60267	1.999445E-16
922.60291	1.9996226E-16
922.60314	1.9998002E-16
922.60338	1.9999334E-16
922.60361	2.0000666E-16
922.60385	2.000222E-16
922.60408	2.0003996E-16
922.60432	2.000555E-16
922.60456	2.0007104E-16
922.60479	2.000777E-16
922.60503	2.000777E-16
922.60526	2.0006438E-16
922.6055	2.000444E-16
922.60573	2.0001332E-16
922.60597	1.9998224E-16
922.6062	1.9995338E-16
922.60644	1.9993118E-16
922.60667	1.999223E-16
922.60691	1.9992896E-16
922.60715	1.9995116E-16
922.60738	1.9998224E-16
922.60762	2.0001554E-16
922.60785	2.0003996E-16
922.60809	2.000444E-16
922.60832	2.000222E-16
922.60856	1.9998002E-16
922.60879	1.999223E-16
922.60903	1.9986236E-16
922.60926	1.9981796E-16
922.6095	1.9980242E-16
922.60973	1.9981574E-16
922.60997	1.998557E-16
922.61021	1.9990676E-16
922.61044	1.9994894E-16
922.61068	1.999667E-16
922.61091	1.9995338E-16
922.61115	1.9991342E-16
922.61138	1.9985792E-16
922.61162	1.9981352E-16
922.61185	1.9979798E-16
922.61209	1.9982684E-16
922.61232	1.9989788E-16
922.61256	1.9999778E-16
922.61279	2.0010434E-16
922.61303	2.0018648E-16
922.61327	2.0022866E-16
922.6135	2.0022422E-16
922.61374	2.0017982E-16
922.61397	2.0011766E-16
922.61421	2.0005994E-16
922.61444	2.0002442E-16
922.61468	2.0001776E-16
922.61491	2.000333E-16
922.61515	2.000555E-16
922.61538	2.000666E-16
922.61562	2.0005106E-16
922.61586	2.0000666E-16
922.61609	1.9994894E-16
922.61633	1.9989122E-16
922.61656	1.9985792E-16
922.6168	1.998557E-16
922.61703	1.9988456E-16
922.61727	1.9992896E-16
922.6175	1.9996448E-16
922.61774	1.9997336E-16
922.61797	1.9994228E-16
922.61821	1.9987568E-16
922.61844	1.9979354E-16
922.61868	1.9972694E-16
922.61892	1.9969808E-16
922.61915	1.9972472E-16
922.61939	1.998002E-16
922.61962	1.9990676E-16
922.61986	2.0000666E-16
922.62009	2.0007104E-16
922.62033	2.000777E-16
922.62056	2.0002886E-16
922.6208	1.9994228E-16
922.62103	1.9984904E-16
922.62127	1.9978022E-16
922.62151	1.9975802E-16
922.62174	1.9978466E-16
922.62198	1.998446E-16
922.62221	1.9990454E-16
922.62245	1.9993784E-16
922.62268	1.9992008E-16
922.62292	1.9985348E-16
922.62315	1.9975136E-16
922.62339	1.9964924E-16
922.62362	1.9958486E-16
922.62386	1.995782E-16
922.62409	1.9963814E-16
922.62433	1.9975136E-16
922.62457	1.9988456E-16
922.6248	1.9999778E-16
922.62504	2.0006438E-16
922.62527	2.0006216E-16
922.62551	1.9999778E-16
922.62574	1.9989344E-16
922.62598	1.99778E-16
922.62621	1.9968476E-16
922.62645	1.9963814E-16
922.62668	1.996448E-16
922.62692	1.9969808E-16
922.62715	1.9978466E-16
922.62739	1.9988456E-16
922.62763	1.9998002E-16
922.62786	2.0005772E-16
922.6281	2.00111E-16
922.62833	2.0013986E-16
922.62857	2.0013986E-16
922.6288	2.0011988E-16
922.62904	2.000777E-16
922.62927	2.0002664E-16
922.62951	1.9997114E-16
922.62974	1.9992452E-16
922.62998	1.9990232E-16
922.63022	1.9990898E-16
922.63045	1.9994894E-16
922.63069	2.000111E-16
922.63092	2.0008214E-16
922.63116	2.001443E-16
922.63139	2.0017982E-16
922.63163	2.0018204E-16
922.63186	2.0015318E-16
922.6321	2.0010656E-16
922.63233	2.0006438E-16
922.63257	2.0004218E-16
922.6328	2.0004662E-16
922.63304	2.0007104E-16
922.63328	2.0010212E-16
922.63351	2.0011322E-16
922.63375	2.000888E-16
922.63398	2.0001776E-16
922.63422	1.9990898E-16
922.63445	1.9978466E-16
922.63469	1.996781E-16
922.63492	1.996115E-16
922.63516	1.9960262E-16
922.63539	1.9964924E-16
922.63563	1.9972694E-16
922.63586	1.9980908E-16
922.6361	1.998668E-16
922.63634	1.998779E-16
922.63657	1.998446E-16
922.63681	1.9978022E-16
922.63704	1.997114E-16
922.63728	1.99667E-16
922.63751	1.99667E-16
922.63775	1.9971362E-16
922.63798	1.9979354E-16
922.63822	1.9988234E-16
922.63845	1.9995782E-16
922.63869	2E-16
922.63893	2.0000444E-16
922.63916	1.9998224E-16
922.6394	1.9995338E-16
922.63963	1.9993562E-16
922.63987	1.9994228E-16
922.6401	1.9997336E-16
922.64034	2.0001554E-16
922.64057	2.0005106E-16
922.64081	2.000666E-16
922.64104	2.0005328E-16
922.64128	2.0001554E-16
922.64151	1.9997114E-16
922.64175	1.9993784E-16
922.64199	1.9993118E-16
922.64222	1.9995782E-16
922.64246	2.0000666E-16
922.64269	2.0006216E-16
922.64293	2.000999E-16
922.64316	2.0010434E-16
922.6434	2.0007104E-16
922.64363	2.0001332E-16
922.64387	1.9994894E-16
922.6441	1.9990454E-16
922.64434	1.999001E-16
922.64458	1.9993562E-16
922.64481	2.0000222E-16
922.64505	2.000777E-16
922.64528	2.001332E-16
922.64552	2.0014652E-16
922.64575	2.0010878E-16
922.64599	2.0002664E-16
922.64622	1.9992674E-16
922.64646	1.9983572E-16
922.64669	1.9978244E-16
922.64693	1.9977578E-16
922.64716	1.9981796E-16
922.6474	1.9989344E-16
922.64764	1.9997558E-16
922.64787	2.0003996E-16
922.64811	2.0006882E-16
922.64834	2.0005772E-16
922.64858	2.000111E-16
922.64881	1.9994672E-16
922.64905	1.9988012E-16
922.64928	1.9982906E-16
922.64952	1.9979798E-16
922.64975	1.997891E-16
922.64999	1.9979354E-16
922.65022	1.9980686E-16
922.65046	1.998224E-16
922.6507	1.9983572E-16
922.65093	1.9985348E-16
922.65117	1.9987568E-16
922.6514	1.9990454E-16
922.65164	1.9994006E-16
922.65187	1.9998002E-16
922.65211	2.0001332E-16
922.65234	2.0003774E-16
922.65258	2.0005106E-16
922.65281	2.000555E-16
922.65305	2.000555E-16
922.65329	2.0005994E-16
922.65352	2.0007548E-16
922.65376	2.0010212E-16
922.65399	2.0013764E-16
922.65423	2.0017538E-16
922.65446	2.0020868E-16
922.6547	2.0023088E-16
922.65493	2.0024198E-16
922.65517	2.0024198E-16
922.6554	2.0023754E-16
922.65564	2.0023088E-16
922.65587	2.0022422E-16
922.65611	2.002109E-16
922.65635	2.0019092E-16
922.65658	2.0015318E-16
922.65682	2.0009768E-16
922.65705	2.0002664E-16
922.65729	1.9994894E-16
922.65752	1.998779E-16
922.65776	1.9982684E-16
922.65799	1.9980908E-16
922.65823	1.9982462E-16
922.65846	1.9987124E-16
922.6587	1.9993118E-16
922.65894	1.9998668E-16
922.65917	2.0002442E-16
922.65941	2.000333E-16
922.65964	2.0001332E-16
922.65988	1.9997558E-16
922.66011	1.9993562E-16
922.66035	1.999112E-16
922.66058	1.999112E-16
[truncated: 180,234 more rows]
