# Supplementary material for: Nitrogen-Broadening Parameters for Atmospheric Spectra Modelling of the ν3 Band of SF6
Source: Molecules. 2022 Jan 19;27(3):646. doi: 10.3390/molecules27030646 (PMC8838927; doi:10.3390/molecules27030646)
Supplement: Supplementary file 1 [file molecules-27-00646-s001.zip › P230K50mb.dat]

922.24815	3.49985568E-16
922.25003	3.50042394E-16
922.25192	3.5008569E-16
922.2538	3.50011726E-16
922.25568	3.49924232E-16
922.25757	3.49972038E-16
922.25945	3.50073964E-16
922.26133	3.50075768E-16
922.26322	3.5002255E-16
922.2651	3.50035178E-16
922.26698	3.50089298E-16
922.26887	3.50106436E-16
922.27075	3.50105534E-16
922.27263	3.5011726E-16
922.27452	3.50119966E-16
922.2764	3.50104632E-16
922.27828	3.50093808E-16
922.28017	3.50075768E-16
922.28205	3.50048708E-16
922.28393	3.50047806E-16
922.28582	3.50073062E-16
922.2877	3.50077572E-16
922.28958	3.5006765E-16
922.29147	3.5008118E-16
922.29335	3.50091102E-16
922.29523	3.50066748E-16
922.29711	3.50065846E-16
922.299	3.50120868E-16
922.30088	3.5014883E-16
922.30276	3.50105534E-16
922.30465	3.5007667E-16
922.30653	3.5011726E-16
922.30841	3.50158752E-16
922.3103	3.50147928E-16
922.31218	3.5012628E-16
922.31406	3.50122672E-16
922.31595	3.50122672E-16
922.31783	3.50131692E-16
922.31971	3.50156948E-16
922.3216	3.5015785E-16
922.32348	3.50128986E-16
922.32536	3.50123574E-16
922.32725	3.50155144E-16
922.32913	3.50174086E-16
922.33101	3.50174086E-16
922.3329	3.50173184E-16
922.33478	3.50147928E-16
922.33666	3.50087494E-16
922.33855	3.50066748E-16
922.34043	3.50120868E-16
922.34231	3.5016236E-16
922.3442	3.50137104E-16
922.34608	3.50118162E-16
922.34796	3.5015785E-16
922.34985	3.5019393E-16
922.35173	3.50183106E-16
922.35361	3.5017138E-16
922.3555	3.501804E-16
922.35738	3.50178596E-16
922.35926	3.50167772E-16
922.36115	3.50179498E-16
922.36303	3.50202048E-16
922.36491	3.5020295E-16
922.3668	3.50182204E-16
922.36868	3.50147026E-16
922.37056	3.50111848E-16
922.37245	3.5011275E-16
922.37433	3.50158752E-16
922.37621	3.50186714E-16
922.3781	3.5017138E-16
922.37998	3.5016687E-16
922.38186	3.50182204E-16
922.38375	3.50143418E-16
922.38563	3.50066748E-16
922.38751	3.50060434E-16
922.3894	3.5011726E-16
922.39128	3.50120868E-16
922.39316	3.50077572E-16
922.39505	3.50100122E-16
922.39693	3.5016687E-16
922.39881	3.5015785E-16
922.4007	3.50096514E-16
922.40258	3.50110044E-16
922.40446	3.50183106E-16
922.40635	3.50193028E-16
922.40823	3.50146124E-16
922.41011	3.50138908E-16
922.412	3.50164164E-16
922.41388	3.50143418E-16
922.41576	3.5009922E-16
922.41765	3.5011275E-16
922.41953	3.50164164E-16
922.42141	3.50167772E-16
922.42329	3.50122672E-16
922.42518	3.5010824E-16
922.42706	3.5013981E-16
922.42894	3.50151536E-16
922.43083	3.5011726E-16
922.43271	3.500902E-16
922.43459	3.50101926E-16
922.43648	3.5011275E-16
922.43836	3.5009922E-16
922.44024	3.50098318E-16
922.44213	3.50125378E-16
922.44401	3.50136202E-16
922.44589	3.50105534E-16
922.44778	3.5006314E-16
922.44966	3.50046002E-16
922.45154	3.50061336E-16
922.45343	3.50089298E-16
922.45531	3.50089298E-16
922.45719	3.50042394E-16
922.45908	3.49997294E-16
922.46096	3.50003608E-16
922.46284	3.50029766E-16
922.46473	3.5002706E-16
922.46661	3.50033374E-16
922.46849	3.50082984E-16
922.47038	3.50114554E-16
922.47226	3.50080278E-16
922.47414	3.50034276E-16
922.47603	3.5002706E-16
922.47791	3.5003608E-16
922.47979	3.50050512E-16
922.48168	3.50080278E-16
922.48356	3.50092906E-16
922.48544	3.50078474E-16
922.48733	3.50101024E-16
922.48921	3.50151536E-16
922.49109	3.5012628E-16
922.49298	3.50042394E-16
922.49486	3.50048708E-16
922.49674	3.50134398E-16
922.49863	3.50128986E-16
922.50051	3.50033374E-16
922.50239	3.50012628E-16
922.50428	3.50068552E-16
922.50616	3.50061336E-16
922.50804	3.50006314E-16
922.50993	3.50019844E-16
922.51181	3.50074866E-16
922.51369	3.50073964E-16
922.51558	3.50039688E-16
922.51746	3.50033374E-16
922.51934	3.50033374E-16
922.52123	3.50030668E-16
922.52311	3.50053218E-16
922.52499	3.5006765E-16
922.52688	3.50035178E-16
922.52876	3.50023452E-16
922.53064	3.50077572E-16
922.53253	3.50113652E-16
922.53441	3.50069454E-16
922.53629	3.50020746E-16
922.53818	3.50024354E-16
922.54006	3.50036982E-16
922.54194	3.50037884E-16
922.54383	3.50059532E-16
922.54571	3.50096514E-16
922.54759	3.5011275E-16
922.54947	3.50115456E-16
922.55136	3.5010824E-16
922.55324	3.50074866E-16
922.55512	3.50053218E-16
922.55701	3.50097416E-16
922.55889	3.50167772E-16
922.56077	3.50174086E-16
922.56266	3.50124476E-16
922.56454	3.50093808E-16
922.56642	3.50101024E-16
922.56831	3.50113652E-16
922.57019	3.5010824E-16
922.57207	3.50089298E-16
922.57396	3.50079376E-16
922.57584	3.50096514E-16
922.57772	3.50114554E-16
922.57961	3.50101926E-16
922.58149	3.50097416E-16
922.58337	3.50140712E-16
922.58526	3.50170478E-16
922.58714	3.50129888E-16
922.58902	3.50084788E-16
922.59091	3.50105534E-16
922.59279	3.50133496E-16
922.59467	3.5010824E-16
922.59656	3.50087494E-16
922.59844	3.5012177E-16
922.60032	3.50161458E-16
922.60221	3.50160556E-16
922.60409	3.5013981E-16
922.60597	3.5012177E-16
922.60786	3.50110946E-16
922.60974	3.5012628E-16
922.61162	3.50155144E-16
922.61351	3.50151536E-16
922.61539	3.50129888E-16
922.61727	3.50131692E-16
922.61916	3.5012628E-16
922.62104	3.50079376E-16
922.62292	3.50060434E-16
922.62481	3.50116358E-16
922.62669	3.50156948E-16
922.62857	3.50119966E-16
922.63046	3.50086592E-16
922.63234	3.50109142E-16
922.63422	3.50110946E-16
922.63611	3.5005863E-16
922.63799	3.5003608E-16
922.63987	3.50068552E-16
922.64176	3.50079376E-16
922.64364	3.50057728E-16
922.64552	3.50061336E-16
922.64741	3.50073964E-16
922.64929	3.50038786E-16
922.65117	3.49994588E-16
922.65306	3.50020746E-16
922.65494	3.500902E-16
922.65682	3.50113652E-16
922.65871	3.50075768E-16
922.66059	3.50036982E-16
922.66247	3.5003608E-16
922.66436	3.50055022E-16
922.66624	3.5006314E-16
922.66812	3.5004961E-16
922.67001	3.5003608E-16
922.67189	3.50042394E-16
922.67377	3.50056826E-16
922.67565	3.50047806E-16
922.67754	3.50016236E-16
922.67942	3.49996392E-16
922.6813	3.50005412E-16
922.68319	3.5002706E-16
922.68507	3.50037884E-16
922.68695	3.50020746E-16
922.68884	3.4997745E-16
922.69072	3.4994137E-16
922.6926	3.49953998E-16
922.69449	3.50007216E-16
922.69637	3.50046002E-16
922.69825	3.50046904E-16
922.70014	3.50029766E-16
922.70202	3.50005412E-16
922.7039	3.49971136E-16
922.70579	3.4995941E-16
922.70767	3.49998196E-16
922.70955	3.5004059E-16
922.71144	3.50027962E-16
922.71332	3.49993686E-16
922.7152	3.5E-16
922.71709	3.5001804E-16
922.71897	3.49994588E-16
922.72085	3.49970234E-16
922.72274	3.49996392E-16
922.72462	3.50029766E-16
922.7265	3.5002255E-16
922.72839	3.50011726E-16
922.73027	3.50017138E-16
922.73215	3.49992784E-16
922.73404	3.49948586E-16
922.73592	3.49952194E-16
922.7378	3.49992784E-16
922.73969	3.50005412E-16
922.74157	3.5000451E-16
922.74345	3.50034276E-16
922.74534	3.5004961E-16
922.74722	3.50009922E-16
922.7491	3.4998196E-16
922.75099	3.50008118E-16
922.75287	3.50021648E-16
922.75475	3.5000451E-16
922.75664	3.50021648E-16
922.75852	3.50070356E-16
922.7604	3.5007216E-16
922.76229	3.50041492E-16
922.76417	3.50050512E-16
922.76605	3.50070356E-16
922.76794	3.50046904E-16
922.76982	3.50030668E-16
922.7717	3.50061336E-16
922.77359	3.50062238E-16
922.77547	3.49997294E-16
922.77735	3.4996843E-16
922.77924	3.50027962E-16
922.78112	3.50089298E-16
922.783	3.50089298E-16
922.78489	3.50075768E-16
922.78677	3.50073964E-16
922.78865	3.50051414E-16
922.79054	3.50020746E-16
922.79242	3.50035178E-16
922.7943	3.50077572E-16
922.79619	3.50079376E-16
922.79807	3.50037884E-16
922.79995	3.50018942E-16
922.80183	3.50050512E-16
922.80372	3.50093808E-16
922.8056	3.50105534E-16
922.80748	3.500902E-16
922.80937	3.50078474E-16
922.81125	3.50080278E-16
922.81313	3.50078474E-16
922.81502	3.50073062E-16
922.8169	3.50074866E-16
922.81878	3.50069454E-16
922.82067	3.50047806E-16
922.82255	3.5004059E-16
922.82443	3.50074866E-16
922.82632	3.50113652E-16
922.8282	3.5011275E-16
922.83008	3.5008569E-16
922.83197	3.50075768E-16
922.83385	3.5008569E-16
922.83573	3.50096514E-16
922.83762	3.50102828E-16
922.8395	3.50098318E-16
922.84138	3.50083886E-16
922.84327	3.50071258E-16
922.84515	3.50065846E-16
922.84703	3.50061336E-16
922.84892	3.50059532E-16
922.8508	3.50068552E-16
922.85268	3.50068552E-16
922.85457	3.50043296E-16
922.85645	3.50023452E-16
922.85833	3.5004059E-16
922.86022	3.50071258E-16
922.8621	3.50079376E-16
922.86398	3.50069454E-16
922.86587	3.50064042E-16
922.86775	3.50057728E-16
922.86963	3.50046904E-16
922.87152	3.50044198E-16
922.8734	3.500451E-16
922.87528	3.50026158E-16
922.87717	3.49993686E-16
922.87905	3.49985568E-16
922.88093	3.50014432E-16
922.88282	3.50050512E-16
922.8847	3.50064042E-16
922.88658	3.5005412E-16
922.88847	3.50035178E-16
922.89035	3.50015334E-16
922.89223	3.49997294E-16
922.89412	3.4999549E-16
922.896	3.50023452E-16
922.89788	3.50064944E-16
922.89977	3.50080278E-16
922.90165	3.50062238E-16
922.90353	3.50035178E-16
922.90542	3.50026158E-16
922.9073	3.50035178E-16
922.90918	3.50046904E-16
922.91107	3.50032472E-16
922.91295	3.4998647E-16
922.91483	3.4995039E-16
922.91672	3.4996392E-16
922.9186	3.49999098E-16
922.92048	3.50002706E-16
922.92237	3.49981058E-16
922.92425	3.4997745E-16
922.92613	3.49975646E-16
922.92801	3.49942272E-16
922.9299	3.49913408E-16
922.93178	3.49947684E-16
922.93366	3.50003608E-16
922.93555	3.49992784E-16
922.93743	3.4993686E-16
922.93931	3.4993235E-16
922.9412	3.4998647E-16
922.94308	3.50003608E-16
922.94496	3.49953096E-16
922.94685	3.49920624E-16
922.94873	3.49957606E-16
922.95061	3.49994588E-16
922.9525	3.49974744E-16
922.95438	3.4994588E-16
922.95626	3.49953998E-16
922.95815	3.49961214E-16
922.96003	3.49938664E-16
922.96191	3.49933252E-16
922.9638	3.4996392E-16
922.96568	3.49984666E-16
922.96756	3.4996843E-16
922.96945	3.49940468E-16
922.97133	3.49917918E-16
922.97321	3.49907094E-16
922.9751	3.49935056E-16
922.97698	3.4999098E-16
922.97886	3.5000451E-16
922.98075	3.49957606E-16
922.98263	3.49921526E-16
922.98451	3.49928742E-16
922.9864	3.49938664E-16
922.98828	3.49937762E-16
922.99016	3.499549E-16
922.99205	3.49975646E-16
922.99393	3.49973842E-16
922.99581	3.49975646E-16
922.9977	3.49987372E-16
922.99958	3.49975646E-16
923.00146	3.49958508E-16
923.00335	3.49983764E-16
923.00523	3.50012628E-16
923.00711	3.49981058E-16
923.009	3.49944076E-16
923.01088	3.4996843E-16
923.01276	3.49988274E-16
923.01465	3.49947684E-16
923.01653	3.49934154E-16
923.01841	3.49999098E-16
923.0203	3.500451E-16
923.02218	3.50027962E-16
923.02406	3.50027962E-16
923.02595	3.50053218E-16
923.02783	3.50020746E-16
923.02971	3.49962116E-16
923.0316	3.49975646E-16
923.03348	3.50017138E-16
923.03536	3.49990078E-16
923.03725	3.49957606E-16
923.03913	3.5001353E-16
923.04101	3.50074866E-16
923.0429	3.50041492E-16
923.04478	3.49997294E-16
923.04666	3.50041492E-16
923.04855	3.50093808E-16
923.05043	3.50055924E-16
923.05231	3.49991882E-16
923.05419	3.49997294E-16
923.05608	3.50037884E-16
923.05796	3.50038786E-16
923.05984	3.50010824E-16
923.06173	3.49997294E-16
923.06361	3.49989176E-16
923.06549	3.4996843E-16
923.06738	3.49963018E-16
923.06926	3.49999098E-16
923.07114	3.50034276E-16
923.07303	3.50020746E-16
923.07491	3.49989176E-16
923.07679	3.49994588E-16
923.07868	3.50020746E-16
923.08056	3.5002255E-16
923.08244	3.50017138E-16
923.08433	3.50036982E-16
923.08621	3.50047806E-16
923.08809	3.50011726E-16
923.08998	3.49976548E-16
923.09186	3.49994588E-16
923.09374	3.50029766E-16
923.09563	3.50030668E-16
923.09751	3.50020746E-16
923.09939	3.50028864E-16
923.10128	3.5002706E-16
923.10316	3.49992784E-16
923.10504	3.49960312E-16
923.10693	3.49972038E-16
923.10881	3.50016236E-16
923.11069	3.50041492E-16
923.11258	3.50026158E-16
923.11446	3.49994588E-16
923.11634	3.4999098E-16
923.11823	3.5001353E-16
923.12011	3.50027962E-16
923.12199	3.50027962E-16
923.12388	3.50035178E-16
923.12576	3.50038786E-16
923.12764	3.50015334E-16
923.12953	3.4998647E-16
923.13141	3.49979254E-16
923.13329	3.49985568E-16
923.13518	3.49993686E-16
923.13706	3.50012628E-16
923.13894	3.5001804E-16
923.14083	3.49976548E-16
923.14271	3.49930546E-16
923.14459	3.49946782E-16
923.14648	3.49994588E-16
923.14836	3.50002706E-16
923.15024	3.49983764E-16
923.15213	3.49985568E-16
923.15401	3.49990078E-16
923.15589	3.4997294E-16
923.15778	3.4996843E-16
923.15966	3.49990078E-16
923.16154	3.49996392E-16
923.16343	3.49981058E-16
923.16531	3.49985568E-16
923.16719	3.50003608E-16
923.16908	3.49990078E-16
923.17096	3.49966626E-16
923.17284	3.49982862E-16
923.17473	3.50017138E-16
923.17661	3.50016236E-16
923.17849	3.49996392E-16
923.18038	3.50007216E-16
923.18226	3.5004059E-16
923.18414	3.50043296E-16
923.18602	3.50007216E-16
923.18791	3.49984666E-16
923.18979	3.49997294E-16
923.19167	3.50001804E-16
923.19356	3.49961214E-16
923.19544	3.4992784E-16
923.19732	3.4996392E-16
923.19921	3.50020746E-16
923.20109	3.50009922E-16
923.20297	3.499549E-16
923.20486	3.49952194E-16
923.20674	3.50002706E-16
923.20862	3.50027962E-16
923.21051	3.50020746E-16
923.21239	3.50028864E-16
923.21427	3.50052316E-16
923.21616	3.50051414E-16
923.21804	3.50029766E-16
923.21992	3.50016236E-16
923.22181	3.50016236E-16
923.22369	3.5001804E-16
923.22557	3.50008118E-16
923.22746	3.49990078E-16
923.22934	3.4999549E-16
923.23122	3.50044198E-16
923.23311	3.50091102E-16
923.23499	3.50082082E-16
923.23687	3.50048708E-16
923.23876	3.50053218E-16
923.24064	3.50082984E-16
923.24252	3.500902E-16
923.24441	3.50088396E-16
923.24629	3.5010373E-16
923.24817	3.50105534E-16
923.25006	3.50077572E-16
923.25194	3.50066748E-16
923.25382	3.50097416E-16
923.25571	3.50118162E-16
923.25759	3.50093808E-16
923.25947	3.50052316E-16
923.26136	3.500451E-16
923.26324	3.50082984E-16
923.26512	3.50122672E-16
923.26701	3.50115456E-16
923.26889	3.50070356E-16
923.27077	3.50056826E-16
923.27266	3.50084788E-16
923.27454	3.50086592E-16
923.27642	3.5004961E-16
923.27831	3.50046904E-16
923.28019	3.50093808E-16
923.28207	3.50110946E-16
923.28396	3.5007667E-16
923.28584	3.50051414E-16
923.28772	3.50064944E-16
923.28961	3.50089298E-16
923.29149	3.50110044E-16
923.29337	3.5011726E-16
923.29526	3.50088396E-16
923.29714	3.5004961E-16
923.29902	3.50053218E-16
923.30091	3.5007216E-16
923.30279	3.50055022E-16
923.30467	3.50047806E-16
923.30656	3.50095612E-16
923.30844	3.50119966E-16
923.31032	3.50066748E-16
923.3122	3.50026158E-16
923.31409	3.50055924E-16
923.31597	3.5006765E-16
923.31785	3.5002706E-16
923.31974	3.50036982E-16
923.32162	3.5011726E-16
923.3235	3.5013981E-16
923.32539	3.50079376E-16
923.32727	3.50055022E-16
923.32915	3.50083886E-16
923.33104	3.50073964E-16
923.33292	3.50036982E-16
923.3348	3.5006314E-16
923.33669	3.50119966E-16
923.33857	3.5011726E-16
923.34045	3.50092906E-16
923.34234	3.5011275E-16
923.34422	3.5012628E-16
923.3461	3.50080278E-16
923.34799	3.50041492E-16
923.34987	3.5006765E-16
923.35175	3.50101024E-16
923.35364	3.50089298E-16
923.35552	3.50060434E-16
923.3574	3.5003608E-16
923.35929	3.5000902E-16
923.36117	3.50001804E-16
923.36305	3.50028864E-16
923.36494	3.50047806E-16
923.36682	3.50038786E-16
923.3687	3.5004059E-16
923.37059	3.5004961E-16
923.37247	3.50017138E-16
923.37435	3.49965724E-16
923.37624	3.49973842E-16
923.37812	3.5002255E-16
923.38	3.50034276E-16
923.38189	3.50023452E-16
923.38377	3.50042394E-16
923.38565	3.50057728E-16
923.38754	3.50019844E-16
923.38942	3.49983764E-16
923.3913	3.50006314E-16
923.39319	3.50039688E-16
923.39507	3.50032472E-16
923.39695	3.5001353E-16
923.39884	3.50002706E-16
923.40072	3.4996843E-16
923.4026	3.49917016E-16
923.40449	3.49908898E-16
923.40637	3.49951292E-16
923.40825	3.49982862E-16
923.41014	3.49981058E-16
923.41202	3.49976548E-16
923.4139	3.4998647E-16
923.41579	3.49998196E-16
923.41767	3.49992784E-16
923.41955	3.4997294E-16
923.42144	3.49970234E-16
923.42332	3.50006314E-16
923.4252	3.50041492E-16
923.42709	3.50014432E-16
923.42897	3.49960312E-16
923.43085	3.49960312E-16
923.43274	3.50002706E-16
923.43462	3.50008118E-16
923.4365	3.49975646E-16
923.43838	3.49979254E-16
923.44027	3.50014432E-16
923.44215	3.50021648E-16
923.44403	3.5000451E-16
923.44592	3.5001353E-16
923.4478	3.50034276E-16
923.44968	3.50020746E-16
923.45157	3.4999098E-16
923.45345	3.4999549E-16
923.45533	3.50027962E-16
923.45722	3.50041492E-16
923.4591	3.50032472E-16
923.46098	3.50030668E-16
923.46287	3.50032472E-16
923.46475	3.50012628E-16
923.46663	3.4999098E-16
923.46852	3.50018942E-16
923.4704	3.5008569E-16
923.47228	3.5010824E-16
923.47417	3.5005863E-16
923.47605	3.5000902E-16
923.47793	3.50011726E-16
923.47982	3.50024354E-16
923.4817	3.50011726E-16
923.48358	3.50015334E-16
923.48547	3.50052316E-16
923.48735	3.50062238E-16
923.48923	3.50021648E-16
923.49112	3.49993686E-16
923.493	3.50016236E-16
923.49488	3.50042394E-16
923.49677	3.50035178E-16
923.49865	3.5002255E-16
923.50053	3.50026158E-16
923.50242	3.50030668E-16
923.5043	3.5002706E-16
923.50618	3.50026158E-16
923.50807	3.50030668E-16
923.50995	3.5002706E-16
923.51183	3.50010824E-16
923.51372	3.5E-16
923.5156	3.50009922E-16
923.51748	3.50027962E-16
923.51937	3.50032472E-16
923.52125	3.50027962E-16
923.52313	3.50038786E-16
923.52502	3.50047806E-16
923.5269	3.5002706E-16
923.52878	3.5E-16
923.53067	3.50003608E-16
923.53255	3.50012628E-16
923.53443	3.49999098E-16
923.53632	3.49997294E-16
923.5382	3.50019844E-16
923.54008	3.50006314E-16
923.54197	3.49944076E-16
923.54385	3.49915212E-16
923.54573	3.49944978E-16
923.54762	3.49961214E-16
923.5495	3.4995039E-16
923.55138	3.49970234E-16
923.55327	3.49993686E-16
923.55515	3.49951292E-16
923.55703	3.49893564E-16
923.55892	3.49916114E-16
923.5608	3.49975646E-16
923.56268	3.49976548E-16
923.56456	3.4994137E-16
923.56645	3.49939566E-16
923.56833	3.499549E-16
923.57021	3.49956704E-16
923.5721	3.4996392E-16
923.57398	3.49979254E-16
923.57586	3.49966626E-16
923.57775	3.4994137E-16
923.57963	3.49952194E-16
923.58151	3.49991882E-16
923.5834	3.50014432E-16
923.58528	3.50008118E-16
923.58716	3.49985568E-16
923.58905	3.49963018E-16
923.59093	3.4995941E-16
923.59281	3.49966626E-16
923.5947	3.49952194E-16
923.59658	3.49928742E-16
923.59846	3.49939566E-16
923.60035	3.49962116E-16
923.60223	3.49938664E-16
923.60411	3.49892662E-16
923.606	3.4989627E-16
923.60788	3.49928742E-16
923.60976	3.4992333E-16
923.61165	3.49893564E-16
923.61353	3.49903486E-16
923.61541	3.49938664E-16
923.6173	3.4994588E-16
923.61918	3.4992333E-16
923.62106	3.49912506E-16
923.62295	3.49924232E-16
923.62483	3.4992784E-16
923.62671	3.49898976E-16
923.6286	3.49854778E-16
923.63048	3.49849366E-16
923.63236	3.49890858E-16
923.63425	3.49926036E-16
923.63613	3.49926036E-16
923.63801	3.4992784E-16
923.6399	3.49949488E-16
923.64178	3.49957606E-16
923.64366	3.49944076E-16
923.64555	3.49937762E-16
923.64743	3.49939566E-16
923.64931	3.49926036E-16
923.6512	3.499098E-16
923.65308	3.49908898E-16
923.65496	3.49908898E-16
923.65685	3.49915212E-16
923.65873	3.49947684E-16
923.66061	3.49967528E-16
923.6625	3.49934154E-16
923.66438	3.49901682E-16
923.66626	3.49925134E-16
923.66815	3.499549E-16
923.67003	3.49943174E-16
923.67191	3.49930546E-16
923.6738	3.49942272E-16
923.67568	3.49935958E-16
923.67756	3.4991882E-16
923.67945	3.49947684E-16
923.68133	3.49991882E-16
923.68321	3.49980156E-16
923.6851	3.4993686E-16
923.68698	3.49922428E-16
923.68886	3.49924232E-16
923.69074	3.49921526E-16
923.69263	3.49942272E-16
923.69451	3.49955802E-16
923.69639	3.49908898E-16
923.69828	3.49868308E-16
923.70016	3.49920624E-16
923.70204	3.4998647E-16
923.70393	3.49956704E-16
923.70581	3.49904388E-16
923.70769	3.49942272E-16
923.70958	3.5000451E-16
923.71146	3.49993686E-16
923.71334	3.49960312E-16
923.71523	3.49975646E-16
923.71711	3.49990078E-16
923.71899	3.49960312E-16
923.72088	3.49933252E-16
923.72276	3.49933252E-16
923.72464	3.49925134E-16
923.72653	3.49906192E-16
923.72841	3.49903486E-16
923.73029	3.49907094E-16
923.73218	3.49906192E-16
923.73406	3.4992784E-16
923.73594	3.49970234E-16
923.73783	3.4997745E-16
923.73971	3.49938664E-16
923.74159	3.49911604E-16
923.74348	3.49928742E-16
923.74536	3.49958508E-16
923.74724	3.49975646E-16
923.74913	3.49981058E-16
923.75101	3.49970234E-16
923.75289	3.49949488E-16
923.75478	3.49943174E-16
923.75666	3.49964822E-16
923.75854	3.49982862E-16
923.76043	3.49970234E-16
923.76231	3.49949488E-16
923.76419	3.49953998E-16
923.76608	3.49972038E-16
923.76796	3.4996843E-16
923.76984	3.499549E-16
923.77173	3.49963018E-16
923.77361	3.4997294E-16
923.77549	3.49953096E-16
923.77738	3.49930546E-16
923.77926	3.49947684E-16
923.78114	3.49970234E-16
923.78303	3.49947684E-16
923.78491	3.49912506E-16
923.78679	3.49916114E-16
923.78868	3.49925134E-16
923.79056	3.49899878E-16
923.79244	3.4988274E-16
923.79433	3.49904388E-16
923.79621	3.49916114E-16
923.79809	3.49898976E-16
923.79998	3.49907996E-16
923.80186	3.49946782E-16
923.80374	3.49939566E-16
923.80563	3.4988274E-16
923.80751	3.4985568E-16
923.80939	3.49879132E-16
923.81128	3.49890858E-16
923.81316	3.49868308E-16
923.81504	3.49849366E-16
923.81692	3.49863798E-16
923.81881	3.49902584E-16
923.82069	3.49935958E-16
923.82257	3.4991882E-16
923.82446	3.49852974E-16
923.82634	3.49811482E-16
923.82822	3.49841248E-16
923.83011	3.4988274E-16
923.83199	3.49871916E-16
923.83387	3.49838542E-16
923.83576	3.49832228E-16
923.83764	3.4983764E-16
923.83952	3.4983313E-16
923.84141	3.49835836E-16
923.84329	3.4984666E-16
923.84517	3.49849366E-16
923.84706	3.49861092E-16
923.84894	3.49899878E-16
923.85082	3.49924232E-16
923.85271	3.4989627E-16
923.85459	3.49858386E-16
923.85647	3.49867406E-16
923.85836	3.49892662E-16
923.86024	3.4988274E-16
923.86212	3.49858386E-16
923.86401	3.4986921E-16
923.86589	3.49907094E-16
923.86777	3.49912506E-16
923.86966	3.49872818E-16
923.87154	3.4984215E-16
923.87342	3.4985568E-16
923.87531	3.49881838E-16
923.87719	3.49872818E-16
923.87907	3.49839444E-16
923.88096	3.49825914E-16
923.88284	3.49835836E-16
923.88472	3.49835836E-16
923.88661	3.49821404E-16
923.88849	3.49823208E-16
923.89037	3.49853876E-16
923.89226	3.49883642E-16
923.89414	3.49885446E-16
923.89602	3.49871014E-16
923.89791	3.49863798E-16
923.89979	3.4987372E-16
923.90167	3.49885446E-16
923.90356	3.49895368E-16
923.90544	3.49921526E-16
923.90732	3.49961214E-16
923.90921	3.49976548E-16
923.91109	3.49955802E-16
923.91297	3.49949488E-16
923.91486	3.49979254E-16
923.91674	3.49991882E-16
923.91862	3.49958508E-16
923.92051	3.49935056E-16
923.92239	3.4995039E-16
923.92427	3.49947684E-16
923.92616	3.49907996E-16
923.92804	3.49898074E-16
923.92992	3.49944076E-16
923.93181	3.49974744E-16
923.93369	3.49951292E-16
923.93557	3.49930546E-16
923.93746	3.49946782E-16
923.93934	3.49964822E-16
923.94122	3.4996843E-16
923.9431	3.49979254E-16
923.94499	3.49983764E-16
923.94687	3.49951292E-16
923.94875	3.49910702E-16
923.95064	3.49913408E-16
923.95252	3.4994137E-16
923.9544	3.49951292E-16
923.95629	3.49951292E-16
923.95817	3.49966626E-16
923.96005	3.49975646E-16
923.96194	3.49955802E-16
923.96382	3.49940468E-16
923.9657	3.49952194E-16
923.96759	3.49964822E-16
923.96947	3.49965724E-16
923.97135	3.4998196E-16
923.97324	3.50008118E-16
923.97512	3.49999098E-16
923.977	3.4996392E-16
923.97889	3.49965724E-16
923.98077	3.50014432E-16
923.98265	3.50043296E-16
923.98454	3.50021648E-16
923.98642	3.4999098E-16
923.9883	3.49978352E-16
923.99019	3.49967528E-16
923.99207	3.49956704E-16
923.99395	3.49969332E-16
923.99584	3.49991882E-16
923.99772	3.49990078E-16
923.9996	3.49970234E-16
924.00149	3.49965724E-16
924.00337	3.49973842E-16
924.00525	3.49976548E-16
924.00714	3.49982862E-16
924.00902	3.49994588E-16
924.0109	3.49985568E-16
924.01279	3.49955802E-16
924.01467	3.49946782E-16
924.01655	3.4996843E-16
924.01844	3.49973842E-16
924.02032	3.49953096E-16
924.0222	3.49953096E-16
924.02409	3.49982862E-16
924.02597	3.49990078E-16
924.02785	3.49957606E-16
924.02974	3.49934154E-16
924.03162	3.49946782E-16
924.0335	3.49960312E-16
924.03539	3.4995039E-16
924.03727	3.4994137E-16
924.03915	3.4994588E-16
924.04104	3.4993686E-16
924.04292	3.49906192E-16
924.0448	3.49880034E-16
924.04669	3.4988725E-16
924.04857	3.49926036E-16
924.05045	3.49965724E-16
924.05234	3.49970234E-16
924.05422	3.49942272E-16
924.0561	3.49924232E-16
924.05799	3.4993686E-16
924.05987	3.49949488E-16
924.06175	3.49939566E-16
924.06364	3.4993235E-16
924.06552	3.49944978E-16
924.0674	3.49953096E-16
924.06928	3.4994588E-16
924.07117	3.49940468E-16
924.07305	3.49938664E-16
924.07493	3.49922428E-16
924.07682	3.49906192E-16
924.0787	3.49912506E-16
924.08058	3.49924232E-16
924.08247	3.49926036E-16
924.08435	3.49940468E-16
924.08623	3.49972038E-16
924.08812	3.49972038E-16
924.09	3.49938664E-16
924.09188	3.49939566E-16
924.09377	3.49980156E-16
924.09565	3.49982862E-16
924.09753	3.49933252E-16
924.09942	3.499098E-16
924.1013	3.49939566E-16
924.10318	3.49953096E-16
924.10507	3.4992333E-16
924.10695	3.4990078E-16
924.10883	3.49908898E-16
924.11072	3.49917918E-16
924.1126	3.49915212E-16
924.11448	3.4991431E-16
924.11637	3.49915212E-16
924.11825	3.4991882E-16
924.12013	3.49940468E-16
924.12202	3.4996392E-16
924.1239	3.49951292E-16
924.12578	3.49908898E-16
924.12767	3.49893564E-16
924.12955	3.49920624E-16
924.13143	3.49942272E-16
924.13332	3.4994137E-16
924.1352	3.49947684E-16
924.13708	3.4996843E-16
924.13897	3.49974744E-16
924.14085	3.49964822E-16
924.14273	3.49972038E-16
924.14462	3.50003608E-16
924.1465	3.5001804E-16
924.14838	3.49999098E-16
924.15027	3.49981058E-16
924.15215	3.49993686E-16
924.15403	3.50011726E-16
924.15592	3.5000451E-16
924.1578	3.4998647E-16
924.15968	3.49983764E-16
924.16157	3.49992784E-16
924.16345	3.49991882E-16
924.16533	3.49984666E-16
924.16722	3.49990078E-16
924.1691	3.5000451E-16
924.17098	3.50009922E-16
924.17287	3.49999098E-16
924.17475	3.49991882E-16
924.17663	3.50012628E-16
924.17852	3.50057728E-16
924.1804	3.50084788E-16
924.18228	3.50071258E-16
924.18417	3.50048708E-16
924.18605	3.50046002E-16
924.18793	3.50038786E-16
924.18982	3.5000902E-16
924.1917	3.49991882E-16
924.19358	3.50008118E-16
924.19546	3.50020746E-16
924.19735	3.50002706E-16
924.19923	3.49988274E-16
924.20111	3.50003608E-16
924.203	3.50026158E-16
924.20488	3.50033374E-16
924.20676	3.50032472E-16
924.20865	3.50021648E-16
924.21053	3.49991882E-16
924.21241	3.49970234E-16
924.2143	3.4998647E-16
924.21618	3.50024354E-16
924.21806	3.50046002E-16
924.21995	3.500451E-16
924.22183	3.50035178E-16
924.22371	3.50029766E-16
924.2256	3.50027962E-16
924.22748	3.50014432E-16
924.22936	3.49990078E-16
924.23125	3.4998647E-16
924.23313	3.5001804E-16
924.23501	3.50044198E-16
924.2369	3.50032472E-16
924.23878	3.50015334E-16
924.24066	3.50012628E-16
924.24255	3.49990078E-16
924.24443	3.49952194E-16
924.24631	3.49955802E-16
924.2482	3.49997294E-16
924.25008	3.50005412E-16
924.25196	3.49974744E-16
924.25385	3.49965724E-16
924.25573	3.4997294E-16
924.25761	3.49957606E-16
924.2595	3.49953998E-16
924.26138	3.49994588E-16
924.26326	3.50017138E-16
924.26515	3.49976548E-16
924.26703	3.4994137E-16
924.26891	3.49953998E-16
924.2708	3.49951292E-16
924.27268	3.499098E-16
924.27456	3.49895368E-16
924.27645	3.49922428E-16
924.27833	3.49928742E-16
924.28021	3.49915212E-16
924.2821	3.49940468E-16
924.28398	3.49978352E-16
924.28586	3.49956704E-16
924.28775	3.49907996E-16
924.28963	3.49913408E-16
924.29151	3.49947684E-16
924.2934	3.49935056E-16
924.29528	3.49893564E-16
924.29716	3.49894466E-16
924.29905	3.49928742E-16
924.30093	3.49935056E-16
924.30281	3.49925134E-16
924.3047	3.499549E-16
924.30658	3.50000902E-16
924.30846	3.49984666E-16
924.31035	3.49913408E-16
924.31223	3.49885446E-16
924.31411	3.49930546E-16
924.316	3.49962116E-16
924.31788	3.49933252E-16
924.31976	3.49912506E-16
924.32164	3.49953998E-16
924.32353	3.50001804E-16
924.32541	3.49992784E-16
924.32729	3.49953998E-16
924.32918	3.4993686E-16
924.33106	3.49939566E-16
924.33294	3.49939566E-16
924.33483	3.49935958E-16
924.33671	3.49929644E-16
924.33859	3.49922428E-16
924.34048	3.49928742E-16
924.34236	3.49944978E-16
924.34424	3.49940468E-16
924.34613	3.49915212E-16
924.34801	3.49906192E-16
924.34989	3.49926036E-16
924.35178	3.49940468E-16
924.35366	3.49929644E-16
924.35554	3.49919722E-16
924.35743	3.49939566E-16
924.35931	3.49972038E-16
924.36119	3.4998196E-16
924.36308	3.49960312E-16
924.36496	3.49938664E-16
924.36684	3.49946782E-16
924.36873	3.49964822E-16
924.37061	3.49962116E-16
924.37249	3.49958508E-16
924.37438	3.49991882E-16
924.37626	3.50033374E-16
924.37814	3.50028864E-16
924.38003	3.49992784E-16
924.38191	3.4998196E-16
924.38379	3.49989176E-16
924.38568	3.4996843E-16
924.38756	3.49935958E-16
924.38944	3.4994137E-16
924.39133	3.4997294E-16
924.39321	3.49975646E-16
924.39509	3.49953096E-16
924.39698	3.499549E-16
924.39886	3.49993686E-16
924.40074	3.50016236E-16
924.40263	3.49993686E-16
924.40451	3.49976548E-16
924.40639	3.50011726E-16
924.40828	3.50061336E-16
924.41016	3.50059532E-16
924.41204	3.50024354E-16
924.41393	3.50025256E-16
924.41581	3.5006765E-16
924.41769	3.50097416E-16
924.41958	3.5009922E-16
924.42146	3.50095612E-16
924.42334	3.50082082E-16
924.42523	3.50047806E-16
924.42711	3.5001804E-16
924.42899	3.50015334E-16
924.43088	3.50015334E-16
924.43276	3.49999098E-16
924.43464	3.49980156E-16
924.43653	3.4996843E-16
924.43841	3.49967528E-16
924.44029	3.49982862E-16
924.44218	3.49997294E-16
924.44406	3.49985568E-16
924.44594	3.49964822E-16
924.44782	3.49975646E-16
924.44971	3.49999098E-16
924.45159	3.49989176E-16
924.45347	3.49971136E-16
924.45536	3.49998196E-16
924.45724	3.50046904E-16
924.45912	3.50065846E-16
924.46101	3.50061336E-16
924.46289	3.5005863E-16
924.46477	3.50041492E-16
924.46666	3.5E-16
924.46854	3.49964822E-16
924.47042	3.49963018E-16
924.47231	3.49985568E-16
924.47419	3.50010824E-16
924.47607	3.5001353E-16
924.47796	3.49994588E-16
924.47984	3.49996392E-16
924.48172	3.5004059E-16
924.48361	3.50073062E-16
924.48549	3.50047806E-16
924.48737	3.50008118E-16
924.48926	3.50008118E-16
924.49114	3.5002255E-16
924.49302	3.50014432E-16
924.49491	3.50000902E-16
924.49679	3.49987372E-16
924.49867	3.49957606E-16
924.50056	3.49935958E-16
924.50244	3.49956704E-16
924.50432	3.49984666E-16
924.50621	3.4998196E-16
924.50809	3.4997745E-16
924.50997	3.49990078E-16
924.51186	3.49992784E-16
924.51374	3.4998647E-16
924.51562	3.50003608E-16
924.51751	3.50015334E-16
924.51939	3.49981058E-16
924.52127	3.49951292E-16
924.52316	3.49985568E-16
924.52504	3.50016236E-16
924.52692	3.49972038E-16
924.52881	3.49908898E-16
924.53069	3.49915212E-16
924.53257	3.4996843E-16
924.53446	3.50002706E-16
924.53634	3.5000451E-16
924.53822	3.49994588E-16
924.54011	3.49985568E-16
924.54199	3.49999098E-16
924.54387	3.50025256E-16
924.54576	3.50019844E-16
924.54764	3.49985568E-16
924.54952	3.49978352E-16
924.55141	3.50001804E-16
924.55329	3.49994588E-16
924.55517	3.49942272E-16
924.55706	3.49907094E-16
924.55894	3.4991882E-16
924.56082	3.49938664E-16
924.56271	3.49938664E-16
924.56459	3.49938664E-16
924.56647	3.49961214E-16
924.56836	3.4999549E-16
924.57024	3.50008118E-16
924.57212	3.49990078E-16
924.574	3.49972038E-16
924.57589	3.49978352E-16
924.57777	3.49989176E-16
924.57965	3.49979254E-16
924.58154	3.49971136E-16
924.58342	3.4997745E-16
924.5853	3.49967528E-16
924.58719	3.49943174E-16
924.58907	3.49960312E-16
924.59095	3.5001804E-16
924.59284	3.50035178E-16
924.59472	3.49993686E-16
924.5966	3.49973842E-16
924.59849	3.50014432E-16
924.60037	3.50060434E-16
924.60225	3.50068552E-16
924.60414	3.5006314E-16
924.60602	3.5006314E-16
924.6079	3.50055924E-16
924.60979	3.50033374E-16
924.61167	3.50010824E-16
924.61355	3.50001804E-16
924.61544	3.50009922E-16
924.61732	3.50017138E-16
924.6192	3.50003608E-16
924.62109	3.49989176E-16
924.62297	3.50007216E-16
924.62485	3.50030668E-16
924.62674	3.50008118E-16
924.62862	3.49971136E-16
924.6305	3.49992784E-16
924.63239	3.50053218E-16
924.63427	3.50073062E-16
924.63615	3.5005412E-16
924.63804	3.50056826E-16
924.63992	3.50083886E-16
924.6418	3.50100122E-16
924.64369	3.50107338E-16
924.64557	3.50110044E-16
924.64745	3.50078474E-16
924.64934	3.50020746E-16
924.65122	3.5000451E-16
924.6531	3.50041492E-16
924.65499	3.50059532E-16
924.65687	3.50039688E-16
924.65875	3.50042394E-16
924.66064	3.50080278E-16
924.66252	3.50091102E-16
924.6644	3.5005863E-16
924.66629	3.50044198E-16
924.66817	3.50062238E-16
924.67005	3.5006314E-16
924.67194	3.500451E-16
924.67382	3.50057728E-16
924.6757	3.50095612E-16
924.67759	3.5009922E-16
924.67947	3.50065846E-16
924.68135	3.50055022E-16
924.68324	3.50078474E-16
924.68512	3.50087494E-16
924.687	3.50068552E-16
924.68889	3.50061336E-16
924.69077	3.50087494E-16
924.69265	3.50114554E-16
924.69454	3.50107338E-16
924.69642	3.50073062E-16
924.6983	3.50051414E-16
924.70018	3.50071258E-16
924.70207	3.50098318E-16
924.70395	3.50082082E-16
924.70583	3.50035178E-16
924.70772	3.50020746E-16
924.7096	3.50042394E-16
924.71148	3.50039688E-16
924.71337	3.5000451E-16
924.71525	3.49991882E-16
924.71713	3.50018942E-16
924.71902	3.50041492E-16
924.7209	3.50041492E-16
924.72278	3.50039688E-16
924.72467	3.50044198E-16
924.72655	3.5005412E-16
924.72843	3.50070356E-16
924.73032	3.50073062E-16
924.7322	3.50046002E-16
924.73408	3.50033374E-16
924.73597	3.50073964E-16
924.73785	3.50110044E-16
924.73973	3.50069454E-16
924.74162	3.5000451E-16
924.7435	3.50010824E-16
924.74538	3.50069454E-16
924.74727	3.50089298E-16
924.74915	3.50053218E-16
924.75103	3.50011726E-16
924.75292	3.50001804E-16
924.7548	3.50027962E-16
924.75668	3.50065846E-16
924.75857	3.50062238E-16
924.76045	3.5000902E-16
924.76233	3.49981058E-16
924.76422	3.5002255E-16
924.7661	3.50073964E-16
924.76798	3.50073964E-16
924.76987	3.50043296E-16
924.77175	3.50025256E-16
924.77363	3.50032472E-16
924.77552	3.50066748E-16
924.7774	3.5011275E-16
924.77928	3.5011726E-16
924.78117	3.50064042E-16
924.78305	3.5001804E-16
924.78493	3.50020746E-16
924.78682	3.5003157E-16
924.7887	3.50012628E-16
924.79058	3.49994588E-16
924.79247	3.49998196E-16
924.79435	3.50002706E-16
924.79623	3.5000451E-16
924.79812	3.50023452E-16
924.8	3.50051414E-16
924.80188	3.50066748E-16
924.80377	3.50066748E-16
924.80565	3.50059532E-16
924.80753	3.5004059E-16
924.80942	3.50026158E-16
924.8113	3.5003608E-16
924.81318	3.50052316E-16
924.81507	3.50042394E-16
924.81695	3.5001804E-16
924.81883	3.50007216E-16
924.82072	3.50016236E-16
924.8226	3.50032472E-16
924.82448	3.50046002E-16
924.82636	3.50052316E-16
924.82825	3.50055924E-16
924.83013	3.50064944E-16
924.83201	3.50064944E-16
924.8339	3.50039688E-16
924.83578	3.50012628E-16
924.83766	3.50018942E-16
924.83955	3.500451E-16
924.84143	3.50057728E-16
924.84331	3.50061336E-16
924.8452	3.50080278E-16
924.84708	3.5011275E-16
924.84896	3.50141614E-16
924.85085	3.5015785E-16
924.85273	3.50152438E-16
924.85461	3.50129888E-16
924.8565	3.50122672E-16
924.85838	3.50132594E-16
924.86026	3.50123574E-16
924.86215	3.50092906E-16
924.86403	3.50089298E-16
924.86591	3.50113652E-16
924.8678	3.50110946E-16
924.86968	3.5008569E-16
924.87156	3.50087494E-16
924.87345	3.50101926E-16
924.87533	3.50075768E-16
924.87721	3.50038786E-16
924.8791	3.50055924E-16
924.88098	3.50100122E-16
924.88286	3.50098318E-16
924.88475	3.50071258E-16
924.88663	3.50087494E-16
924.88851	3.50141614E-16
924.8904	3.50173184E-16
924.89228	3.50168674E-16
924.89416	3.50147928E-16
924.89605	3.50114554E-16
924.89793	3.5007667E-16
924.89981	3.50062238E-16
924.9017	3.50073964E-16
924.90358	3.50087494E-16
924.90546	3.50097416E-16
924.90735	3.50115456E-16
924.90923	3.50138908E-16
924.91111	3.50156046E-16
924.913	3.50168674E-16
924.91488	3.50174086E-16
924.91676	3.50151536E-16
924.91865	3.50107338E-16
924.92053	3.50079376E-16
924.92241	3.50083886E-16
924.9243	3.500902E-16
924.92618	3.5007216E-16
924.92806	3.50046904E-16
924.92995	3.5003608E-16
924.93183	3.50032472E-16
924.93371	3.5003157E-16
924.9356	3.50050512E-16
924.93748	3.50096514E-16
924.93936	3.50138006E-16
924.94125	3.50149732E-16
924.94313	3.50143418E-16
924.94501	3.50137104E-16
924.9469	3.50128084E-16
924.94878	3.50114554E-16
924.95066	3.50104632E-16
924.95254	3.50096514E-16
924.95443	3.5008118E-16
924.95631	3.5007667E-16
924.95819	3.5010373E-16
924.96008	3.501353E-16
924.96196	3.50127182E-16
924.96384	3.50089298E-16
924.96573	3.5006765E-16
924.96761	3.50073964E-16
924.96949	3.50075768E-16
924.97138	3.50055924E-16
924.97326	3.50028864E-16
924.97514	3.5000902E-16
924.97703	3.50001804E-16
924.97891	3.50005412E-16
924.98079	3.50020746E-16
924.98268	3.50044198E-16
924.98456	3.5006314E-16
924.98644	3.5006765E-16
924.98833	3.5006314E-16
924.99021	3.5006765E-16
924.99209	3.50075768E-16
924.99398	3.50066748E-16
924.99586	3.50046904E-16
924.99774	3.50055022E-16
924.99963	3.50096514E-16
925.00151	3.50124476E-16
925.00339	3.50104632E-16
925.00528	3.50069454E-16
925.00716	3.50061336E-16
925.00904	3.5006765E-16
925.01093	3.500451E-16
925.01281	3.49993686E-16
925.01469	3.49972038E-16
925.01658	3.50014432E-16
925.01846	3.50064944E-16
925.02034	3.50039688E-16
925.02223	3.49962116E-16
925.02411	3.49937762E-16
925.02599	3.49980156E-16
925.02788	3.4999549E-16
925.02976	3.4996392E-16
925.03164	3.49984666E-16
925.03353	3.5007667E-16
925.03541	3.50132594E-16
925.03729	3.50119966E-16
925.03918	3.50124476E-16
925.04106	3.50164164E-16
925.04294	3.5014883E-16
925.04483	3.50077572E-16
925.04671	3.5005412E-16
925.04859	3.50098318E-16
925.05048	3.5011726E-16
925.05236	3.50071258E-16
925.05424	3.50032472E-16
925.05613	3.50059532E-16
925.05801	3.50123574E-16
925.05989	3.50158752E-16
925.06178	3.5013981E-16
925.06366	3.50114554E-16
925.06554	3.50138908E-16
925.06743	3.50179498E-16
925.06931	3.50163262E-16
925.07119	3.5011726E-16
925.07308	3.50123574E-16
925.07496	3.5015334E-16
925.07684	3.50120868E-16
925.07872	3.50057728E-16
925.08061	3.50050512E-16
925.08249	3.50071258E-16
925.08437	3.50051414E-16
925.08626	3.500451E-16
925.08814	3.50098318E-16
925.09002	3.501353E-16
925.09191	3.5011275E-16
925.09379	3.50114554E-16
925.09567	3.50165968E-16
925.09756	3.50169576E-16
925.09944	3.50107338E-16
925.10132	3.50075768E-16
925.10321	3.50087494E-16
925.10509	3.50073964E-16
925.10697	3.50055022E-16
925.10886	3.50079376E-16
925.11074	3.50089298E-16
925.11262	3.50037884E-16
925.11451	3.50017138E-16
925.11639	3.500902E-16
925.11827	3.50159654E-16
925.12016	3.50142516E-16
925.12204	3.50106436E-16
925.12392	3.50122672E-16
925.12581	3.5015785E-16
925.12769	3.50164164E-16
925.12957	3.50147928E-16
925.13146	3.50128986E-16
925.13334	3.50122672E-16
925.13522	3.501353E-16
925.13711	3.5015334E-16
925.13899	3.50163262E-16
925.14087	3.50181302E-16
925.14276	3.50201146E-16
925.14464	3.50176792E-16
925.14652	3.5011726E-16
925.14841	3.50088396E-16
925.15029	3.50088396E-16
925.15217	3.5004961E-16
925.15406	3.49991882E-16
925.15594	3.49993686E-16
925.15782	3.50042394E-16
925.15971	3.5005412E-16
925.16159	3.50030668E-16
925.16347	3.50032472E-16
925.16536	3.5005412E-16
925.16724	3.50059532E-16
925.16912	3.50052316E-16
925.17101	3.50046002E-16
925.17289	3.50039688E-16
925.17477	3.50047806E-16
925.17666	3.5008118E-16
925.17854	3.50101926E-16
925.18042	3.50083886E-16
925.18231	3.50066748E-16
925.18419	3.50070356E-16
925.18607	3.50064944E-16
925.18796	3.50042394E-16
925.18984	3.50035178E-16
925.19172	3.50036982E-16
925.19361	3.50024354E-16
925.19549	3.50018942E-16
925.19737	3.50038786E-16
925.19926	3.50041492E-16
925.20114	3.50009922E-16
925.20302	3.5000451E-16
925.2049	3.5004961E-16
925.20679	3.50079376E-16
925.20867	3.50051414E-16
925.21055	3.50014432E-16
925.21244	3.50015334E-16
925.21432	3.50030668E-16
925.2162	3.50025256E-16
925.21809	3.5000451E-16
925.21997	3.50000902E-16
925.22185	3.50027962E-16
925.22374	3.50051414E-16
925.22562	3.5003608E-16
925.2275	3.50011726E-16
925.22939	3.50044198E-16
925.23127	3.5011275E-16
925.23315	3.50119064E-16
925.23504	3.50042394E-16
925.23692	3.49979254E-16
925.2388	3.49999098E-16
925.24069	3.50060434E-16
925.24257	3.500902E-16
925.24445	3.50065846E-16
925.24634	3.50020746E-16
925.24822	3.49998196E-16
925.2501	3.5001353E-16
925.25199	3.50038786E-16
925.25387	3.50047806E-16
925.25575	3.50044198E-16
925.25764	3.50025256E-16
925.25952	3.49983764E-16
925.2614	3.49953096E-16
925.26329	3.49976548E-16
925.26517	3.5002706E-16
925.26705	3.50057728E-16
925.26894	3.50087494E-16
925.27082	3.50142516E-16
925.2727	3.5016236E-16
925.27459	3.50102828E-16
925.27647	3.50048708E-16
925.27835	3.50065846E-16
925.28024	3.50074866E-16
925.28212	3.5000902E-16
925.284	3.4995941E-16
925.28589	3.50015334E-16
925.28777	3.5009922E-16
925.28965	3.5010824E-16
925.29154	3.500902E-16
925.29342	3.5012177E-16
925.2953	3.50156046E-16
925.29719	3.50122672E-16
925.29907	3.50070356E-16
925.30095	3.50073062E-16
925.30284	3.5009922E-16
925.30472	3.5007667E-16
925.3066	3.50027962E-16
925.30849	3.5001804E-16
925.31037	3.5004059E-16
925.31225	3.50055022E-16
925.31414	3.50078474E-16
925.31602	3.50132594E-16
925.3179	3.50168674E-16
925.31979	3.50145222E-16
925.32167	3.50106436E-16
925.32355	3.5009922E-16
925.32544	3.50084788E-16
925.32732	3.50038786E-16
925.3292	3.50017138E-16
925.33108	3.50047806E-16
925.33297	3.5005412E-16
925.33485	3.49996392E-16
925.33673	3.49957606E-16
925.33862	3.50005412E-16
925.3405	3.50070356E-16
925.34238	3.5006765E-16
925.34427	3.50030668E-16
925.34615	3.50038786E-16
925.34803	3.5008569E-16
925.34992	3.50109142E-16
925.3518	3.50083886E-16
925.35368	3.50046002E-16
925.35557	3.50037884E-16
925.35745	3.50066748E-16
925.35933	3.50095612E-16
925.36122	3.50084788E-16
925.3631	3.500451E-16
925.36498	3.5001804E-16
925.36687	3.50021648E-16
925.36875	3.50036982E-16
925.37063	3.50046002E-16
925.37252	3.50048708E-16
925.3744	3.5004961E-16
925.37628	3.50044198E-16
925.37817	3.50039688E-16
925.38005	3.50048708E-16
925.38193	3.5006765E-16
925.38382	3.50071258E-16
925.3857	3.500451E-16
925.38758	3.50014432E-16
925.38947	3.50010824E-16
925.39135	3.50027962E-16
925.39323	3.50039688E-16
925.39512	3.50048708E-16
925.397	3.50077572E-16
925.39888	3.5011726E-16
925.40077	3.50131692E-16
925.40265	3.50119064E-16
925.40453	3.50118162E-16
925.40642	3.50143418E-16
925.4083	3.50150634E-16
925.41018	3.5009922E-16
925.41207	3.50029766E-16
925.41395	3.50016236E-16
925.41583	3.50050512E-16
925.41772	3.50053218E-16
925.4196	3.50009922E-16
925.42148	3.5000451E-16
925.42337	3.50065846E-16
925.42525	3.50109142E-16
925.42713	3.50068552E-16
925.42902	3.5000902E-16
925.4309	3.49999098E-16
925.43278	3.5000902E-16
925.43467	3.49994588E-16
925.43655	3.49987372E-16
925.43843	3.50015334E-16
925.44032	3.50038786E-16
925.4422	3.50025256E-16
925.44408	3.50005412E-16
925.44597	3.50012628E-16
925.44785	3.50036982E-16
925.44973	3.50069454E-16
925.45162	3.50101926E-16
925.4535	3.50101024E-16
925.45538	3.50046904E-16
925.45726	3.4998647E-16
925.45915	3.49982862E-16
925.46103	3.50021648E-16
925.46291	3.50032472E-16
925.4648	3.50001804E-16
925.46668	3.49990078E-16
925.46856	3.50030668E-16
925.47045	3.50073062E-16
925.47233	3.50065846E-16
925.47421	3.50030668E-16
925.4761	3.50017138E-16
925.47798	3.50029766E-16
925.47986	3.5004059E-16
925.48175	3.50047806E-16
925.48363	3.50055022E-16
925.48551	3.50046904E-16
925.4874	3.5002706E-16
925.48928	3.50038786E-16
925.49116	3.50091102E-16
925.49305	3.50136202E-16
925.49493	3.50142516E-16
925.49681	3.50138006E-16
925.4987	3.50149732E-16
925.50058	3.5016236E-16
925.50246	3.5016236E-16
925.50435	3.50149732E-16
925.50623	3.5012177E-16
925.50811	3.50082984E-16
925.51	3.50048708E-16
925.51188	3.50021648E-16
925.51376	3.49996392E-16
925.51565	3.49993686E-16
925.51753	3.50034276E-16
925.51941	3.50097416E-16
925.5213	3.50149732E-16
925.52318	3.50186714E-16
925.52506	3.50199342E-16
925.52695	3.50174988E-16
925.52883	3.501353E-16
925.53071	3.50116358E-16
925.5326	3.50110044E-16
925.53448	3.50105534E-16
925.53636	3.5013079E-16
925.53825	3.50187616E-16
925.54013	3.50202048E-16
925.54201	3.50151536E-16
925.5439	3.50116358E-16
925.54578	3.50140712E-16
925.54766	3.50159654E-16
925.54955	3.501353E-16
925.55143	3.50113652E-16
925.55331	3.50106436E-16
925.5552	3.50077572E-16
925.55708	3.50050512E-16
925.55896	3.50079376E-16
925.56085	3.5012177E-16
925.56273	3.50092906E-16
925.56461	3.50029766E-16
925.5665	3.50033374E-16
925.56838	3.50102828E-16
925.57026	3.50156046E-16
925.57215	3.50168674E-16
925.57403	3.5018942E-16
925.57591	3.50232716E-16
925.5778	3.50256168E-16
925.57968	3.50244442E-16
925.58156	3.50240834E-16
925.58344	3.50272404E-16
925.58533	3.50289542E-16
925.58721	3.50236324E-16
925.58909	3.50149732E-16
925.59098	3.5010824E-16
925.59286	3.50110044E-16
925.59474	3.5009922E-16
925.59663	3.50079376E-16
925.59851	3.5009471E-16
925.60039	3.50125378E-16
925.60228	3.50125378E-16
925.60416	3.50114554E-16
925.60604	3.50127182E-16
925.60793	3.50138006E-16
925.60981	3.5012177E-16
925.61169	3.50115456E-16
925.61358	3.5013079E-16
925.61546	3.50119966E-16
925.61734	3.50083886E-16
925.61923	3.50088396E-16
925.62111	3.50138908E-16
925.62299	3.50174086E-16
925.62488	3.50179498E-16
925.62676	3.50183106E-16
925.62864	3.50165968E-16
925.63053	3.50098318E-16
925.63241	3.50027962E-16
925.63429	3.50011726E-16
925.63618	3.50024354E-16
925.63806	3.50021648E-16
925.63994	3.50006314E-16
925.64183	3.49994588E-16
925.64371	3.4997745E-16
925.64559	3.49958508E-16
925.64748	3.49958508E-16
925.64936	3.4997745E-16
925.65124	3.50009922E-16
925.65313	3.50048708E-16
925.65501	3.50062238E-16
925.65689	3.50024354E-16
925.65878	3.49978352E-16
925.66066	3.49992784E-16
925.66254	3.50041492E-16
925.66443	3.50050512E-16
925.66631	3.50023452E-16
925.66819	3.5003157E-16
925.67008	3.50087494E-16
925.67196	3.5013079E-16
925.67384	3.50114554E-16
925.67573	3.50069454E-16
925.67761	3.50059532E-16
925.67949	3.5009471E-16
925.68138	3.50109142E-16
925.68326	3.5005412E-16
925.68514	3.49983764E-16
925.68703	3.4997294E-16
925.68891	3.49996392E-16
925.69079	3.49993686E-16
925.69268	3.4999549E-16
925.69456	3.5004059E-16
925.69644	3.5007667E-16
925.69833	3.50064042E-16
925.70021	3.5007216E-16
925.70209	3.50128084E-16
925.70398	3.50134398E-16
925.70586	3.50060434E-16
925.70774	3.50026158E-16
925.70962	3.50077572E-16
925.71151	3.50102828E-16
925.71339	3.50061336E-16
925.71527	3.50057728E-16
925.71716	3.50122672E-16
925.71904	3.50152438E-16
925.72092	3.50114554E-16
925.72281	3.500902E-16
925.72469	3.50104632E-16
925.72657	3.5010824E-16
925.72846	3.50093808E-16
925.73034	3.50089298E-16
925.73222	3.50082984E-16
925.73411	3.5007216E-16
925.73599	3.50088396E-16
925.73787	3.50105534E-16
925.73976	3.50056826E-16
925.74164	3.49980156E-16
925.74352	3.49987372E-16
925.74541	3.5007667E-16
925.74729	3.50133496E-16
925.74917	3.50123574E-16
925.75106	3.50119966E-16
925.75294	3.50147928E-16
925.75482	3.50154242E-16
925.75671	3.50133496E-16
925.75859	3.50138908E-16
925.76047	3.50161458E-16
925.76236	3.50140712E-16
925.76424	3.50083886E-16
925.76612	3.50061336E-16
925.76801	3.50082984E-16
925.76989	3.50083886E-16
925.77177	3.50055924E-16
925.77366	3.5006765E-16
925.77554	3.5012177E-16
925.77742	3.50136202E-16
925.77931	3.50086592E-16
925.78119	3.50055924E-16
925.78307	3.50078474E-16
925.78496	3.50082082E-16
925.78684	3.50039688E-16
925.78872	3.5002706E-16
925.79061	3.50088396E-16
925.79249	3.50160556E-16
925.79437	3.50181302E-16
925.79626	3.5017138E-16
925.79814	3.50167772E-16
925.80002	3.501804E-16
925.80191	3.50199342E-16
925.80379	3.50196636E-16
925.80567	3.50152438E-16
925.80756	3.50101024E-16
925.80944	3.50097416E-16
925.81132	3.5011275E-16
925.81321	3.5007667E-16
925.81509	3.5000902E-16
925.81697	3.49998196E-16
925.81886	3.50046002E-16
925.82074	3.5006765E-16
925.82262	3.500451E-16
925.82451	3.5004961E-16
925.82639	3.5011275E-16
925.82827	3.50174988E-16
925.83016	3.5018491E-16
925.83204	3.50159654E-16
925.83392	3.5014432E-16
925.8358	3.50145222E-16
925.83769	3.50129888E-16
925.83957	3.50089298E-16
925.84145	3.50057728E-16
925.84334	3.50070356E-16
925.84522	3.50106436E-16
925.8471	3.50128084E-16
925.84899	3.50128084E-16
925.85087	3.5011726E-16
925.85275	3.50097416E-16
925.85464	3.50077572E-16
925.85652	3.50074866E-16
925.8584	3.50082984E-16
925.86029	3.5007216E-16
925.86217	3.50041492E-16
925.86405	3.50023452E-16
925.86594	3.50032472E-16
925.86782	3.50046002E-16
925.8697	3.50046904E-16
925.87159	3.50053218E-16
925.87347	3.5008569E-16
925.87535	3.50128084E-16
925.87724	3.50147026E-16
925.87912	3.50147928E-16
925.881	3.50164164E-16
925.88289	3.5019393E-16
925.88477	3.5018942E-16
925.88665	3.50154242E-16
925.88854	3.5015334E-16
925.89042	3.50188518E-16
925.8923	3.50181302E-16
925.89419	3.50115456E-16
925.89607	3.50077572E-16
925.89795	3.50095612E-16
925.89984	3.5010373E-16
925.90172	3.50084788E-16
925.9036	3.5009922E-16
925.90549	3.50136202E-16
925.90737	3.50118162E-16
925.90925	3.50055022E-16
925.91114	3.500451E-16
925.91302	3.50100122E-16
925.9149	3.50137104E-16
925.91679	3.50128084E-16
925.91867	3.5012628E-16
925.92055	3.5014883E-16
925.92244	3.5016236E-16
925.92432	3.50164164E-16
925.9262	3.5017589E-16
925.92809	3.50194832E-16
925.92997	3.50200244E-16
925.93185	3.5020746E-16
925.93374	3.50232716E-16
925.93562	3.50241736E-16
925.9375	3.50195734E-16
925.93939	3.5012177E-16
925.94127	3.50089298E-16
925.94315	3.50111848E-16
925.94504	3.5013079E-16
925.94692	3.50122672E-16
925.9488	3.50123574E-16
925.95069	3.50151536E-16
925.95257	3.5016236E-16
925.95445	3.50137104E-16
925.95634	3.50119064E-16
925.95822	3.5014883E-16
925.9601	3.50191224E-16
925.96198	3.5019393E-16
925.96387	3.5015785E-16
925.96575	3.50134398E-16
925.96763	3.5016236E-16
925.96952	3.50229108E-16
925.9714	3.50295856E-16
925.97328	3.5034727E-16
925.97517	3.5038786E-16
925.97705	3.50400488E-16
925.97893	3.5036531E-16
925.98082	3.50312092E-16
925.9827	3.50273306E-16
925.98458	3.50222794E-16
925.98647	3.50142516E-16
925.98835	3.50097416E-16
925.99023	3.501353E-16
925.99212	3.5018942E-16
925.994	3.50186714E-16
925.99588	3.50172282E-16
925.99777	3.50206558E-16
925.99965	3.50246246E-16
926.00153	3.50236324E-16
926.00342	3.50218284E-16
926.0053	3.50238128E-16
926.00718	3.50263384E-16
926.00907	3.50271502E-16
926.01095	3.50295856E-16
926.01283	3.50334642E-16
[truncated: 20,750 more rows]
