# Supplementary material for: Nitrogen-Broadening Parameters for Atmospheric Spectra Modelling of the ν3 Band of SF6
Source: Molecules. 2022 Jan 19;27(3):646. doi: 10.3390/molecules27030646 (PMC8838927; doi:10.3390/molecules27030646)
Supplement: Supplementary file 1 [file molecules-27-00646-s001.zip › P270 800mb.dat]

922.18917	3.0005616E-16
922.1967	3.0008112E-16
922.20424	3.0009568E-16
922.21177	3.00104E-16
922.2193	3.0011232E-16
922.22683	3.00104E-16
922.23437	3.000988E-16
922.2419	3.0009464E-16
922.24943	3.0007904E-16
922.25696	3.000728E-16
922.2645	3.00078E-16
922.27203	3.000676E-16
922.27956	3.0005928E-16
922.28709	3.000676E-16
922.29463	3.0006864E-16
922.30216	3.0006656E-16
922.30969	3.0006864E-16
922.31722	3.0005616E-16
922.32476	3.0003952E-16
922.33229	3.0003848E-16
922.33982	3.0005512E-16
922.34735	3.0007176E-16
922.35489	3.0006344E-16
922.36242	3.0003744E-16
922.36995	3.0002496E-16
922.37749	3.0003328E-16
922.38502	3.0004056E-16
922.39255	3.0004264E-16
922.40008	3.000416E-16
922.40762	3.000364E-16
922.41515	3.0003224E-16
922.42268	3.0003848E-16
922.43021	3.0004576E-16
922.43775	3.0004888E-16
922.44528	3.0004784E-16
922.45281	3.0003952E-16
922.46034	3.0003848E-16
922.46788	3.0004992E-16
922.47541	3.0005408E-16
922.48294	3.000468E-16
922.49047	3.0004264E-16
922.49801	3.0004368E-16
922.50554	3.0004784E-16
922.51307	3.0006136E-16
922.5206	3.0007072E-16
922.52814	3.0006344E-16
922.53567	3.0004992E-16
922.5432	3.0004264E-16
922.55074	3.0003952E-16
922.55827	3.0003328E-16
922.5658	3.0002288E-16
922.57333	3.000156E-16
922.58087	3.000208E-16
922.5884	3.0002392E-16
922.59593	3.0001976E-16
922.60346	3.0002704E-16
922.611	3.000364E-16
922.61853	3.0002184E-16
922.62606	3.0001456E-16
922.63359	3.0003432E-16
922.64113	3.0005096E-16
922.64866	3.0005928E-16
922.65619	3.0006968E-16
922.66372	3.0006656E-16
922.67126	3.000468E-16
922.67879	3.0003744E-16
922.68632	3.0004368E-16
922.69385	3.0005304E-16
922.70139	3.0005512E-16
922.70892	3.0004056E-16
922.71645	3.000312E-16
922.72399	3.0005512E-16
922.73152	3.0008112E-16
922.73905	3.000728E-16
922.74658	3.00052E-16
922.75412	3.0004992E-16
922.76165	3.0005304E-16
922.76918	3.0004784E-16
922.77671	3.0003744E-16
922.78425	3.0002808E-16
922.79178	3.0002184E-16
922.79931	3.0001456E-16
922.80684	3.0001664E-16
922.81438	3.0003432E-16
922.82191	3.000364E-16
922.82944	3.000208E-16
922.83697	3.000208E-16
922.84451	3.0002808E-16
922.85204	3.0002808E-16
922.85957	3.0003432E-16
922.8671	3.0002392E-16
922.87464	2.9999792E-16
922.88217	2.9999584E-16
922.8897	3.0001248E-16
922.89723	3.0001872E-16
922.90477	3.0001976E-16
922.9123	3.0002184E-16
922.91983	3.0001976E-16
922.92737	3.0003432E-16
922.9349	3.0006552E-16
922.94243	3.0008632E-16
922.94996	3.0008216E-16
922.9575	3.0005616E-16
922.96503	3.000312E-16
922.97256	3.0001976E-16
922.98009	3.0001144E-16
922.98763	3.0000416E-16
922.99516	3.0001248E-16
923.00269	3.0002912E-16
923.01022	3.0003536E-16
923.01776	3.0003952E-16
923.02529	3.0005304E-16
923.03282	3.0005304E-16
923.04035	3.0003328E-16
923.04789	3.0001768E-16
923.05542	3.0001248E-16
923.06295	3.0001456E-16
923.07048	3.0002704E-16
923.07802	3.0004368E-16
923.08555	3.0004056E-16
923.09308	3.0002912E-16
923.10062	3.0004368E-16
923.10815	3.000624E-16
923.11568	3.000624E-16
923.12321	3.0006968E-16
923.13075	3.000832E-16
923.13828	3.0007904E-16
923.14581	3.0007176E-16
923.15334	3.0007384E-16
923.16088	3.0007384E-16
923.16841	3.0007072E-16
923.17594	3.0006552E-16
923.18347	3.000676E-16
923.19101	3.0008528E-16
923.19854	3.0009464E-16
923.20607	3.0008944E-16
923.2136	3.0009672E-16
923.22114	3.0010296E-16
923.22867	3.0008944E-16
923.2362	3.0009152E-16
923.24373	3.0010816E-16
923.25127	3.000988E-16
923.2588	3.00078E-16
923.26633	3.0007488E-16
923.27386	3.0008216E-16
923.2814	3.000936E-16
923.28893	3.0010192E-16
923.29646	3.0009568E-16
923.304	3.0007592E-16
923.31153	3.0006344E-16
923.31906	3.0007696E-16
923.32659	3.0011024E-16
923.33413	3.001352E-16
923.34166	3.0013104E-16
923.34919	3.0010504E-16
923.35672	3.0008528E-16
923.36426	3.0008216E-16
923.37179	3.000884E-16
923.37932	3.0009776E-16
923.38685	3.0009984E-16
923.39439	3.0009568E-16
923.40192	3.0009464E-16
923.40945	3.0009464E-16
923.41698	3.0009568E-16
923.42452	3.0010296E-16
923.43205	3.00104E-16
923.43958	3.000884E-16
923.44711	3.0007904E-16
923.45465	3.0009568E-16
923.46218	3.0011648E-16
923.46971	3.0012168E-16
923.47725	3.0011648E-16
923.48478	3.0010192E-16
923.49231	3.000832E-16
923.49984	3.0008112E-16
923.50738	3.0008944E-16
923.51491	3.000832E-16
923.52244	3.0006032E-16
923.52997	3.000416E-16
923.53751	3.0004264E-16
923.54504	3.0005928E-16
923.55257	3.0006448E-16
923.5601	3.00052E-16
923.56764	3.0004784E-16
923.57517	3.0005512E-16
923.5827	3.0006032E-16
923.59023	3.0006344E-16
923.59777	3.0006136E-16
923.6053	3.0005928E-16
923.61283	3.0006344E-16
923.62036	3.0007072E-16
923.6279	3.0006656E-16
923.63543	3.0004368E-16
923.64296	3.0001872E-16
923.65049	3.0001144E-16
923.65803	3.000208E-16
923.66556	3.0003224E-16
923.67309	3.0004264E-16
923.68063	3.0004368E-16
923.68816	3.0003952E-16
923.69569	3.0003328E-16
923.70322	3.00026E-16
923.71076	3.0003016E-16
923.71829	3.0003952E-16
923.72582	3.0002808E-16
923.73335	3.0000416E-16
923.74089	2.9999064E-16
923.74842	2.999844E-16
923.75595	2.9999584E-16
923.76348	3.0002808E-16
923.77102	3.0003536E-16
923.77855	3.0001456E-16
923.78608	3.0001352E-16
923.79361	3.000208E-16
923.80115	3.0001144E-16
923.80868	3.000156E-16
923.81621	3.0003432E-16
923.82374	3.0002912E-16
923.83128	3.0001456E-16
923.83881	3.0001872E-16
923.84634	3.0002392E-16
923.85388	3.00026E-16
923.86141	3.0003536E-16
923.86894	3.000416E-16
923.87647	3.0004576E-16
923.88401	3.0005096E-16
923.89154	3.0003224E-16
923.89907	3.000104E-16
923.9066	3.0001872E-16
923.91414	3.00026E-16
923.92167	3.0001144E-16
923.9292	3.0000208E-16
923.93673	3.0001144E-16
923.94427	3.0003016E-16
923.9518	3.000416E-16
923.95933	3.000364E-16
923.96686	3.0003016E-16
923.9744	3.0002704E-16
923.98193	3.0001872E-16
923.98946	3.0001976E-16
923.99699	3.0003016E-16
924.00453	3.0002392E-16
924.01206	3.0001456E-16
924.01959	3.0002704E-16
924.02713	3.000312E-16
924.03466	3.000208E-16
924.04219	3.000208E-16
924.04972	3.0003536E-16
924.05726	3.0005616E-16
924.06479	3.0006448E-16
924.07232	3.0004784E-16
924.07985	3.000416E-16
924.08739	3.0006136E-16
924.09492	3.0007072E-16
924.10245	3.0006448E-16
924.10998	3.0006032E-16
924.11752	3.0005512E-16
924.12505	3.0004784E-16
924.13258	3.0004576E-16
924.14011	3.0004992E-16
924.14765	3.0006136E-16
924.15518	3.0006344E-16
924.16271	3.0004888E-16
924.17024	3.0004472E-16
924.17778	3.0005096E-16
924.18531	3.0004264E-16
924.19284	3.0003328E-16
924.20037	3.0003432E-16
924.20791	3.0003536E-16
924.21544	3.0004368E-16
924.22297	3.0005512E-16
924.23051	3.0005408E-16
924.23804	3.0005408E-16
924.24557	3.000572E-16
924.2531	3.0004056E-16
924.26064	3.0003328E-16
924.26817	3.0006448E-16
924.2757	3.0008424E-16
924.28323	3.0006448E-16
924.29077	3.000468E-16
924.2983	3.000416E-16
924.30583	3.000416E-16
924.31336	3.0004888E-16
924.3209	3.0004576E-16
924.32843	3.0004784E-16
924.33596	3.0006864E-16
924.34349	3.0006656E-16
924.35103	3.0004576E-16
924.35856	3.0004368E-16
924.36609	3.0004576E-16
924.37362	3.0003224E-16
924.38116	3.0002496E-16
924.38869	3.0003224E-16
924.39622	3.0003744E-16
924.40376	3.0004472E-16
924.41129	3.00052E-16
924.41882	3.000364E-16
924.42635	3.0002392E-16
924.43389	3.0004784E-16
924.44142	3.0007592E-16
924.44895	3.000676E-16
924.45648	3.0004992E-16
924.46402	3.0005408E-16
924.47155	3.0006032E-16
924.47908	3.0004264E-16
924.48661	3.0002912E-16
924.49415	3.0003952E-16
924.50168	3.0005408E-16
924.50921	3.000624E-16
924.51674	3.000676E-16
924.52428	3.0007904E-16
924.53181	3.0009464E-16
924.53934	3.0009672E-16
924.54687	3.00078E-16
924.55441	3.0006552E-16
924.56194	3.000728E-16
924.56947	3.0007384E-16
924.577	3.0006656E-16
924.58454	3.0006968E-16
924.59207	3.00078E-16
924.5996	3.000832E-16
924.60714	3.000884E-16
924.61467	3.0008736E-16
924.6222	3.000884E-16
924.62973	3.0009568E-16
924.63727	3.0009984E-16
924.6448	3.0009776E-16
924.65233	3.0008736E-16
924.65986	3.000624E-16
924.6674	3.0004992E-16
924.67493	3.000624E-16
924.68246	3.0006136E-16
924.68999	3.0004472E-16
924.69753	3.0005304E-16
924.70506	3.0007176E-16
924.71259	3.0007176E-16
924.72012	3.0007384E-16
924.72766	3.0008632E-16
924.73519	3.0009464E-16
924.74272	3.00104E-16
924.75025	3.00104E-16
924.75779	3.0008736E-16
924.76532	3.000728E-16
924.77285	3.0006552E-16
924.78039	3.0006032E-16
924.78792	3.0006448E-16
924.79545	3.0007904E-16
924.80298	3.000832E-16
924.81052	3.0006864E-16
924.81805	3.0005408E-16
924.82558	3.0005616E-16
924.83311	3.000624E-16
924.84065	3.0005408E-16
924.84818	3.0004056E-16
924.85571	3.0003848E-16
924.86324	3.0003952E-16
924.87078	3.0003536E-16
924.87831	3.000364E-16
924.88584	3.0004368E-16
924.89337	3.0005512E-16
924.90091	3.0006656E-16
924.90844	3.0005512E-16
924.91597	3.0003432E-16
924.9235	3.000364E-16
924.93104	3.0005616E-16
924.93857	3.0005824E-16
924.9461	3.0003952E-16
924.95363	3.00026E-16
924.96117	3.0002184E-16
924.9687	3.0001976E-16
924.97623	3.0002704E-16
924.98377	3.0004368E-16
924.9913	3.0004784E-16
924.99883	3.000416E-16
925.00636	3.0004888E-16
925.0139	3.0005928E-16
925.02143	3.00052E-16
925.02896	3.000468E-16
925.03649	3.000624E-16
925.04403	3.0006968E-16
925.05156	3.0005408E-16
925.05909	3.0004576E-16
925.06662	3.000364E-16
925.07416	3.000156E-16
925.08169	3.000156E-16
925.08922	3.0003536E-16
925.09675	3.0004576E-16
925.10429	3.000468E-16
925.11182	3.0003952E-16
925.11935	3.000364E-16
925.12688	3.0004784E-16
925.13442	3.000572E-16
925.14195	3.0005616E-16
925.14948	3.0006032E-16
925.15702	3.0006656E-16
925.16455	3.000624E-16
925.17208	3.0006552E-16
925.17961	3.0007176E-16
925.18715	3.0006864E-16
925.19468	3.0007488E-16
925.20221	3.0009568E-16
925.20974	3.0010504E-16
925.21728	3.00104E-16
925.22481	3.00104E-16
925.23234	3.0010712E-16
925.23987	3.0012064E-16
925.24741	3.0013624E-16
925.25494	3.0013208E-16
925.26247	3.0011024E-16
925.27	3.0010296E-16
925.27754	3.0012064E-16
925.28507	3.0012688E-16
925.2926	3.0010712E-16
925.30013	3.000988E-16
925.30767	3.0011544E-16
925.3152	3.0012064E-16
925.32273	3.0011128E-16
925.33026	3.0011856E-16
925.3378	3.0013416E-16
925.34533	3.0014352E-16
925.35286	3.001456E-16
925.3604	3.001404E-16
925.36793	3.0013416E-16
925.37546	3.0013312E-16
925.38299	3.001404E-16
925.39053	3.00156E-16
925.39806	3.0016536E-16
925.40559	3.001612E-16
925.41312	3.0015288E-16
925.42066	3.001508E-16
925.42819	3.0015704E-16
925.43572	3.001664E-16
925.44325	3.0016848E-16
925.45079	3.0016016E-16
925.45832	3.0015496E-16
925.46585	3.0015808E-16
925.47338	3.0015808E-16
925.48092	3.0015184E-16
925.48845	3.0014976E-16
925.49598	3.0015392E-16
925.50351	3.0016016E-16
925.51105	3.001612E-16
925.51858	3.0015184E-16
925.52611	3.0014144E-16
925.53365	3.001352E-16
925.54118	3.0013208E-16
925.54871	3.0014352E-16
925.55624	3.0015496E-16
925.56378	3.0014456E-16
925.57131	3.0013312E-16
925.57884	3.001404E-16
925.58637	3.0015184E-16
925.59391	3.001612E-16
925.60144	3.0016016E-16
925.60897	3.001456E-16
925.6165	3.0014144E-16
925.62404	3.001612E-16
925.63157	3.0016952E-16
925.6391	3.0015808E-16
925.64663	3.001508E-16
925.65417	3.0014872E-16
925.6617	3.0013936E-16
925.66923	3.0013104E-16
925.67676	3.0012792E-16
925.6843	3.0013104E-16
925.69183	3.0013832E-16
925.69936	3.001404E-16
925.7069	3.0013416E-16
925.71443	3.0012584E-16
925.72196	3.0012376E-16
925.72949	3.0012584E-16
925.73703	3.0012376E-16
925.74456	3.0011856E-16
925.75209	3.0011232E-16
925.75962	3.0009568E-16
925.76716	3.0008216E-16
925.77469	3.0009568E-16
925.78222	3.0011648E-16
925.78975	3.0011856E-16
925.79729	3.0011856E-16
925.80482	3.0011648E-16
925.81235	3.0009984E-16
925.81988	3.0008424E-16
925.82742	3.0008632E-16
925.83495	3.000988E-16
925.84248	3.0011024E-16
925.85001	3.0010608E-16
925.85755	3.000936E-16
925.86508	3.0008944E-16
925.87261	3.0009464E-16
925.88014	3.0009776E-16
925.88768	3.0009984E-16
925.89521	3.0011648E-16
925.90274	3.0013624E-16
925.91028	3.0013728E-16
925.91781	3.0012896E-16
925.92534	3.0013E-16
925.93287	3.0012896E-16
925.94041	3.001196E-16
925.94794	3.001248E-16
925.95547	3.0013E-16
925.963	3.0011128E-16
925.97054	3.0010192E-16
925.97807	3.0011648E-16
925.9856	3.0011752E-16
925.99313	3.00104E-16
926.00067	3.0010504E-16
926.0082	3.0011128E-16
926.01573	3.0011544E-16
926.02326	3.0012896E-16
926.0308	3.0013624E-16
926.03833	3.0013416E-16
926.04586	3.001352E-16
926.05339	3.0013E-16
926.06093	3.0012376E-16
926.06846	3.0013E-16
926.07599	3.0012376E-16
926.08353	3.0010816E-16
926.09106	3.0012896E-16
926.09859	3.0015496E-16
926.10612	3.0014872E-16
926.11366	3.0014872E-16
926.12119	3.0015496E-16
926.12872	3.0014456E-16
926.13625	3.001456E-16
926.14379	3.0016328E-16
926.15132	3.001664E-16
926.15885	3.0016848E-16
926.16638	3.0017264E-16
926.17392	3.0015704E-16
926.18145	3.0014872E-16
926.18898	3.0016328E-16
926.19651	3.0016432E-16
926.20405	3.0014768E-16
926.21158	3.0014456E-16
926.21911	3.0014976E-16
926.22664	3.001508E-16
926.23418	3.0016224E-16
926.24171	3.0017784E-16
926.24924	3.0017368E-16
926.25677	3.0015808E-16
926.26431	3.0015704E-16
926.27184	3.0015496E-16
926.27937	3.0014352E-16
926.28691	3.0014976E-16
926.29444	3.0017472E-16
926.30197	3.0017368E-16
926.3095	3.0015912E-16
926.31704	3.0016744E-16
926.32457	3.00182E-16
926.3321	3.0018304E-16
926.33963	3.0018408E-16
926.34717	3.0018512E-16
926.3547	3.0017992E-16
926.36223	3.0017472E-16
926.36976	3.0016848E-16
926.3773	3.001664E-16
926.38483	3.0017784E-16
926.39236	3.0018928E-16
926.39989	3.0019136E-16
926.40743	3.0019552E-16
926.41496	3.0020176E-16
926.42249	3.0019448E-16
926.43002	3.0018824E-16
926.43756	3.0018616E-16
926.44509	3.0017368E-16
926.45262	3.0016432E-16
926.46016	3.0017368E-16
926.46769	3.0018616E-16
926.47522	3.0019032E-16
926.48275	3.001976E-16
926.49029	3.00208E-16
926.49782	3.00208E-16
926.50535	3.0020176E-16
926.51288	3.00208E-16
926.52042	3.0022568E-16
926.52795	3.0023608E-16
926.53548	3.0023816E-16
926.54301	3.0024128E-16
926.55055	3.0024336E-16
926.55808	3.0024232E-16
926.56561	3.0024024E-16
926.57314	3.0024128E-16
926.58068	3.0024544E-16
926.58821	3.0024648E-16
926.59574	3.002496E-16
926.60327	3.0026E-16
926.61081	3.002704E-16
926.61834	3.0027456E-16
926.62587	3.0026832E-16
926.6334	3.0025688E-16
926.64094	3.0025896E-16
926.64847	3.0027248E-16
926.656	3.0027144E-16
926.66354	3.0026728E-16
926.67107	3.0028288E-16
926.6786	3.0028808E-16
926.68613	3.0026936E-16
926.69367	3.0027144E-16
926.7012	3.002964E-16
926.70873	3.0029224E-16
926.71626	3.0026728E-16
926.7238	3.0024752E-16
926.73133	3.002444E-16
926.73886	3.0027144E-16
926.74639	3.0030264E-16
926.75393	3.0030264E-16
926.76146	3.0029536E-16
926.76899	3.0029432E-16
926.77652	3.0028496E-16
926.78406	3.002912E-16
926.79159	3.0030888E-16
926.79912	3.003068E-16
926.80665	3.0030368E-16
926.81419	3.0032032E-16
926.82172	3.003172E-16
926.82925	3.0029224E-16
926.83679	3.0028912E-16
926.84432	3.0029744E-16
926.85185	3.0029432E-16
926.85938	3.002964E-16
926.86692	3.0030368E-16
926.87445	3.0029536E-16
926.88198	3.0028912E-16
926.88951	3.0028912E-16
926.89705	3.0028912E-16
926.90458	3.0029016E-16
926.91211	3.002756E-16
926.91964	3.0025896E-16
926.92718	3.002808E-16
926.93471	3.0031096E-16
926.94224	3.0030368E-16
926.94977	3.0028392E-16
926.95731	3.0028808E-16
926.96484	3.0029536E-16
926.97237	3.0028912E-16
926.9799	3.0029224E-16
926.98744	3.0030368E-16
926.99497	3.0030888E-16
927.0025	3.0031304E-16
927.01004	3.0031304E-16
927.01757	3.0030472E-16
927.0251	3.0030784E-16
927.03263	3.0031616E-16
927.04017	3.0030992E-16
927.0477	3.002912E-16
927.05523	3.0028184E-16
927.06276	3.0029016E-16
927.0703	3.0030056E-16
927.07783	3.0029744E-16
927.08536	3.003016E-16
927.09289	3.0032344E-16
927.10043	3.0033384E-16
927.10796	3.0032344E-16
927.11549	3.0031616E-16
927.12302	3.0031408E-16
927.13056	3.00312E-16
927.13809	3.0031512E-16
927.14562	3.00312E-16
927.15315	3.003016E-16
927.16069	3.0030264E-16
927.16822	3.0030784E-16
927.17575	3.0030056E-16
927.18328	3.0029744E-16
927.19082	3.0030992E-16
927.19835	3.0031616E-16
927.20588	3.0030992E-16
927.21342	3.0030576E-16
927.22095	3.0030576E-16
927.22848	3.0030472E-16
927.23601	3.0030472E-16
927.24355	3.0029952E-16
927.25108	3.0029016E-16
927.25861	3.00286E-16
927.26614	3.0028912E-16
927.27368	3.0028808E-16
927.28121	3.002756E-16
927.28874	3.0026624E-16
927.29627	3.0026416E-16
927.30381	3.0026208E-16
927.31134	3.0027664E-16
927.31887	3.0030576E-16
927.3264	3.0030992E-16
927.33394	3.002912E-16
927.34147	3.0028496E-16
927.349	3.002756E-16
927.35653	3.0024752E-16
927.36407	3.0023296E-16
927.3716	3.0024128E-16
927.37913	3.0024752E-16
927.38667	3.0025376E-16
927.3942	3.0025792E-16
927.40173	3.0024128E-16
927.40926	3.0023192E-16
927.4168	3.0024856E-16
927.42433	3.0025688E-16
927.43186	3.0026E-16
927.43939	3.002808E-16
927.44693	3.0028704E-16
927.45446	3.0027456E-16
927.46199	3.002652E-16
927.46952	3.0025168E-16
927.47706	3.0023712E-16
927.48459	3.002392E-16
927.49212	3.0024752E-16
927.49965	3.0025896E-16
927.50719	3.0027872E-16
927.51472	3.0028288E-16
927.52225	3.0026832E-16
927.52978	3.0026312E-16
927.53732	3.0026312E-16
927.54485	3.0025272E-16
927.55238	3.0024544E-16
927.55991	3.0025584E-16
927.56745	3.0026416E-16
927.57498	3.0026104E-16
927.58251	3.0026312E-16
927.59005	3.0026624E-16
927.59758	3.0025584E-16
927.60511	3.0025376E-16
927.61264	3.002704E-16
927.62018	3.00286E-16
927.62771	3.0028288E-16
927.63524	3.0027664E-16
927.64277	3.0027664E-16
927.65031	3.002756E-16
927.65784	3.0027248E-16
927.66537	3.0026312E-16
927.6729	3.0024856E-16
927.68044	3.002496E-16
927.68797	3.002652E-16
927.6955	3.0026728E-16
927.70303	3.002704E-16
927.71057	3.0028704E-16
927.7181	3.0029224E-16
927.72563	3.002808E-16
927.73316	3.0027248E-16
927.7407	3.0026312E-16
927.74823	3.0025272E-16
927.75576	3.0024856E-16
927.7633	3.002496E-16
927.77083	3.0025064E-16
927.77836	3.0026E-16
927.78589	3.0027144E-16
927.79343	3.002704E-16
927.80096	3.0026728E-16
927.80849	3.0026832E-16
927.81602	3.002652E-16
927.82356	3.002652E-16
927.83109	3.0027352E-16
927.83862	3.0028288E-16
927.84615	3.0029224E-16
927.85369	3.0029848E-16
927.86122	3.0029536E-16
927.86875	3.0028496E-16
927.87628	3.002808E-16
927.88382	3.0028392E-16
927.89135	3.0029432E-16
927.89888	3.0032136E-16
927.90641	3.003432E-16
927.91395	3.0034424E-16
927.92148	3.003432E-16
927.92901	3.0034736E-16
927.93654	3.0033696E-16
927.94408	3.0032032E-16
927.95161	3.0031824E-16
927.95914	3.0032968E-16
927.96668	3.0033488E-16
927.97421	3.003432E-16
927.98174	3.00364E-16
927.98927	3.0036816E-16
927.99681	3.0035152E-16
928.00434	3.003432E-16
928.01187	3.0034736E-16
928.0194	3.003432E-16
928.02694	3.003276E-16
928.03447	3.0033072E-16
928.042	3.0035672E-16
928.04953	3.0037856E-16
928.05707	3.0038168E-16
928.0646	3.003536E-16
928.07213	3.0032968E-16
928.07966	3.0035256E-16
928.0872	3.0037752E-16
928.09473	3.0037128E-16
928.10226	3.0037544E-16
928.10979	3.003848E-16
928.11733	3.0037024E-16
928.12486	3.0035984E-16
928.13239	3.0037024E-16
928.13993	3.0037856E-16
928.14746	3.0038896E-16
928.15499	3.0040872E-16
928.16252	3.004108E-16
928.17006	3.0040456E-16
928.17759	3.00416E-16
928.18512	3.0042016E-16
928.19265	3.004004E-16
928.20019	3.004056E-16
928.20772	3.0043576E-16
928.21525	3.0042536E-16
928.22278	3.0039208E-16
928.23032	3.0039E-16
928.23785	3.0039416E-16
928.24538	3.0038376E-16
928.25291	3.0038792E-16
928.26045	3.0039728E-16
928.26798	3.0038272E-16
928.27551	3.0036608E-16
928.28304	3.0036192E-16
928.29058	3.0036608E-16
928.29811	3.0037648E-16
928.30564	3.0038688E-16
928.31317	3.0038272E-16
928.32071	3.0037024E-16
928.32824	3.0035984E-16
928.33577	3.0035152E-16
928.34331	3.0035048E-16
928.35084	3.0035984E-16
928.35837	3.0036504E-16
928.3659	3.00364E-16
928.37344	3.0036088E-16
928.38097	3.0036608E-16
928.3885	3.0039E-16
928.39603	3.0040144E-16
928.40357	3.0038376E-16
928.4111	3.0038168E-16
928.41863	3.004056E-16
928.42616	3.0040352E-16
928.4337	3.0039416E-16
928.44123	3.0040456E-16
928.44876	3.0039728E-16
928.45629	3.0036816E-16
928.46383	3.0036504E-16
928.47136	3.003796E-16
928.47889	3.0038792E-16
928.48642	3.003952E-16
928.49396	3.0039416E-16
928.50149	3.003796E-16
928.50902	3.0037544E-16
928.51656	3.0039208E-16
928.52409	3.0040248E-16
928.53162	3.0039728E-16
928.53915	3.003952E-16
928.54669	3.004004E-16
928.55422	3.0040144E-16
928.56175	3.0040664E-16
928.56928	3.0042536E-16
928.57682	3.004368E-16
928.58435	3.0042952E-16
928.59188	3.0043472E-16
928.59941	3.0045656E-16
928.60695	3.00468E-16
928.61448	3.0046696E-16
928.62201	3.0046696E-16
928.62954	3.0046904E-16
928.63708	3.0047632E-16
928.64461	3.0048152E-16
928.65214	3.004784E-16
928.65967	3.0047736E-16
928.66721	3.0048464E-16
928.67474	3.00494E-16
928.68227	3.0051376E-16
928.68981	3.005304E-16
928.69734	3.0052416E-16
928.70487	3.0051064E-16
928.7124	3.0051272E-16
928.71994	3.005148E-16
928.72747	3.0049816E-16
928.735	3.0047424E-16
928.74253	3.0047008E-16
928.75007	3.004784E-16
928.7576	3.0048048E-16
928.76513	3.0048464E-16
928.77266	3.0049608E-16
928.7802	3.0050752E-16
928.78773	3.0051688E-16
928.79526	3.0052624E-16
928.80279	3.0052832E-16
928.81033	3.0052936E-16
928.81786	3.0054392E-16
928.82539	3.005668E-16
928.83292	3.0059384E-16
928.84046	3.006136E-16
928.84799	3.0062088E-16
928.85552	3.0063128E-16
928.86305	3.0064272E-16
928.87059	3.0064376E-16
928.87812	3.0064688E-16
928.88565	3.0064792E-16
928.89319	3.0063232E-16
928.90072	3.0062712E-16
928.90825	3.0063128E-16
928.91578	3.0061464E-16
928.92332	3.005928E-16
928.93085	3.0058448E-16
928.93838	3.0056264E-16
928.94591	3.0054288E-16
928.95345	3.0055328E-16
928.96098	3.0056368E-16
928.96851	3.0056264E-16
928.97604	3.0056472E-16
928.98358	3.0055744E-16
928.99111	3.0054496E-16
928.99864	3.0055224E-16
929.00617	3.005668E-16
929.01371	3.0056576E-16
929.02124	3.0056056E-16
929.02877	3.0055952E-16
929.0363	3.0056056E-16
929.04384	3.0056368E-16
929.05137	3.0057096E-16
929.0589	3.0057928E-16
929.06644	3.0058136E-16
929.07397	3.00572E-16
929.0815	3.0056784E-16
929.08903	3.0057408E-16
929.09657	3.0057616E-16
929.1041	3.005772E-16
929.11163	3.0057824E-16
929.11916	3.0057824E-16
929.1267	3.0058448E-16
929.13423	3.0058136E-16
929.14176	3.0056784E-16
929.14929	3.0056888E-16
929.15683	3.0057824E-16
929.16436	3.00572E-16
929.17189	3.005616E-16
929.17942	3.0056888E-16
929.18696	3.0058552E-16
929.19449	3.005928E-16
929.20202	3.0058344E-16
929.20955	3.0056368E-16
929.21709	3.0055432E-16
929.22462	3.005668E-16
929.23215	3.0058656E-16
929.23968	3.0058552E-16
929.24722	3.005616E-16
929.25475	3.0053872E-16
929.26228	3.0053456E-16
929.26982	3.0053248E-16
929.27735	3.0052832E-16
929.28488	3.005356E-16
929.29241	3.0053872E-16
929.29995	3.0053352E-16
929.30748	3.0053352E-16
929.31501	3.0053144E-16
929.32254	3.0052624E-16
929.33008	3.005304E-16
929.33761	3.0053248E-16
929.34514	3.0052624E-16
929.35267	3.0052312E-16
929.36021	3.0050544E-16
929.36774	3.0047216E-16
929.37527	3.004524E-16
929.3828	3.0044824E-16
929.39034	3.00442E-16
929.39787	3.0043784E-16
929.4054	3.0044408E-16
929.41293	3.0045032E-16
929.42047	3.0044304E-16
929.428	3.0043888E-16
929.43553	3.00442E-16
929.44307	3.0043784E-16
929.4506	3.0042848E-16
929.45813	3.0042432E-16
929.46566	3.0042536E-16
929.4732	3.0042328E-16
929.48073	3.0041912E-16
929.48826	3.0040976E-16
929.49579	3.0040976E-16
929.50333	3.0042952E-16
929.51086	3.0043576E-16
929.51839	3.0041496E-16
929.52592	3.0040664E-16
929.53346	3.004108E-16
929.54099	3.0040144E-16
929.54852	3.0039832E-16
929.55605	3.0039208E-16
929.56359	3.003692E-16
929.57112	3.0037024E-16
929.57865	3.0039208E-16
929.58618	3.0038792E-16
929.59372	3.0037752E-16
929.60125	3.0038792E-16
929.60878	3.0038792E-16
929.61631	3.0036712E-16
929.62385	3.0035152E-16
929.63138	3.0035776E-16
929.63891	3.0036816E-16
929.64645	3.0036192E-16
929.65398	3.0035672E-16
929.66151	3.0036504E-16
929.66904	3.0036088E-16
929.67658	3.003536E-16
929.68411	3.0037544E-16
929.69164	3.0039208E-16
929.69917	3.0038376E-16
929.70671	3.0039E-16
929.71424	3.0040456E-16
929.72177	3.003848E-16
929.7293	3.003588E-16
929.73684	3.0035984E-16
929.74437	3.0037024E-16
929.7519	3.0037648E-16
929.75943	3.003796E-16
929.76697	3.003796E-16
929.7745	3.0038688E-16
929.78203	3.0039312E-16
929.78956	3.0038584E-16
929.7971	3.0038688E-16
929.80463	3.0039832E-16
929.81216	3.0040352E-16
929.8197	3.0039624E-16
929.82723	3.0038168E-16
929.83476	3.0037544E-16
929.84229	3.003848E-16
929.84983	3.0038376E-16
929.85736	3.0037648E-16
929.86489	3.0039E-16
929.87242	3.0039312E-16
929.87996	3.0037544E-16
929.88749	3.003796E-16
929.89502	3.0039208E-16
929.90255	3.0039104E-16
929.91009	3.004056E-16
929.91762	3.0043264E-16
929.92515	3.00442E-16
929.93268	3.0043472E-16
929.94022	3.004264E-16
929.94775	3.0043056E-16
929.95528	3.0044824E-16
929.96281	3.0045032E-16
929.97035	3.004368E-16
929.97788	3.0045032E-16
929.98541	3.0048048E-16
929.99295	3.0050128E-16
930.00048	3.0052104E-16
930.00801	3.0053352E-16
930.01554	3.0053872E-16
930.02308	3.0054184E-16
930.03061	3.0053248E-16
930.03814	3.005304E-16
930.04567	3.005616E-16
930.05321	3.0058864E-16
930.06074	3.0059384E-16
930.06827	3.0060112E-16
930.0758	3.006084E-16
930.08334	3.0060528E-16
930.09087	3.0061464E-16
930.0984	3.0063856E-16
930.10593	3.0065728E-16
930.11347	3.0067704E-16
930.121	3.0069888E-16
930.12853	3.0071656E-16
930.13606	3.0073528E-16
930.1436	3.0074256E-16
930.15113	3.007332E-16
930.15866	3.0074464E-16
930.16619	3.0078312E-16
930.17373	3.0081016E-16
930.18126	3.0081744E-16
930.18879	3.0083408E-16
930.19633	3.0086632E-16
930.20386	3.0090168E-16
930.21139	3.00936E-16
930.21892	3.009724E-16
930.22646	3.0099736E-16
930.23399	3.0100464E-16
930.24152	3.0102336E-16
930.24905	3.0105872E-16
930.25659	3.0108368E-16
930.26412	3.0110656E-16
930.27165	3.011336E-16
930.27918	3.0115128E-16
930.28672	3.011804E-16
930.29425	3.0123136E-16
930.30178	3.0126568E-16
930.30931	3.012792E-16
930.31685	3.0130416E-16
930.32438	3.013312E-16
930.33191	3.0135616E-16
930.33944	3.0139568E-16
930.34698	3.014404E-16
930.35451	3.0147784E-16
930.36204	3.0151424E-16
930.36958	3.015444E-16
930.37711	3.0157768E-16
930.38464	3.0162552E-16
930.39217	3.0167024E-16
930.39971	3.0170976E-16
930.40724	3.0175448E-16
930.41477	3.0179504E-16
930.4223	3.0182104E-16
930.42984	3.0184808E-16
930.43737	3.0188448E-16
930.4449	3.0192088E-16
930.45243	3.0194584E-16
930.45997	3.019812E-16
930.4675	3.020384E-16
930.47503	3.0207792E-16
930.48256	3.0208104E-16
930.4901	3.020748E-16
930.49763	3.0206752E-16
930.50516	3.020488E-16
930.51269	3.0202384E-16
930.52023	3.0198848E-16
930.52776	3.0193128E-16
930.53529	3.0186264E-16
930.54282	3.017784E-16
930.55036	3.0167856E-16
930.55789	3.0158808E-16
930.56542	3.0150176E-16
930.57296	3.0139568E-16
930.58049	3.0129376E-16
930.58802	3.0121264E-16
930.59555	3.0112632E-16
930.60309	3.0104416E-16
930.61062	3.0097968E-16
930.61815	3.0091416E-16
930.62568	3.0086216E-16
930.63322	3.0083616E-16
930.64075	3.0079352E-16
930.64828	3.0071968E-16
930.65581	3.0065416E-16
930.66335	3.0062296E-16
930.67088	3.006084E-16
930.67841	3.0057408E-16
930.68594	3.0052728E-16
930.69348	3.0051272E-16
930.70101	3.005096E-16
930.70854	3.0048464E-16
930.71607	3.0046072E-16
930.72361	3.0045032E-16
930.73114	3.0042744E-16
930.73867	3.0040768E-16
930.74621	3.0040768E-16
930.75374	3.0039312E-16
930.76127	3.0036296E-16
930.7688	3.0034632E-16
930.77634	3.0033176E-16
930.78387	3.0030472E-16
930.7914	3.0029432E-16
930.79893	3.0029952E-16
930.80647	3.002912E-16
930.814	3.002808E-16
930.82153	3.002808E-16
930.82906	3.0027768E-16
930.8366	3.0027456E-16
930.84413	3.002756E-16
930.85166	3.0026728E-16
930.85919	3.0025688E-16
930.86673	3.0026E-16
930.87426	3.0026104E-16
930.88179	3.0025896E-16
930.88932	3.0027144E-16
930.89686	3.0028808E-16
930.90439	3.002756E-16
930.91192	3.002496E-16
930.91945	3.0025064E-16
930.92699	3.002704E-16
930.93452	3.0026728E-16
930.94205	3.0024336E-16
930.94959	3.002288E-16
930.95712	3.0022984E-16
930.96465	3.0022568E-16
930.97218	3.0022256E-16
930.97972	3.0023504E-16
930.98725	3.0024752E-16
930.99478	3.0023608E-16
931.00231	3.0022048E-16
931.00985	3.0022672E-16
931.01738	3.0024128E-16
931.02491	3.0024128E-16
931.03244	3.00234E-16
931.03998	3.0022568E-16
931.04751	3.002184E-16
931.05504	3.0021216E-16
931.06257	3.0020904E-16
931.07011	3.0022048E-16
931.07764	3.00234E-16
931.08517	3.0023192E-16
931.0927	3.0023608E-16
931.10024	3.002652E-16
931.10777	3.0027456E-16
931.1153	3.0025064E-16
931.12284	3.0023816E-16
931.13037	3.002392E-16
931.1379	3.0022776E-16
931.14543	3.0022464E-16
931.15297	3.0023816E-16
931.1605	3.0024128E-16
931.16803	3.002392E-16
931.17556	3.0024648E-16
931.1831	3.0025168E-16
931.19063	3.002548E-16
931.19816	3.0025168E-16
931.20569	3.0023712E-16
931.21323	3.0023608E-16
931.22076	3.0025584E-16
931.22829	3.0026104E-16
931.23582	3.0025376E-16
931.24336	3.0026208E-16
931.25089	3.0026416E-16
931.25842	3.0024544E-16
931.26595	3.0023504E-16
931.27349	3.0023712E-16
931.28102	3.0024024E-16
931.28855	3.0026E-16
931.29608	3.0028704E-16
931.30362	3.0029536E-16
931.31115	3.002964E-16
931.31868	3.0029848E-16
931.32622	3.0029432E-16
931.33375	3.0030264E-16
931.34128	3.0030992E-16
931.34881	3.0029328E-16
931.35635	3.0028496E-16
931.36388	3.0030472E-16
931.37141	3.0031408E-16
931.37894	3.0031096E-16
931.38648	3.0032552E-16
931.39401	3.0033904E-16
931.40154	3.0033592E-16
931.40907	3.003276E-16
931.41661	3.0032344E-16
931.42414	3.0032032E-16
931.43167	3.0032136E-16
931.4392	3.0032864E-16
931.44674	3.0033488E-16
931.45427	3.0033072E-16
931.4618	3.0032032E-16
931.46933	3.0031512E-16
931.47687	3.003224E-16
931.4844	3.0032864E-16
931.49193	3.0033072E-16
931.49947	3.0034216E-16
931.507	3.0035568E-16
931.51453	3.0035672E-16
931.52206	3.0035464E-16
931.5296	3.0034736E-16
931.53713	3.0033176E-16
931.54466	3.0033072E-16
931.55219	3.003432E-16
931.55973	3.0034736E-16
931.56726	3.0035256E-16
931.57479	3.0036712E-16
931.58232	3.0037648E-16
931.58986	3.0037544E-16
931.59739	3.003744E-16
931.60492	3.003744E-16
931.61245	3.0037752E-16
931.61999	3.0037232E-16
931.62752	3.0034528E-16
931.63505	3.0031928E-16
931.64258	3.0031408E-16
931.65012	3.0031616E-16
931.65765	3.0031616E-16
931.66518	3.003276E-16
931.67272	3.0034632E-16
931.68025	3.0034944E-16
931.68778	3.00338E-16
931.69531	3.003276E-16
931.70285	3.0032032E-16
931.71038	3.0032656E-16
931.71791	3.0034528E-16
931.72544	3.0034944E-16
931.73298	3.0032968E-16
931.74051	3.003068E-16
931.74804	3.0029328E-16
931.75557	3.0029224E-16
931.76311	3.0030472E-16
931.77064	3.003276E-16
931.77817	3.0034112E-16
931.7857	3.0033696E-16
931.79324	3.003276E-16
931.80077	3.003328E-16
931.8083	3.0034944E-16
931.81583	3.003588E-16
931.82337	3.0035984E-16
931.8309	3.0035152E-16
931.83843	3.0032968E-16
931.84596	3.0030992E-16
931.8535	3.0030888E-16
931.86103	3.003224E-16
931.86856	3.0033696E-16
931.8761	3.0034736E-16
931.88363	3.0034632E-16
931.89116	3.0032448E-16
931.89869	3.0029848E-16
931.90623	3.0030472E-16
931.91376	3.0032448E-16
931.92129	3.003224E-16
931.92882	3.0030784E-16
931.93636	3.003016E-16
931.94389	3.0029848E-16
931.95142	3.003016E-16
931.95895	3.003172E-16
931.96649	3.0032344E-16
931.97402	3.00312E-16
931.98155	3.0030992E-16
931.98908	3.0032344E-16
931.99662	3.00338E-16
932.00415	3.0034424E-16
932.01168	3.0034008E-16
932.01921	3.0033592E-16
932.02675	3.0034632E-16
932.03428	3.0036088E-16
932.04181	3.0035984E-16
932.04935	3.0035776E-16
932.05688	3.0036816E-16
932.06441	3.0037752E-16
932.07194	3.0038272E-16
932.07948	3.0038168E-16
932.08701	3.0037128E-16
932.09454	3.0037024E-16
932.10207	3.0037856E-16
932.10961	3.0036296E-16
932.11714	3.0034424E-16
932.12467	3.003588E-16
932.1322	3.003744E-16
932.13974	3.0035984E-16
932.14727	3.0034632E-16
932.1548	3.003536E-16
932.16233	3.0036088E-16
932.16987	3.0036192E-16
932.1774	3.0036608E-16
932.18493	3.0036816E-16
932.19246	3.0036296E-16
932.2	3.0036608E-16
932.20753	3.0038896E-16
932.21506	3.0040664E-16
932.22259	3.0040456E-16
932.23013	3.0040248E-16
932.23766	3.0039416E-16
932.24519	3.0037544E-16
932.25273	3.0038584E-16
932.26026	3.0041288E-16
932.26779	3.004108E-16
932.27532	3.0040664E-16
932.28286	3.0041912E-16
932.29039	3.0041912E-16
932.29792	3.0041704E-16
932.30545	3.004316E-16
932.31299	3.004316E-16
932.32052	3.00416E-16
932.32805	3.0041288E-16
932.33558	3.0040248E-16
932.34312	3.0039104E-16
932.35065	3.0040664E-16
932.35818	3.004264E-16
932.36571	3.0042328E-16
932.37325	3.0040872E-16
932.38078	3.0039728E-16
932.38831	3.004004E-16
932.39584	3.0041496E-16
932.40338	3.0041808E-16
932.41091	3.004108E-16
932.41844	3.004108E-16
932.42598	3.0041288E-16
932.43351	3.004108E-16
932.44104	3.0041392E-16
932.44857	3.0042016E-16
932.45611	3.0042848E-16
932.46364	3.0043992E-16
932.47117	3.0044408E-16
932.4787	3.004472E-16
932.48624	3.0046072E-16
932.49377	3.0047112E-16
932.5013	3.0046384E-16
932.50883	3.0045344E-16
932.51637	3.0045032E-16
932.5239	3.0045864E-16
932.53143	3.0047528E-16
932.53896	3.004784E-16
932.5465	3.0046384E-16
932.55403	3.0045448E-16
932.56156	3.0045344E-16
932.56909	3.0045968E-16
932.57663	3.0046904E-16
932.58416	3.0047424E-16
932.59169	3.0047424E-16
932.59922	3.0048152E-16
932.60676	3.0049192E-16
932.61429	3.0049816E-16
932.62182	3.0050336E-16
932.62936	3.0050648E-16
932.63689	3.005044E-16
932.64442	3.0049296E-16
932.65195	3.004784E-16
932.65949	3.0047216E-16
932.66702	3.0047632E-16
932.67455	3.0048984E-16
932.68208	3.005096E-16
932.68962	3.0051688E-16
932.69715	3.0051584E-16
932.70468	3.0052104E-16
932.71221	3.0051792E-16
932.71975	3.0050128E-16
932.72728	3.004888E-16
932.73481	3.0047944E-16
932.74234	3.00468E-16
932.74988	3.00468E-16
932.75741	3.0047632E-16
932.76494	3.0049192E-16
932.77247	3.0051792E-16
932.78001	3.0052832E-16
932.78754	3.0051688E-16
932.79507	3.0051168E-16
932.80261	3.0050752E-16
932.81014	3.0049192E-16
932.81767	3.0047528E-16
932.8252	3.0045864E-16
932.83274	3.0044928E-16
932.84027	3.0046488E-16
932.8478	3.004784E-16
932.85533	3.0046904E-16
932.86287	3.0046696E-16
932.8704	3.0046384E-16
932.87793	3.0044096E-16
932.88546	3.0044928E-16
932.893	3.0049504E-16
932.90053	3.0051584E-16
932.90806	3.0050856E-16
932.91559	3.0049296E-16
932.92313	3.0047216E-16
932.93066	3.0045552E-16
932.93819	3.0044824E-16
932.94572	3.0045136E-16
932.95326	3.0046176E-16
932.96079	3.0046696E-16
932.96832	3.0047736E-16
932.97586	3.0049296E-16
932.98339	3.0049504E-16
932.99092	3.0048672E-16
932.99845	3.0048152E-16
933.00599	3.0046176E-16
933.01352	3.004472E-16
933.02105	3.0045656E-16
933.02858	3.0044928E-16
933.03612	3.0042328E-16
933.04365	3.0043056E-16
933.05118	3.004472E-16
933.05871	3.004316E-16
933.06625	3.0041392E-16
933.07378	3.0041184E-16
933.08131	3.0041704E-16
933.08884	3.0043888E-16
933.09638	3.0045656E-16
933.10391	3.0045032E-16
933.11144	3.0044512E-16
933.11897	3.0044096E-16
933.12651	3.0041704E-16
933.13404	3.0039624E-16
933.14157	3.0039208E-16
933.1491	3.0038584E-16
933.15664	3.0039936E-16
933.16417	3.0043264E-16
933.1717	3.004368E-16
933.17924	3.0042952E-16
933.18677	3.0043992E-16
933.1943	3.0044408E-16
933.20183	3.004368E-16
933.20937	3.0043576E-16
933.2169	3.0043264E-16
933.22443	3.004212E-16
933.23196	3.0041288E-16
933.2395	3.0041184E-16
933.24703	3.0041184E-16
933.25456	3.0041392E-16
933.26209	3.0042328E-16
933.26963	3.0042848E-16
933.27716	3.0041912E-16
933.28469	3.0040976E-16
933.29222	3.0041704E-16
933.29976	3.0043056E-16
933.30729	3.004316E-16
933.31482	3.0042432E-16
933.32235	3.0042016E-16
933.32989	3.0041808E-16
933.33742	3.004056E-16
933.34495	3.0039E-16
933.35249	3.0039832E-16
933.36002	3.0042432E-16
933.36755	3.0043472E-16
933.37508	3.0042952E-16
933.38262	3.004264E-16
933.39015	3.0042432E-16
933.39768	3.0042224E-16
933.40521	3.0042224E-16
933.41275	3.0042744E-16
933.42028	3.0043056E-16
933.42781	3.0042432E-16
933.43534	3.004212E-16
933.44288	3.004264E-16
933.45041	3.0042744E-16
933.45794	3.0042328E-16
933.46547	3.004212E-16
933.47301	3.0041704E-16
933.48054	3.0041808E-16
933.48807	3.0042536E-16
933.4956	3.00416E-16
933.50314	3.0040352E-16
933.51067	3.0040768E-16
933.5182	3.0040456E-16
933.52573	3.0039728E-16
933.53327	3.0041288E-16
933.5408	3.0042224E-16
933.54833	3.0040352E-16
933.55587	3.0040248E-16
933.5634	3.0041184E-16
933.57093	3.0039312E-16
933.57846	3.0037648E-16
933.586	3.0038272E-16
933.59353	3.0038896E-16
933.60106	3.0040144E-16
933.60859	3.0041808E-16
933.61613	3.0041704E-16
933.62366	3.0040976E-16
933.63119	3.0040456E-16
933.63872	3.0039E-16
933.64626	3.0038064E-16
933.65379	3.0039312E-16
933.66132	3.0040248E-16
933.66885	3.0039936E-16
933.67639	3.004004E-16
933.68392	3.0039728E-16
933.69145	3.0038688E-16
933.69898	3.0038792E-16
933.70652	3.0039936E-16
933.71405	3.0039832E-16
933.72158	3.0038168E-16
933.72912	3.0037128E-16
933.73665	3.0037232E-16
933.74418	3.0037336E-16
933.75171	3.0037336E-16
933.75925	3.0037336E-16
933.76678	3.0036712E-16
933.77431	3.0036088E-16
933.78184	3.0036712E-16
933.78938	3.0038272E-16
933.79691	3.003952E-16
933.80444	3.0039624E-16
933.81197	3.0038896E-16
933.81951	3.0038792E-16
933.82704	3.0039624E-16
933.83457	3.0038792E-16
933.8421	3.0036608E-16
933.84964	3.0036608E-16
933.85717	3.0038168E-16
933.8647	3.0038272E-16
933.87223	3.0037232E-16
933.87977	3.0037128E-16
933.8873	3.0037752E-16
933.89483	3.003796E-16
933.90236	3.0038064E-16
933.9099	3.0038064E-16
933.91743	3.0037856E-16
933.92496	3.0036504E-16
933.9325	3.0035256E-16
933.94003	3.0036088E-16
933.94756	3.0037128E-16
933.95509	3.0036712E-16
933.96263	3.0037024E-16
933.97016	3.0038584E-16
933.97769	3.003848E-16
933.98522	3.003692E-16
933.99276	3.0035672E-16
934.00029	3.0035568E-16
934.00782	3.0036816E-16
934.01535	3.0037024E-16
934.02289	3.0035152E-16
934.03042	3.0035568E-16
934.03795	3.0038064E-16
934.04548	3.0038168E-16
934.05302	3.0037752E-16
934.06055	3.0038896E-16
934.06808	3.0038272E-16
934.07561	3.0036192E-16
934.08315	3.0036088E-16
934.09068	3.0036816E-16
934.09821	3.0037648E-16
934.10575	3.0039104E-16
934.11328	3.003848E-16
934.12081	3.003588E-16
934.12834	3.0035776E-16
934.13588	3.0037024E-16
934.14341	3.0035672E-16
934.15094	3.0034632E-16
934.15847	3.0035776E-16
934.16601	3.0035984E-16
934.17354	3.0034944E-16
934.18107	3.0033904E-16
934.1886	3.0033488E-16
934.19614	3.0034424E-16
934.20367	3.0034944E-16
934.2112	3.0033904E-16
934.21873	3.0034112E-16
934.22627	3.0035256E-16
934.2338	3.0034216E-16
934.24133	3.0032344E-16
934.24886	3.0031408E-16
934.2564	3.0029952E-16
934.26393	3.0029848E-16
934.27146	3.0032864E-16
934.27899	3.0034944E-16
934.28653	3.0033904E-16
934.29406	3.0033488E-16
934.30159	3.0034736E-16
934.30913	3.0034736E-16
934.31666	3.0032864E-16
934.32419	3.0031096E-16
934.33172	3.0031616E-16
934.33926	3.0032344E-16
934.34679	3.0030888E-16
934.35432	3.0030056E-16
934.36185	3.00312E-16
934.36939	3.0031096E-16
934.37692	3.0029848E-16
934.38445	3.0029744E-16
934.39198	3.0029848E-16
934.39952	3.0029328E-16
934.40705	3.0029432E-16
934.41458	3.002964E-16
934.42211	3.0028496E-16
934.42965	3.002652E-16
934.43718	3.0025896E-16
934.44471	3.0026416E-16
934.45224	3.0026104E-16
934.45978	3.0025376E-16
934.46731	3.0025688E-16
934.47484	3.0026728E-16
934.48238	3.0026624E-16
934.48991	3.0026104E-16
934.49744	3.002652E-16
934.50497	3.0027976E-16
934.51251	3.0029328E-16
934.52004	3.003016E-16
934.52757	3.0030264E-16
934.5351	3.002964E-16
934.54264	3.0028184E-16
934.55017	3.0026624E-16
934.5577	3.002704E-16
934.56523	3.0029536E-16
934.57277	3.00312E-16
934.5803	3.0031096E-16
934.58783	3.0031096E-16
934.59536	3.003172E-16
934.6029	3.0030992E-16
934.61043	3.002912E-16
934.61796	3.0028808E-16
934.62549	3.0029328E-16
934.63303	3.0029224E-16
934.64056	3.002912E-16
934.64809	3.0028912E-16
934.65563	3.0028288E-16
934.66316	3.0028288E-16
934.67069	3.0029016E-16
934.67822	3.0028808E-16
934.68576	3.0028496E-16
934.69329	3.002912E-16
934.70082	3.0029536E-16
934.70835	3.0029952E-16
934.71589	3.0030784E-16
934.72342	3.0030368E-16
934.73095	3.0029536E-16
934.73848	3.0030368E-16
934.74602	3.0030576E-16
934.75355	3.0028912E-16
934.76108	3.00286E-16
934.76861	3.0029848E-16
934.77615	3.003068E-16
934.78368	3.0032448E-16
934.79121	3.0034632E-16
934.79874	3.0033176E-16
934.80628	3.0030056E-16
934.81381	3.0029328E-16
934.82134	3.002964E-16
934.82887	3.0029536E-16
934.83641	3.0029952E-16
934.84394	3.0029848E-16
934.85147	3.0028496E-16
934.85901	3.002808E-16
934.86654	3.0028392E-16
934.87407	3.0027664E-16
934.8816	3.0027768E-16
934.88914	3.0029016E-16
934.89667	3.0028184E-16
934.9042	3.002652E-16
934.91173	3.002704E-16
934.91927	3.0027248E-16
934.9268	3.0026208E-16
934.93433	3.0027144E-16
934.94186	3.0027976E-16
934.9494	3.0026624E-16
934.95693	3.0026832E-16
934.96446	3.0028392E-16
934.97199	3.0027768E-16
934.97953	3.0026936E-16
934.98706	3.002756E-16
934.99459	3.002756E-16
935.00212	3.0027144E-16
935.00966	3.0026624E-16
935.01719	3.0025376E-16
935.02472	3.0024648E-16
935.03226	3.0024544E-16
935.03979	3.002496E-16
935.04732	3.0026E-16
935.05485	3.0025272E-16
935.06239	3.0023088E-16
935.06992	3.0021944E-16
935.07745	3.0020696E-16
935.08498	3.0019136E-16
935.09252	3.0020072E-16
935.10005	3.0021528E-16
935.10758	3.002132E-16
935.11511	3.0021528E-16
935.12265	3.0021424E-16
935.13018	3.0019552E-16
935.13771	3.001872E-16
935.14524	3.002028E-16
935.15278	3.0021736E-16
935.16031	3.002236E-16
935.16784	3.0021944E-16
935.17537	3.0021112E-16
935.18291	3.0022048E-16
935.19044	3.00234E-16
935.19797	3.0022568E-16
935.2055	3.002236E-16
935.21304	3.0023712E-16
935.22057	3.0023088E-16
935.2281	3.0020384E-16
935.23564	3.001924E-16
935.24317	3.0020488E-16
935.2507	3.002236E-16
935.25823	3.002288E-16
935.26577	3.002236E-16
935.2733	3.0022256E-16
935.28083	3.0022464E-16
935.28836	3.0023192E-16
935.2959	3.002444E-16
935.30343	3.0024336E-16
935.31096	3.0022672E-16
935.31849	3.0022152E-16
935.32603	3.0022776E-16
935.33356	3.0023088E-16
935.34109	3.0024128E-16
935.34862	3.0025584E-16
935.35616	3.0025896E-16
935.36369	3.0025376E-16
935.37122	3.0024856E-16
935.37875	3.0025896E-16
935.38629	3.0028392E-16
935.39382	3.0028288E-16
935.40135	3.0026624E-16
935.40889	3.002808E-16
935.41642	3.0029432E-16
935.42395	3.0027872E-16
935.43148	3.0027872E-16
935.43902	3.0029224E-16
935.44655	3.0029328E-16
935.45408	3.0030576E-16
935.46161	3.0032656E-16
935.46915	3.0032448E-16
935.47668	3.0032136E-16
935.48421	3.0032864E-16
935.49174	3.0032968E-16
935.49928	3.003328E-16
935.50681	3.0033488E-16
935.51434	3.0032448E-16
935.52187	3.0031408E-16
935.52941	3.0030264E-16
935.53694	3.0029848E-16
935.54447	3.0032032E-16
935.552	3.0034112E-16
935.55954	3.0032968E-16
935.56707	3.003172E-16
935.5746	3.0032968E-16
935.58213	3.0033904E-16
935.58967	3.0033592E-16
935.5972	3.00338E-16
935.60473	3.0034008E-16
935.61227	3.0032968E-16
935.6198	3.0031512E-16
935.62733	3.0030888E-16
935.63486	3.00312E-16
935.6424	3.0032344E-16
935.64993	3.0033176E-16
935.65746	3.0032864E-16
935.66499	3.003328E-16
935.67253	3.0035568E-16
935.68006	3.0036608E-16
935.68759	3.0035672E-16
935.69512	3.0034944E-16
935.70266	3.0034424E-16
935.71019	3.0034944E-16
935.71772	3.00364E-16
935.72525	3.0036088E-16
935.73279	3.0033488E-16
935.74032	3.0032032E-16
935.74785	3.0031928E-16
935.75538	3.0031512E-16
935.76292	3.0032136E-16
935.77045	3.0033592E-16
935.77798	3.0032656E-16
935.78552	3.0030992E-16
935.79305	3.0031096E-16
935.80058	3.0030576E-16
935.80811	3.0029744E-16
935.81565	3.0029848E-16
935.82318	3.0029432E-16
935.83071	3.0028912E-16
935.83824	3.0029328E-16
935.84578	3.0029328E-16
935.85331	3.002912E-16
935.86084	3.0030368E-16
935.86837	3.0032136E-16
935.87591	3.0033384E-16
935.88344	3.0034944E-16
935.89097	3.0035776E-16
935.8985	3.0035048E-16
935.90604	3.003432E-16
935.91357	3.0034008E-16
935.9211	3.00338E-16
935.92863	3.0034112E-16
935.93617	3.003432E-16
935.9437	3.0034528E-16
935.95123	3.0035568E-16
935.95877	3.0035776E-16
935.9663	3.003536E-16
935.97383	3.0035464E-16
935.98136	3.0034736E-16
935.9889	3.0033488E-16
935.99643	3.0034112E-16
936.00396	3.0036088E-16
936.01149	3.0037232E-16
936.01903	3.0036816E-16
936.02656	3.003588E-16
936.03409	3.0035048E-16
936.04162	3.003432E-16
936.04916	3.0033488E-16
936.05669	3.0034008E-16
936.06422	3.0037336E-16
936.07175	3.0039832E-16
936.07929	3.0039624E-16
936.08682	3.0039312E-16
936.09435	3.0038376E-16
936.10188	3.0036192E-16
936.10942	3.0036296E-16
936.11695	3.0036712E-16
936.12448	3.0034632E-16
936.13201	3.0034528E-16
936.13955	3.0037648E-16
936.14708	3.0038896E-16
936.15461	3.0038272E-16
936.16215	3.0038896E-16
936.16968	3.0039416E-16
936.17721	3.0039624E-16
936.18474	3.0039728E-16
936.19228	3.0038792E-16
936.19981	3.0038272E-16
936.20734	3.0038792E-16
936.21487	3.0038376E-16
936.22241	3.0038272E-16
936.22994	3.0039E-16
936.23747	3.003848E-16
936.245	3.00364E-16
936.25254	3.003432E-16
936.26007	3.0033488E-16
936.2676	3.0034736E-16
936.27513	3.0037024E-16
936.28267	3.0037752E-16
936.2902	3.0037336E-16
936.29773	3.0037336E-16
936.30526	3.0037752E-16
936.3128	3.0038376E-16
936.32033	3.0038792E-16
936.32786	3.0038792E-16
936.3354	3.0038584E-16
936.34293	3.0038168E-16
936.35046	3.0037232E-16
936.35799	3.0037544E-16
936.36553	3.0040352E-16
936.37306	3.00416E-16
936.38059	3.004004E-16
936.38812	3.0040144E-16
936.39566	3.0041912E-16
936.40319	3.0042016E-16
936.41072	3.0040872E-16
936.41825	3.0039104E-16
936.42579	3.003796E-16
936.43332	3.0038792E-16
936.44085	3.0039728E-16
936.44838	3.0038584E-16
936.45592	3.0037128E-16
936.46345	3.0036608E-16
936.47098	3.003744E-16
936.47851	3.0039624E-16
936.48605	3.0041288E-16
936.49358	3.0041496E-16
936.50111	3.004108E-16
936.50864	3.0040248E-16
936.51618	3.003952E-16
936.52371	3.0039104E-16
936.53124	3.0039416E-16
936.53878	3.0040664E-16
936.54631	3.0042328E-16
936.55384	3.0043056E-16
936.56137	3.0043264E-16
936.56891	3.0044512E-16
936.57644	3.0046696E-16
936.58397	3.0048152E-16
936.5915	3.0048256E-16
936.59904	3.0047112E-16
936.60657	3.0046488E-16
936.6141	3.0047528E-16
936.62163	3.0049088E-16
936.62917	3.0049504E-16
936.6367	3.0049296E-16
936.64423	3.0049296E-16
936.65176	3.0050544E-16
936.6593	3.0053144E-16
936.66683	3.0053872E-16
936.67436	3.0052312E-16
936.68189	3.0051376E-16
936.68943	3.0050856E-16
936.69696	3.005044E-16
936.70449	3.0051792E-16
936.71203	3.0053664E-16
936.71956	3.0053872E-16
936.72709	3.005408E-16
936.73462	3.0055016E-16
936.74216	3.0055744E-16
936.74969	3.0056576E-16
936.75722	3.0057408E-16
936.76475	3.005668E-16
936.77229	3.0056368E-16
936.77982	3.0058032E-16
936.78735	3.0059384E-16
936.79488	3.0058864E-16
936.80242	3.005772E-16
936.80995	3.0056888E-16
936.81748	3.0056888E-16
936.82501	3.0057616E-16
936.83255	3.0058448E-16
936.84008	3.0059488E-16
936.84761	3.0061256E-16
936.85514	3.0063024E-16
936.86268	3.006396E-16
936.87021	3.0064376E-16
936.87774	3.0065E-16
936.88527	3.0065832E-16
936.89281	3.0064584E-16
936.90034	3.0061048E-16
936.90787	3.0059696E-16
936.91541	3.0061048E-16
936.92294	3.0062608E-16
936.93047	3.0063752E-16
936.938	3.0063752E-16
936.94554	3.0062296E-16
936.95307	3.006136E-16
936.9606	3.0061672E-16
936.96813	3.0062608E-16
936.97567	3.0064064E-16
936.9832	3.0064168E-16
936.99073	3.0063648E-16
936.99826	3.0065E-16
937.0058	3.006708E-16
937.01333	3.0067392E-16
937.02086	3.0066768E-16
937.02839	3.0065208E-16
937.03593	3.0063856E-16
937.04346	3.0066456E-16
937.05099	3.0069576E-16
937.05852	3.0068536E-16
937.06606	3.0067184E-16
937.07359	3.006708E-16
937.08112	3.006604E-16
937.08866	3.00676E-16
937.09619	3.0070408E-16
937.10372	3.0068224E-16
937.11125	3.0065312E-16
937.11879	3.0066456E-16
937.12632	3.0066976E-16
937.13385	3.0065936E-16
937.14138	3.0067184E-16
937.14892	3.0068016E-16
937.15645	3.006656E-16
937.16398	3.0065624E-16
937.17151	3.006552E-16
937.17905	3.0065832E-16
937.18658	3.0066872E-16
937.19411	3.0066872E-16
937.20164	3.0065728E-16
937.20918	3.0066144E-16
937.21671	3.0067288E-16
937.22424	3.00676E-16
937.23177	3.0067912E-16
937.23931	3.006812E-16
937.24684	3.0067704E-16
[truncated: 4,441 more rows]
