# Supplementary material for: Nitrogen-Broadening Parameters for Atmospheric Spectra Modelling of the ν3 Band of SF6
Source: Molecules. 2022 Jan 19;27(3):646. doi: 10.3390/molecules27030646 (PMC8838927; doi:10.3390/molecules27030646)
Supplement: Supplementary file 1 [file molecules-27-00646-s001.zip › P270K 100mb.dat]

922.18917	2.0019344E-16
922.18964	2.0018824E-16
922.19011	2.0018096E-16
922.19058	2.001716E-16
922.19105	2.0016328E-16
922.19152	2.0015496E-16
922.192	2.0014768E-16
922.19247	2.0014144E-16
922.19294	2.0013728E-16
922.19341	2.0013416E-16
922.19388	2.0013208E-16
922.19435	2.0013208E-16
922.19482	2.0013208E-16
922.19529	2.0013312E-16
922.19576	2.0013416E-16
922.19623	2.001352E-16
922.1967	2.0013728E-16
922.19717	2.0013832E-16
922.19765	2.0014144E-16
922.19812	2.0014456E-16
922.19859	2.0014768E-16
922.19906	2.0015288E-16
922.19953	2.0015704E-16
922.2	2.001612E-16
922.20047	2.0016536E-16
922.20094	2.0016848E-16
922.20141	2.0016952E-16
922.20188	2.0016848E-16
922.20235	2.0016536E-16
922.20282	2.001612E-16
922.20329	2.0015496E-16
922.20377	2.0014872E-16
922.20424	2.0014352E-16
922.20471	2.0013832E-16
922.20518	2.001352E-16
922.20565	2.0013416E-16
922.20612	2.0013416E-16
922.20659	2.0013728E-16
922.20706	2.001404E-16
922.20753	2.001456E-16
922.208	2.001508E-16
922.20847	2.0015496E-16
922.20894	2.0015912E-16
922.20942	2.0016328E-16
922.20989	2.0016536E-16
922.21036	2.0016744E-16
922.21083	2.0016952E-16
922.2113	2.001716E-16
922.21177	2.0017472E-16
922.21224	2.0017888E-16
922.21271	2.0018304E-16
922.21318	2.0018824E-16
922.21365	2.001924E-16
922.21412	2.0019656E-16
922.21459	2.001976E-16
922.21507	2.0019656E-16
922.21554	2.001924E-16
922.21601	2.0018512E-16
922.21648	2.0017576E-16
922.21695	2.0016328E-16
922.21742	2.0014976E-16
922.21789	2.0013728E-16
922.21836	2.0012688E-16
922.21883	2.0011856E-16
922.2193	2.0011336E-16
922.21977	2.0011336E-16
922.22024	2.0011752E-16
922.22072	2.0012584E-16
922.22119	2.0013624E-16
922.22166	2.0014768E-16
922.22213	2.0016016E-16
922.2226	2.0017056E-16
922.22307	2.0017992E-16
922.22354	2.0018512E-16
922.22401	2.001872E-16
922.22448	2.001872E-16
922.22495	2.0018304E-16
922.22542	2.0017784E-16
922.22589	2.001716E-16
922.22636	2.0016536E-16
922.22684	2.0016016E-16
922.22731	2.00156E-16
922.22778	2.0015288E-16
922.22825	2.0015184E-16
922.22872	2.0015184E-16
922.22919	2.0015288E-16
922.22966	2.0015392E-16
922.23013	2.0015392E-16
922.2306	2.0015392E-16
922.23107	2.0015184E-16
922.23154	2.0014872E-16
922.23201	2.0014456E-16
922.23249	2.0013936E-16
922.23296	2.0013416E-16
922.23343	2.0012896E-16
922.2339	2.001248E-16
922.23437	2.0012064E-16
922.23484	2.0011752E-16
922.23531	2.0011648E-16
922.23578	2.0011544E-16
922.23625	2.001144E-16
922.23672	2.001144E-16
922.23719	2.001144E-16
922.23766	2.001144E-16
922.23814	2.0011336E-16
922.23861	2.0011128E-16
922.23908	2.001092E-16
922.23955	2.0010608E-16
922.24002	2.0010296E-16
922.24049	2.000988E-16
922.24096	2.0009568E-16
922.24143	2.0009256E-16
922.2419	2.0009048E-16
922.24237	2.0008944E-16
922.24284	2.0008944E-16
922.24331	2.0009152E-16
922.24379	2.000936E-16
922.24426	2.0009776E-16
922.24473	2.0010192E-16
922.2452	2.0010712E-16
922.24567	2.0011128E-16
922.24614	2.0011544E-16
922.24661	2.0011856E-16
922.24708	2.0012064E-16
922.24755	2.0012064E-16
922.24802	2.001196E-16
922.24849	2.0011752E-16
922.24896	2.0011336E-16
922.24944	2.001092E-16
922.24991	2.0010504E-16
922.25038	2.0010192E-16
922.25085	2.000988E-16
922.25132	2.0009672E-16
922.25179	2.0009568E-16
922.25226	2.0009568E-16
922.25273	2.0009568E-16
922.2532	2.0009672E-16
922.25367	2.0009776E-16
922.25414	2.0009672E-16
922.25461	2.0009568E-16
922.25508	2.000936E-16
922.25556	2.0009152E-16
922.25603	2.000884E-16
922.2565	2.0008424E-16
922.25697	2.0008216E-16
922.25744	2.0008112E-16
922.25791	2.0008112E-16
922.25838	2.000832E-16
922.25885	2.0008632E-16
922.25932	2.0009048E-16
922.25979	2.0009464E-16
922.26026	2.000988E-16
922.26073	2.0010088E-16
922.26121	2.0010088E-16
922.26168	2.0009776E-16
922.26215	2.000936E-16
922.26262	2.0008632E-16
922.26309	2.00078E-16
922.26356	2.0006968E-16
922.26403	2.0006344E-16
922.2645	2.0005928E-16
922.26497	2.0005928E-16
922.26544	2.000624E-16
922.26591	2.0007072E-16
922.26638	2.0008112E-16
922.26686	2.000936E-16
922.26733	2.0010608E-16
922.2678	2.0011752E-16
922.26827	2.0012584E-16
922.26874	2.0012896E-16
922.26921	2.0012792E-16
922.26968	2.0012064E-16
922.27015	2.0010816E-16
922.27062	2.000936E-16
922.27109	2.0007592E-16
922.27156	2.0005928E-16
922.27203	2.0004472E-16
922.27251	2.0003328E-16
922.27298	2.0002704E-16
922.27345	2.00026E-16
922.27392	2.0003016E-16
922.27439	2.000364E-16
922.27486	2.0004576E-16
922.27533	2.0005616E-16
922.2758	2.0006448E-16
922.27627	2.0006968E-16
922.27674	2.0007072E-16
922.27721	2.0006864E-16
922.27768	2.000624E-16
922.27815	2.0005304E-16
922.27863	2.0004264E-16
922.2791	2.0003016E-16
922.27957	2.0001976E-16
922.28004	2.000104E-16
922.28051	2.0000416E-16
922.28098	2E-16
922.28145	1.9999896E-16
922.28192	1.9999896E-16
922.28239	2.0000104E-16
922.28286	2.0000208E-16
922.28333	2.0000312E-16
922.2838	2.0000312E-16
922.28428	2.0000208E-16
922.28475	2E-16
922.28522	1.9999792E-16
922.28569	1.9999688E-16
922.28616	1.9999584E-16
922.28663	1.9999688E-16
922.2871	1.9999896E-16
922.28757	2.0000312E-16
922.28804	2.0000832E-16
922.28851	2.0001352E-16
922.28898	2.0001872E-16
922.28945	2.0002184E-16
922.28993	2.0002288E-16
922.2904	2.0002184E-16
922.29087	2.0001768E-16
922.29134	2.0001144E-16
922.29181	2.0000312E-16
922.29228	1.999948E-16
922.29275	1.9998544E-16
922.29322	1.9997816E-16
922.29369	1.9997192E-16
922.29416	1.9996672E-16
922.29463	1.9996464E-16
922.2951	1.999636E-16
922.29558	1.999636E-16
922.29605	1.9996464E-16
922.29652	1.9996568E-16
922.29699	1.9996568E-16
922.29746	1.9996568E-16
922.29793	1.9996568E-16
922.2984	1.9996464E-16
922.29887	1.9996464E-16
922.29934	1.9996568E-16
922.29981	1.9996672E-16
922.30028	1.9996984E-16
922.30075	1.9997504E-16
922.30123	1.9998024E-16
922.3017	1.9998648E-16
922.30217	1.9999272E-16
922.30264	1.9999792E-16
922.30311	2.0000208E-16
922.30358	2.0000312E-16
922.30405	2.0000312E-16
922.30452	2E-16
922.30499	1.9999584E-16
922.30546	1.9999168E-16
922.30593	1.9998752E-16
922.3064	1.9998544E-16
922.30687	1.999844E-16
922.30735	1.9998544E-16
922.30782	1.999896E-16
922.30829	1.999948E-16
922.30876	2.0000208E-16
922.30923	2.0000728E-16
922.3097	2.0001248E-16
922.31017	2.0001352E-16
922.31064	2.0001248E-16
922.31111	2.0000624E-16
922.31158	1.9999792E-16
922.31205	1.9998544E-16
922.31252	1.9997088E-16
922.313	1.9995632E-16
922.31347	1.999428E-16
922.31394	1.999324E-16
922.31441	1.9992512E-16
922.31488	1.99922E-16
922.31535	1.9992304E-16
922.31582	1.9992824E-16
922.31629	1.9993656E-16
922.31676	1.9994696E-16
922.31723	1.9995736E-16
922.3177	1.9996776E-16
922.31817	1.9997608E-16
922.31865	1.9998128E-16
922.31912	1.999844E-16
922.31959	1.9998336E-16
922.32006	1.9998024E-16
922.32053	1.99974E-16
922.321	1.9996672E-16
922.32147	1.999584E-16
922.32194	1.9994904E-16
922.32241	1.9993968E-16
922.32288	1.9993136E-16
922.32335	1.9992304E-16
922.32382	1.9991576E-16
922.3243	1.9990952E-16
922.32477	1.9990432E-16
922.32524	1.9990016E-16
922.32571	1.9989704E-16
922.32618	1.9989496E-16
922.32665	1.9989392E-16
922.32712	1.9989496E-16
922.32759	1.9989704E-16
922.32806	1.999012E-16
922.32853	1.999064E-16
922.329	1.999116E-16
922.32947	1.9991784E-16
922.32994	1.9992304E-16
922.33042	1.9992824E-16
922.33089	1.9993032E-16
922.33136	1.999324E-16
922.33183	1.9993136E-16
922.3323	1.9992928E-16
922.33277	1.9992512E-16
922.33324	1.9992096E-16
922.33371	1.999168E-16
922.33418	1.9991368E-16
922.33465	1.9991056E-16
922.33512	1.9991056E-16
922.33559	1.9991056E-16
922.33607	1.9991264E-16
922.33654	1.999168E-16
922.33701	1.9991992E-16
922.33748	1.9992408E-16
922.33795	1.999272E-16
922.33842	1.9992824E-16
922.33889	1.9992824E-16
922.33936	1.9992616E-16
922.33983	1.9992304E-16
922.3403	1.9991784E-16
922.34077	1.9991264E-16
922.34124	1.9990744E-16
922.34172	1.9990224E-16
922.34219	1.9989912E-16
922.34266	1.9989808E-16
922.34313	1.9989808E-16
922.3436	1.9990016E-16
922.34407	1.9990432E-16
922.34454	1.9990848E-16
922.34501	1.9991472E-16
922.34548	1.9992096E-16
922.34595	1.9992616E-16
922.34642	1.9993032E-16
922.34689	1.9993344E-16
922.34737	1.9993448E-16
922.34784	1.9993448E-16
922.34831	1.999324E-16
922.34878	1.9992928E-16
922.34925	1.9992512E-16
922.34972	1.9991992E-16
922.35019	1.9991472E-16
922.35066	1.9991056E-16
922.35113	1.999064E-16
922.3516	1.9990432E-16
922.35207	1.9990328E-16
922.35254	1.9990328E-16
922.35302	1.9990536E-16
922.35349	1.9990848E-16
922.35396	1.9991368E-16
922.35443	1.9991992E-16
922.3549	1.9992616E-16
922.35537	1.9993136E-16
922.35584	1.999376E-16
922.35631	1.9994176E-16
922.35678	1.9994488E-16
922.35725	1.9994592E-16
922.35772	1.9994488E-16
922.35819	1.999428E-16
922.35866	1.9993864E-16
922.35914	1.999324E-16
922.35961	1.9992616E-16
922.36008	1.9991992E-16
922.36055	1.9991472E-16
922.36102	1.9990952E-16
922.36149	1.999064E-16
922.36196	1.9990536E-16
922.36243	1.9990536E-16
922.3629	1.9990848E-16
922.36337	1.999116E-16
922.36384	1.999168E-16
922.36431	1.99922E-16
922.36479	1.999272E-16
922.36526	1.9993136E-16
922.36573	1.9993448E-16
922.3662	1.9993552E-16
922.36667	1.9993552E-16
922.36714	1.9993448E-16
922.36761	1.9993136E-16
922.36808	1.9992824E-16
922.36855	1.9992408E-16
922.36902	1.9992096E-16
922.36949	1.9991784E-16
922.36996	1.9991576E-16
922.37044	1.9991576E-16
922.37091	1.9991576E-16
922.37138	1.9991784E-16
922.37185	1.9992096E-16
922.37232	1.9992408E-16
922.37279	1.9992824E-16
922.37326	1.9993136E-16
922.37373	1.9993448E-16
922.3742	1.9993656E-16
922.37467	1.9993864E-16
922.37514	1.9993864E-16
922.37561	1.9993968E-16
922.37609	1.9993968E-16
922.37656	1.9993968E-16
922.37703	1.9994072E-16
922.3775	1.9994176E-16
922.37797	1.9994488E-16
922.37844	1.99948E-16
922.37891	1.9995216E-16
922.37938	1.9995632E-16
922.37985	1.9996152E-16
922.38032	1.9996568E-16
922.38079	1.9996776E-16
922.38126	1.9996984E-16
922.38173	1.9996984E-16
922.38221	1.9996776E-16
922.38268	1.999636E-16
922.38315	1.9995944E-16
922.38362	1.9995424E-16
922.38409	1.9994904E-16
922.38456	1.9994488E-16
922.38503	1.9994176E-16
922.3855	1.9994072E-16
922.38597	1.999428E-16
922.38644	1.9994696E-16
922.38691	1.9995216E-16
922.38738	1.9996048E-16
922.38786	1.999688E-16
922.38833	1.9997712E-16
922.3888	1.999844E-16
922.38927	1.9999064E-16
922.38974	1.999948E-16
922.39021	1.9999584E-16
922.39068	1.9999376E-16
922.39115	1.999896E-16
922.39162	1.9998336E-16
922.39209	1.9997712E-16
922.39256	1.9996984E-16
922.39303	1.999636E-16
922.39351	1.999584E-16
922.39398	1.9995632E-16
922.39445	1.9995632E-16
922.39492	1.9996048E-16
922.39539	1.9996672E-16
922.39586	1.9997504E-16
922.39633	1.9998544E-16
922.3968	1.9999584E-16
922.39727	2.0000728E-16
922.39774	2.000156E-16
922.39821	2.0002392E-16
922.39868	2.0002808E-16
922.39916	2.000312E-16
922.39963	2.000312E-16
922.4001	2.0002912E-16
922.40057	2.0002496E-16
922.40104	2.000208E-16
922.40151	2.0001664E-16
922.40198	2.0001456E-16
922.40245	2.0001248E-16
922.40292	2.0001248E-16
922.40339	2.0001456E-16
922.40386	2.0001872E-16
922.40433	2.0002288E-16
922.4048	2.0002808E-16
922.40528	2.0003328E-16
922.40575	2.0003744E-16
922.40622	2.0003952E-16
922.40669	2.0003952E-16
922.40716	2.000364E-16
922.40763	2.0003224E-16
922.4081	2.00026E-16
922.40857	2.0001872E-16
922.40904	2.0001248E-16
922.40951	2.0000624E-16
922.40998	2.0000208E-16
922.41045	2E-16
922.41093	2E-16
922.4114	2.0000416E-16
922.41187	2.0000936E-16
922.41234	2.0001664E-16
922.41281	2.0002496E-16
922.41328	2.0003224E-16
922.41375	2.0003848E-16
922.41422	2.0004368E-16
922.41469	2.0004576E-16
922.41516	2.0004472E-16
922.41563	2.000416E-16
922.4161	2.0003536E-16
922.41658	2.0002912E-16
922.41705	2.0002184E-16
922.41752	2.0001664E-16
922.41799	2.0001144E-16
922.41846	2.0000936E-16
922.41893	2.0000936E-16
922.4194	2.0001248E-16
922.41987	2.0001768E-16
922.42034	2.0002392E-16
922.42081	2.0003224E-16
922.42128	2.0004056E-16
922.42175	2.0004784E-16
922.42223	2.0005408E-16
922.4227	2.0005824E-16
922.42317	2.0006032E-16
922.42364	2.0006136E-16
922.42411	2.0006032E-16
922.42458	2.0005824E-16
922.42505	2.0005512E-16
922.42552	2.0005304E-16
922.42599	2.0004992E-16
922.42646	2.0004784E-16
922.42693	2.000468E-16
922.4274	2.0004576E-16
922.42788	2.0004472E-16
922.42835	2.0004368E-16
922.42882	2.0004368E-16
922.42929	2.0004264E-16
922.42976	2.000416E-16
922.43023	2.0004056E-16
922.4307	2.0004056E-16
922.43117	2.000416E-16
922.43164	2.0004472E-16
922.43211	2.0004992E-16
922.43258	2.0005616E-16
922.43305	2.0006552E-16
922.43352	2.0007592E-16
922.434	2.0008736E-16
922.43447	2.0009984E-16
922.43494	2.0011024E-16
922.43541	2.001196E-16
922.43588	2.001248E-16
922.43635	2.0012792E-16
922.43682	2.0012688E-16
922.43729	2.0012168E-16
922.43776	2.0011336E-16
922.43823	2.0010296E-16
922.4387	2.0009048E-16
922.43917	2.00078E-16
922.43965	2.0006656E-16
922.44012	2.0005616E-16
922.44059	2.0004888E-16
922.44106	2.0004368E-16
922.44153	2.0004264E-16
922.442	2.0004472E-16
922.44247	2.0004888E-16
922.44294	2.0005616E-16
922.44341	2.0006344E-16
922.44388	2.000728E-16
922.44435	2.0008112E-16
922.44482	2.000884E-16
922.4453	2.0009568E-16
922.44577	2.0010088E-16
922.44624	2.00104E-16
922.44671	2.0010712E-16
922.44718	2.0010816E-16
922.44765	2.001092E-16
922.44812	2.0011024E-16
922.44859	2.0011024E-16
922.44906	2.0011128E-16
922.44953	2.0011128E-16
922.45	2.0011232E-16
922.45047	2.0011336E-16
922.45095	2.0011336E-16
922.45142	2.0011336E-16
922.45189	2.0011232E-16
922.45236	2.0011024E-16
922.45283	2.0010608E-16
922.4533	2.0010192E-16
922.45377	2.0009568E-16
922.45424	2.0008944E-16
922.45471	2.000832E-16
922.45518	2.0007696E-16
922.45565	2.0007176E-16
922.45612	2.0006864E-16
922.45659	2.000676E-16
922.45707	2.0006864E-16
922.45754	2.0007176E-16
922.45801	2.0007592E-16
922.45848	2.000832E-16
922.45895	2.0008944E-16
922.45942	2.0009672E-16
922.45989	2.0010296E-16
922.46036	2.0010712E-16
922.46083	2.0010816E-16
922.4613	2.0010816E-16
922.46177	2.0010504E-16
922.46224	2.0009984E-16
922.46272	2.000936E-16
922.46319	2.0008736E-16
922.46366	2.0008112E-16
922.46413	2.00078E-16
922.4646	2.0007696E-16
922.46507	2.0007904E-16
922.46554	2.0008424E-16
922.46601	2.0009256E-16
922.46648	2.00104E-16
922.46695	2.0011544E-16
922.46742	2.0012688E-16
922.46789	2.0013624E-16
922.46837	2.0014352E-16
922.46884	2.0014664E-16
922.46931	2.0014664E-16
922.46978	2.0014248E-16
922.47025	2.001352E-16
922.47072	2.0012688E-16
922.47119	2.0011648E-16
922.47166	2.0010712E-16
922.47213	2.000988E-16
922.4726	2.0009464E-16
922.47307	2.0009256E-16
922.47354	2.000936E-16
922.47402	2.0009776E-16
922.47449	2.00104E-16
922.47496	2.0011024E-16
922.47543	2.0011752E-16
922.4759	2.0012272E-16
922.47637	2.001248E-16
922.47684	2.001248E-16
922.47731	2.0012168E-16
922.47778	2.0011544E-16
922.47825	2.0010712E-16
922.47872	2.000988E-16
922.47919	2.0009048E-16
922.47967	2.000832E-16
922.48014	2.00078E-16
922.48061	2.0007592E-16
922.48108	2.00078E-16
922.48155	2.0008216E-16
922.48202	2.000884E-16
922.48249	2.0009672E-16
922.48296	2.0010608E-16
922.48343	2.0011544E-16
922.4839	2.0012272E-16
922.48437	2.0012896E-16
922.48484	2.0013312E-16
922.48531	2.001352E-16
922.48579	2.001352E-16
922.48626	2.0013312E-16
922.48673	2.0013104E-16
922.4872	2.0012792E-16
922.48767	2.001248E-16
922.48814	2.0012168E-16
922.48861	2.001196E-16
922.48908	2.0011856E-16
922.48955	2.0011752E-16
922.49002	2.0011752E-16
922.49049	2.0011752E-16
922.49096	2.0011648E-16
922.49144	2.0011648E-16
922.49191	2.001144E-16
922.49238	2.0011232E-16
922.49285	2.0011024E-16
922.49332	2.001092E-16
922.49379	2.0010712E-16
922.49426	2.0010608E-16
922.49473	2.0010608E-16
922.4952	2.0010816E-16
922.49567	2.0011024E-16
922.49614	2.0011336E-16
922.49661	2.0011752E-16
922.49709	2.0012168E-16
922.49756	2.001248E-16
922.49803	2.0012688E-16
922.4985	2.0012792E-16
922.49897	2.0012688E-16
922.49944	2.0012376E-16
922.49991	2.0011752E-16
922.50038	2.0011024E-16
922.50085	2.0010192E-16
922.50132	2.0009256E-16
922.50179	2.000832E-16
922.50226	2.0007488E-16
922.50274	2.000676E-16
922.50321	2.0006344E-16
922.50368	2.0006136E-16
922.50415	2.000624E-16
922.50462	2.0006656E-16
922.50509	2.000728E-16
922.50556	2.0008008E-16
922.50603	2.0008944E-16
922.5065	2.0009984E-16
922.50697	2.001092E-16
922.50744	2.0011752E-16
922.50791	2.0012376E-16
922.50838	2.0012896E-16
922.50886	2.0013104E-16
922.50933	2.0013312E-16
922.5098	2.0013312E-16
922.51027	2.0013208E-16
922.51074	2.0013104E-16
922.51121	2.0013E-16
922.51168	2.0013E-16
922.51215	2.0013E-16
922.51262	2.0013104E-16
922.51309	2.0013312E-16
922.51356	2.001352E-16
922.51403	2.0013728E-16
922.51451	2.0013832E-16
922.51498	2.0013936E-16
922.51545	2.0013936E-16
922.51592	2.0013832E-16
922.51639	2.0013624E-16
922.51686	2.0013312E-16
922.51733	2.0013E-16
922.5178	2.0012688E-16
922.51827	2.001248E-16
922.51874	2.001248E-16
922.51921	2.001248E-16
922.51968	2.0012688E-16
922.52016	2.0013104E-16
922.52063	2.0013624E-16
922.5211	2.0014248E-16
922.52157	2.0014976E-16
922.52204	2.00156E-16
922.52251	2.001612E-16
922.52298	2.001664E-16
922.52345	2.0016848E-16
922.52392	2.0016952E-16
922.52439	2.0016952E-16
922.52486	2.001664E-16
922.52533	2.0016224E-16
922.52581	2.0015808E-16
922.52628	2.0015184E-16
922.52675	2.001456E-16
922.52722	2.001404E-16
922.52769	2.001352E-16
922.52816	2.0013104E-16
922.52863	2.0012792E-16
922.5291	2.0012688E-16
922.52957	2.0012688E-16
922.53004	2.0012896E-16
922.53051	2.0013208E-16
922.53098	2.0013624E-16
922.53145	2.001404E-16
922.53193	2.001456E-16
922.5324	2.0014976E-16
922.53287	2.0015392E-16
922.53334	2.0015704E-16
922.53381	2.0015912E-16
922.53428	2.0015912E-16
922.53475	2.0015704E-16
922.53522	2.0015392E-16
922.53569	2.0014976E-16
922.53616	2.0014456E-16
922.53663	2.0013832E-16
922.5371	2.0013208E-16
922.53758	2.0012688E-16
922.53805	2.0012272E-16
922.53852	2.001196E-16
922.53899	2.0011752E-16
922.53946	2.0011752E-16
922.53993	2.0011752E-16
922.5404	2.001196E-16
922.54087	2.0012168E-16
922.54134	2.001248E-16
922.54181	2.0012688E-16
922.54228	2.0012896E-16
922.54275	2.0013E-16
922.54323	2.0013104E-16
922.5437	2.0013104E-16
922.54417	2.0013104E-16
922.54464	2.0012896E-16
922.54511	2.0012792E-16
922.54558	2.0012584E-16
922.54605	2.0012272E-16
922.54652	2.0012064E-16
922.54699	2.001196E-16
922.54746	2.0011856E-16
922.54793	2.0011752E-16
922.5484	2.0011856E-16
922.54888	2.001196E-16
922.54935	2.0012376E-16
922.54982	2.0012792E-16
922.55029	2.0013416E-16
922.55076	2.0014144E-16
922.55123	2.0014872E-16
922.5517	2.0015704E-16
922.55217	2.0016432E-16
922.55264	2.0017056E-16
922.55311	2.0017472E-16
922.55358	2.001768E-16
922.55405	2.0017576E-16
922.55453	2.0017264E-16
922.555	2.0016744E-16
922.55547	2.0015912E-16
922.55594	2.001508E-16
922.55641	2.0014144E-16
922.55688	2.0013312E-16
922.55735	2.0012688E-16
922.55782	2.0012272E-16
922.55829	2.0012168E-16
922.55876	2.0012376E-16
922.55923	2.0012792E-16
922.5597	2.0013312E-16
922.56017	2.0013832E-16
922.56065	2.0014456E-16
922.56112	2.0014872E-16
922.56159	2.001508E-16
922.56206	2.001508E-16
922.56253	2.0014872E-16
922.563	2.001456E-16
922.56347	2.001404E-16
922.56394	2.0013624E-16
922.56441	2.0013312E-16
922.56488	2.0013104E-16
922.56535	2.0013104E-16
922.56582	2.0013416E-16
922.5663	2.0013936E-16
922.56677	2.0014664E-16
922.56724	2.0015392E-16
922.56771	2.0016016E-16
922.56818	2.001664E-16
922.56865	2.0016952E-16
922.56912	2.0017056E-16
922.56959	2.0016848E-16
922.57006	2.0016432E-16
922.57053	2.0015808E-16
922.571	2.001508E-16
922.57147	2.0014456E-16
922.57195	2.0013936E-16
922.57242	2.0013624E-16
922.57289	2.001352E-16
922.57336	2.0013624E-16
922.57383	2.001404E-16
922.5743	2.001456E-16
922.57477	2.001508E-16
922.57524	2.0015704E-16
922.57571	2.001612E-16
922.57618	2.0016328E-16
922.57665	2.0016328E-16
922.57712	2.0016224E-16
922.5776	2.0015808E-16
922.57807	2.0015288E-16
922.57854	2.0014768E-16
922.57901	2.0014144E-16
922.57948	2.0013624E-16
922.57995	2.0013208E-16
922.58042	2.0012896E-16
922.58089	2.0012688E-16
922.58136	2.0012688E-16
922.58183	2.0012792E-16
922.5823	2.0013E-16
922.58277	2.0013312E-16
922.58324	2.0013728E-16
922.58372	2.0014144E-16
922.58419	2.0014768E-16
922.58466	2.0015288E-16
922.58513	2.0016016E-16
922.5856	2.0016744E-16
922.58607	2.0017368E-16
922.58654	2.0017992E-16
922.58701	2.0018512E-16
922.58748	2.0018824E-16
922.58795	2.0018824E-16
922.58842	2.0018616E-16
922.58889	2.0018096E-16
922.58937	2.0017368E-16
922.58984	2.0016328E-16
922.59031	2.0015288E-16
922.59078	2.0014248E-16
922.59125	2.0013312E-16
922.59172	2.0012688E-16
922.59219	2.0012376E-16
922.59266	2.0012376E-16
922.59313	2.0012896E-16
922.5936	2.0013624E-16
922.59407	2.0014768E-16
922.59454	2.0016016E-16
922.59502	2.0017264E-16
922.59549	2.0018512E-16
922.59596	2.0019448E-16
922.59643	2.0020176E-16
922.5969	2.0020592E-16
922.59737	2.0020592E-16
922.59784	2.0020384E-16
922.59831	2.0019864E-16
922.59878	2.0019344E-16
922.59925	2.001872E-16
922.59972	2.0018096E-16
922.60019	2.0017576E-16
922.60067	2.0017264E-16
922.60114	2.0017056E-16
922.60161	2.0017056E-16
922.60208	2.0017056E-16
922.60255	2.0017264E-16
922.60302	2.0017472E-16
922.60349	2.001768E-16
922.60396	2.0017992E-16
922.60443	2.0018304E-16
922.6049	2.0018616E-16
922.60537	2.0019032E-16
922.60584	2.0019448E-16
922.60632	2.0019968E-16
922.60679	2.0020488E-16
922.60726	2.0020904E-16
922.60773	2.002132E-16
922.6082	2.0021632E-16
922.60867	2.002184E-16
922.60914	2.002184E-16
922.60961	2.0021736E-16
922.61008	2.0021424E-16
922.61055	2.0021112E-16
922.61102	2.0020696E-16
922.61149	2.002028E-16
922.61196	2.0019968E-16
922.61244	2.001976E-16
922.61291	2.0019656E-16
922.61338	2.001976E-16
922.61385	2.0019968E-16
922.61432	2.002028E-16
922.61479	2.0020696E-16
922.61526	2.0021008E-16
922.61573	2.002132E-16
922.6162	2.0021632E-16
922.61667	2.002184E-16
922.61714	2.0021944E-16
922.61761	2.0022048E-16
922.61809	2.0022256E-16
922.61856	2.0022464E-16
922.61903	2.0022776E-16
922.6195	2.0023192E-16
922.61997	2.0023608E-16
922.62044	2.0024128E-16
922.62091	2.0024544E-16
922.62138	2.0024856E-16
922.62185	2.0024856E-16
922.62232	2.0024648E-16
922.62279	2.0024232E-16
922.62326	2.0023504E-16
922.62374	2.0022568E-16
922.62421	2.0021528E-16
922.62468	2.0020488E-16
922.62515	2.001976E-16
922.62562	2.0019136E-16
922.62609	2.0019032E-16
922.62656	2.0019344E-16
922.62703	2.0019968E-16
922.6275	2.0021008E-16
922.62797	2.0022256E-16
922.62844	2.0023712E-16
922.62891	2.0025064E-16
922.62939	2.0026208E-16
922.62986	2.0027144E-16
922.63033	2.0027664E-16
922.6308	2.0027768E-16
922.63127	2.0027664E-16
922.63174	2.0027248E-16
922.63221	2.0026728E-16
922.63268	2.0026104E-16
922.63315	2.002548E-16
922.63362	2.0025064E-16
922.63409	2.0024856E-16
922.63456	2.0024752E-16
922.63503	2.0024856E-16
922.63551	2.0025064E-16
922.63598	2.0025272E-16
922.63645	2.002548E-16
922.63692	2.0025584E-16
922.63739	2.0025584E-16
922.63786	2.0025584E-16
922.63833	2.002548E-16
922.6388	2.0025376E-16
922.63927	2.0025272E-16
922.63974	2.0025376E-16
922.64021	2.0025584E-16
922.64068	2.0026E-16
922.64116	2.002652E-16
922.64163	2.0027144E-16
922.6421	2.0027872E-16
922.64257	2.0028496E-16
922.64304	2.0029016E-16
922.64351	2.0029328E-16
922.64398	2.0029432E-16
922.64445	2.0029432E-16
922.64492	2.002912E-16
922.64539	2.0028808E-16
922.64586	2.0028392E-16
922.64633	2.0027976E-16
922.64681	2.0027768E-16
922.64728	2.0027664E-16
922.64775	2.0027664E-16
922.64822	2.0027872E-16
922.64869	2.0028288E-16
922.64916	2.0028704E-16
922.64963	2.002912E-16
922.6501	2.0029536E-16
922.65057	2.0029848E-16
922.65104	2.0030056E-16
922.65151	2.0030056E-16
922.65198	2.0030056E-16
922.65246	2.0029952E-16
922.65293	2.0029848E-16
922.6534	2.0029744E-16
922.65387	2.0029744E-16
922.65434	2.0029744E-16
922.65481	2.0029952E-16
922.65528	2.0030056E-16
922.65575	2.0030368E-16
922.65622	2.0030576E-16
922.65669	2.0030784E-16
922.65716	2.0030992E-16
922.65763	2.0031096E-16
922.65811	2.0031096E-16
922.65858	2.0031096E-16
922.65905	2.0031096E-16
922.65952	2.0030992E-16
922.65999	2.0031096E-16
922.66046	2.00312E-16
922.66093	2.0031408E-16
922.6614	2.0031616E-16
922.66187	2.0031928E-16
922.66234	2.003224E-16
922.66281	2.0032552E-16
922.66328	2.003276E-16
922.66375	2.0032968E-16
922.66423	2.0033072E-16
922.6647	2.0032968E-16
922.66517	2.0032968E-16
922.66564	2.003276E-16
922.66611	2.0032656E-16
922.66658	2.0032448E-16
922.66705	2.0032344E-16
922.66752	2.0032344E-16
922.66799	2.0032344E-16
922.66846	2.0032344E-16
922.66893	2.0032448E-16
922.6694	2.0032448E-16
922.66988	2.0032448E-16
922.67035	2.0032448E-16
922.67082	2.0032448E-16
922.67129	2.0032344E-16
922.67176	2.0032344E-16
922.67223	2.0032448E-16
922.6727	2.0032656E-16
922.67317	2.0032968E-16
922.67364	2.0033384E-16
922.67411	2.0033904E-16
922.67458	2.0034528E-16
922.67505	2.0035152E-16
922.67553	2.0035672E-16
922.676	2.0036088E-16
922.67647	2.0036296E-16
922.67694	2.0036296E-16
922.67741	2.0035984E-16
922.67788	2.0035464E-16
922.67835	2.0034736E-16
922.67882	2.0033904E-16
922.67929	2.0032968E-16
922.67976	2.0032136E-16
922.68023	2.0031512E-16
922.6807	2.0031096E-16
922.68118	2.0030888E-16
922.68165	2.0030992E-16
922.68212	2.0031408E-16
922.68259	2.0032032E-16
922.68306	2.003276E-16
922.68353	2.0033488E-16
922.684	2.0034216E-16
922.68447	2.003484E-16
922.68494	2.003536E-16
922.68541	2.0035672E-16
922.68588	2.0035776E-16
922.68635	2.0035776E-16
922.68682	2.0035672E-16
922.6873	2.0035464E-16
922.68777	2.0035256E-16
922.68824	2.0035048E-16
922.68871	2.0034944E-16
922.68918	2.0034944E-16
922.68965	2.0035048E-16
922.69012	2.0035152E-16
922.69059	2.0035256E-16
922.69106	2.0035464E-16
922.69153	2.0035568E-16
922.692	2.0035672E-16
922.69247	2.0035672E-16
922.69295	2.0035672E-16
922.69342	2.0035568E-16
922.69389	2.0035464E-16
922.69436	2.0035256E-16
922.69483	2.0035152E-16
922.6953	2.0035048E-16
922.69577	2.0035048E-16
922.69624	2.0035048E-16
922.69671	2.0035256E-16
922.69718	2.0035464E-16
922.69765	2.0035672E-16
922.69812	2.0035984E-16
922.6986	2.0036192E-16
922.69907	2.0036296E-16
922.69954	2.00364E-16
922.70001	2.0036192E-16
922.70048	2.003588E-16
922.70095	2.003536E-16
922.70142	2.0034632E-16
922.70189	2.00338E-16
922.70236	2.0032968E-16
922.70283	2.0032136E-16
922.7033	2.0031408E-16
922.70377	2.0030888E-16
922.70425	2.003068E-16
922.70472	2.0030784E-16
922.70519	2.00312E-16
922.70566	2.0032032E-16
922.70613	2.0033072E-16
922.7066	2.003432E-16
922.70707	2.0035672E-16
922.70754	2.003692E-16
922.70801	2.003796E-16
922.70848	2.0038584E-16
922.70895	2.0038896E-16
922.70942	2.0038792E-16
922.70989	2.0038168E-16
922.71037	2.0037336E-16
922.71084	2.0036192E-16
922.71131	2.0035048E-16
922.71178	2.0033904E-16
922.71225	2.0032864E-16
922.71272	2.003224E-16
922.71319	2.0031928E-16
922.71366	2.0032032E-16
922.71413	2.0032448E-16
922.7146	2.0033072E-16
922.71507	2.0033904E-16
922.71554	2.0034736E-16
922.71602	2.003536E-16
922.71649	2.0035776E-16
922.71696	2.003588E-16
922.71743	2.0035672E-16
922.7179	2.0035152E-16
922.71837	2.003432E-16
922.71884	2.003328E-16
922.71931	2.0032344E-16
922.71978	2.0031408E-16
922.72025	2.003068E-16
922.72072	2.003016E-16
922.72119	2.0029952E-16
922.72167	2.0030056E-16
922.72214	2.0030472E-16
922.72261	2.0030992E-16
922.72308	2.0031616E-16
922.72355	2.003224E-16
922.72402	2.0032864E-16
922.72449	2.003328E-16
922.72496	2.0033488E-16
922.72543	2.0033592E-16
922.7259	2.0033384E-16
922.72637	2.0033176E-16
922.72684	2.0032864E-16
922.72732	2.0032552E-16
922.72779	2.003224E-16
922.72826	2.0032032E-16
922.72873	2.0031928E-16
922.7292	2.0031928E-16
922.72967	2.0032032E-16
922.73014	2.0032136E-16
922.73061	2.0032344E-16
922.73108	2.0032552E-16
922.73155	2.003276E-16
922.73202	2.0032864E-16
922.73249	2.0032968E-16
922.73297	2.0032968E-16
922.73344	2.0032968E-16
922.73391	2.0032864E-16
922.73438	2.003276E-16
922.73485	2.0032656E-16
922.73532	2.0032552E-16
922.73579	2.0032344E-16
922.73626	2.003224E-16
922.73673	2.0032136E-16
922.7372	2.0031928E-16
922.73767	2.0031824E-16
922.73814	2.0031616E-16
922.73861	2.0031408E-16
922.73909	2.0031096E-16
922.73956	2.003068E-16
922.74003	2.0030264E-16
922.7405	2.0029848E-16
922.74097	2.0029328E-16
922.74144	2.0028808E-16
922.74191	2.0028288E-16
922.74238	2.0027768E-16
922.74285	2.0027248E-16
922.74332	2.0026832E-16
922.74379	2.0026624E-16
922.74426	2.002652E-16
922.74474	2.002652E-16
922.74521	2.0026728E-16
922.74568	2.002704E-16
922.74615	2.0027456E-16
922.74662	2.002808E-16
922.74709	2.0028704E-16
922.74756	2.0029224E-16
922.74803	2.0029848E-16
922.7485	2.0030368E-16
922.74897	2.003068E-16
922.74944	2.0030992E-16
922.74991	2.0031096E-16
922.75039	2.0031096E-16
922.75086	2.0031096E-16
922.75133	2.0030888E-16
922.7518	2.003068E-16
922.75227	2.0030368E-16
922.75274	2.0030056E-16
922.75321	2.002964E-16
922.75368	2.0029224E-16
922.75415	2.0028808E-16
922.75462	2.0028288E-16
922.75509	2.0027768E-16
922.75556	2.0027352E-16
922.75604	2.0026832E-16
922.75651	2.002652E-16
922.75698	2.0026416E-16
922.75745	2.0026416E-16
922.75792	2.0026728E-16
922.75839	2.0027248E-16
922.75886	2.0027976E-16
922.75933	2.0028808E-16
922.7598	2.0029744E-16
922.76027	2.0030576E-16
922.76074	2.0031304E-16
922.76121	2.003172E-16
922.76168	2.0031928E-16
922.76216	2.0031616E-16
922.76263	2.0031096E-16
922.7631	2.0030264E-16
922.76357	2.0029328E-16
922.76404	2.0028392E-16
922.76451	2.0027456E-16
922.76498	2.0026832E-16
922.76545	2.002652E-16
922.76592	2.0026624E-16
922.76639	2.0026936E-16
922.76686	2.0027456E-16
922.76733	2.0028184E-16
922.76781	2.0028704E-16
922.76828	2.002912E-16
922.76875	2.002912E-16
922.76922	2.0028704E-16
922.76969	2.0027872E-16
922.77016	2.0026728E-16
922.77063	2.0025272E-16
922.7711	2.002392E-16
922.77157	2.0022672E-16
922.77204	2.0021944E-16
922.77251	2.0021632E-16
922.77298	2.0022048E-16
922.77346	2.0023088E-16
922.77393	2.0024648E-16
922.7744	2.0026624E-16
922.77487	2.0028704E-16
922.77534	2.003068E-16
922.77581	2.003224E-16
922.77628	2.003328E-16
922.77675	2.0033488E-16
922.77722	2.0032968E-16
922.77769	2.003172E-16
922.77816	2.0030056E-16
922.77863	2.0027976E-16
922.77911	2.0025896E-16
922.77958	2.0024024E-16
922.78005	2.0022568E-16
922.78052	2.002184E-16
922.78099	2.0021632E-16
922.78146	2.0022152E-16
922.78193	2.0023088E-16
922.7824	2.0024336E-16
922.78287	2.0025688E-16
922.78334	2.0026936E-16
922.78381	2.0027872E-16
922.78428	2.0028288E-16
922.78476	2.0028288E-16
922.78523	2.0027872E-16
922.7857	2.002704E-16
922.78617	2.0026E-16
922.78664	2.0025064E-16
922.78711	2.0024232E-16
922.78758	2.0023608E-16
922.78805	2.00234E-16
922.78852	2.0023608E-16
922.78899	2.0024024E-16
922.78946	2.0024752E-16
922.78993	2.002548E-16
922.7904	2.0026104E-16
922.79088	2.0026728E-16
922.79135	2.002704E-16
922.79182	2.002704E-16
922.79229	2.0026832E-16
922.79276	2.002652E-16
922.79323	2.0026E-16
922.7937	2.0025584E-16
922.79417	2.0025168E-16
922.79464	2.002496E-16
922.79511	2.002496E-16
922.79558	2.0025064E-16
922.79605	2.0025272E-16
922.79653	2.002548E-16
922.797	2.0025688E-16
922.79747	2.0025688E-16
922.79794	2.002548E-16
922.79841	2.0025168E-16
922.79888	2.0024648E-16
922.79935	2.0024128E-16
922.79982	2.0023504E-16
922.80029	2.0022984E-16
922.80076	2.0022672E-16
922.80123	2.0022568E-16
922.8017	2.0022776E-16
922.80218	2.0023192E-16
922.80265	2.0023712E-16
922.80312	2.002444E-16
922.80359	2.002496E-16
922.80406	2.002548E-16
922.80453	2.0025792E-16
922.805	2.0025792E-16
922.80547	2.0025584E-16
922.80594	2.0025064E-16
922.80641	2.0024544E-16
922.80688	2.0024024E-16
922.80735	2.0023608E-16
922.80783	2.00234E-16
922.8083	2.00234E-16
922.80877	2.0023816E-16
922.80924	2.0024544E-16
922.80971	2.0025376E-16
922.81018	2.0026416E-16
922.81065	2.0027352E-16
922.81112	2.002808E-16
922.81159	2.0028496E-16
922.81206	2.0028496E-16
922.81253	2.0028184E-16
922.813	2.0027352E-16
922.81347	2.0026208E-16
922.81395	2.0024856E-16
922.81442	2.00234E-16
922.81489	2.0022152E-16
922.81536	2.0021008E-16
922.81583	2.0020176E-16
922.8163	2.0019864E-16
922.81677	2.0019864E-16
922.81724	2.0020176E-16
922.81771	2.0020904E-16
922.81818	2.0021736E-16
922.81865	2.0022568E-16
922.81912	2.00234E-16
922.8196	2.0024024E-16
922.82007	2.0024336E-16
922.82054	2.002444E-16
922.82101	2.0024336E-16
922.82148	2.002392E-16
922.82195	2.0023504E-16
922.82242	2.0022984E-16
922.82289	2.0022464E-16
922.82336	2.0022152E-16
922.82383	2.0022048E-16
922.8243	2.0022048E-16
922.82477	2.0022256E-16
922.82525	2.0022568E-16
922.82572	2.002288E-16
922.82619	2.0023192E-16
922.82666	2.0023504E-16
922.82713	2.0023504E-16
922.8276	2.00234E-16
922.82807	2.0023088E-16
922.82854	2.0022672E-16
922.82901	2.0022048E-16
922.82948	2.0021528E-16
922.82995	2.0021112E-16
922.83042	2.00208E-16
922.8309	2.00208E-16
922.83137	2.0021112E-16
922.83184	2.0021632E-16
922.83231	2.0022464E-16
922.83278	2.0023504E-16
922.83325	2.0024544E-16
922.83372	2.0025584E-16
922.83419	2.0026416E-16
922.83466	2.0027144E-16
922.83513	2.0027456E-16
922.8356	2.0027456E-16
922.83607	2.0027144E-16
922.83655	2.002652E-16
922.83702	2.0025792E-16
922.83749	2.0025064E-16
922.83796	2.0024336E-16
922.83843	2.0023712E-16
922.8389	2.0023296E-16
922.83937	2.0023192E-16
922.83984	2.0023296E-16
922.84031	2.0023608E-16
922.84078	2.0024024E-16
922.84125	2.002444E-16
922.84172	2.0024752E-16
922.84219	2.0024856E-16
922.84267	2.0024856E-16
922.84314	2.0024648E-16
922.84361	2.0024336E-16
922.84408	2.002392E-16
922.84455	2.0023608E-16
922.84502	2.00234E-16
922.84549	2.00234E-16
922.84596	2.0023816E-16
922.84643	2.002444E-16
922.8469	2.002548E-16
922.84737	2.0026624E-16
922.84784	2.0027872E-16
922.84832	2.002912E-16
922.84879	2.003016E-16
922.84926	2.0030888E-16
922.84973	2.00312E-16
922.8502	2.0031096E-16
922.85067	2.0030472E-16
922.85114	2.002964E-16
922.85161	2.0028496E-16
922.85208	2.0027352E-16
922.85255	2.0026416E-16
922.85302	2.0025584E-16
922.85349	2.0025168E-16
922.85397	2.0025168E-16
922.85444	2.002548E-16
922.85491	2.0026208E-16
922.85538	2.0027144E-16
922.85585	2.0028288E-16
922.85632	2.0029224E-16
922.85679	2.0030056E-16
922.85726	2.0030576E-16
922.85773	2.0030888E-16
922.8582	2.003068E-16
922.85867	2.0030264E-16
922.85914	2.002964E-16
922.85962	2.0028808E-16
922.86009	2.002808E-16
922.86056	2.0027352E-16
922.86103	2.0026832E-16
922.8615	2.0026624E-16
922.86197	2.0026728E-16
922.86244	2.0026936E-16
922.86291	2.0027456E-16
922.86338	2.0027976E-16
922.86385	2.0028704E-16
922.86432	2.0029328E-16
922.86479	2.0029848E-16
922.86526	2.003016E-16
922.86574	2.0030368E-16
922.86621	2.0030472E-16
922.86668	2.0030368E-16
922.86715	2.003016E-16
922.86762	2.0029744E-16
922.86809	2.0029328E-16
922.86856	2.0028912E-16
922.86903	2.0028496E-16
922.8695	2.0028184E-16
922.86997	2.0027872E-16
922.87044	2.0027664E-16
922.87091	2.002756E-16
922.87139	2.0027664E-16
922.87186	2.0027872E-16
922.87233	2.0028184E-16
922.8728	2.0028704E-16
922.87327	2.0029328E-16
922.87374	2.0029952E-16
922.87421	2.0030576E-16
922.87468	2.0031096E-16
922.87515	2.0031512E-16
922.87562	2.0031824E-16
922.87609	2.003172E-16
922.87656	2.0031512E-16
922.87704	2.0030992E-16
922.87751	2.0030264E-16
922.87798	2.0029328E-16
922.87845	2.0028392E-16
922.87892	2.0027456E-16
922.87939	2.0026624E-16
922.87986	2.0025896E-16
922.88033	2.0025376E-16
922.8808	2.0025168E-16
922.88127	2.0025064E-16
922.88174	2.0025168E-16
922.88221	2.0025376E-16
922.88269	2.0025688E-16
922.88316	2.0026E-16
922.88363	2.0026208E-16
922.8841	2.0026416E-16
922.88457	2.002652E-16
922.88504	2.002652E-16
922.88551	2.0026416E-16
922.88598	2.0026416E-16
922.88645	2.0026312E-16
922.88692	2.0026312E-16
922.88739	2.0026416E-16
922.88786	2.002652E-16
922.88833	2.0026728E-16
922.88881	2.0026936E-16
922.88928	2.002704E-16
922.88975	2.0027248E-16
922.89022	2.0027248E-16
922.89069	2.0027352E-16
922.89116	2.0027352E-16
922.89163	2.0027248E-16
922.8921	2.0027248E-16
922.89257	2.0027352E-16
922.89304	2.0027456E-16
922.89351	2.0027664E-16
922.89398	2.0027976E-16
922.89446	2.0028392E-16
922.89493	2.0028808E-16
922.8954	2.0029224E-16
922.89587	2.0029536E-16
922.89634	2.0029744E-16
922.89681	2.0029848E-16
922.89728	2.0029848E-16
922.89775	2.0029744E-16
922.89822	2.0029536E-16
922.89869	2.0029432E-16
922.89916	2.0029224E-16
922.89963	2.0029224E-16
922.90011	2.0029224E-16
922.90058	2.0029432E-16
922.90105	2.0029744E-16
922.90152	2.0030056E-16
922.90199	2.0030368E-16
922.90246	2.003068E-16
922.90293	2.0030784E-16
922.9034	2.0030784E-16
922.90387	2.003068E-16
922.90434	2.0030368E-16
922.90481	2.0030056E-16
922.90528	2.002964E-16
922.90576	2.0029224E-16
922.90623	2.0029016E-16
922.9067	2.0028912E-16
922.90717	2.002912E-16
922.90764	2.0029328E-16
922.90811	2.0029744E-16
922.90858	2.003016E-16
922.90905	2.0030576E-16
922.90952	2.0030784E-16
922.90999	2.0030888E-16
922.91046	2.003068E-16
922.91093	2.0030264E-16
922.91141	2.0029744E-16
922.91188	2.0029016E-16
922.91235	2.0028184E-16
922.91282	2.002756E-16
922.91329	2.002704E-16
922.91376	2.0026728E-16
922.91423	2.0026728E-16
922.9147	2.002704E-16
922.91517	2.002756E-16
922.91564	2.0028184E-16
922.91611	2.0028912E-16
922.91658	2.002964E-16
922.91705	2.0030264E-16
922.91753	2.0030576E-16
922.918	2.0030784E-16
922.91847	2.003068E-16
922.91894	2.0030472E-16
922.91941	2.0030056E-16
922.91988	2.002964E-16
922.92035	2.0029224E-16
922.92082	2.0028912E-16
922.92129	2.00286E-16
922.92176	2.0028496E-16
922.92223	2.0028392E-16
922.9227	2.0028288E-16
922.92318	2.0028184E-16
922.92365	2.0027976E-16
922.92412	2.0027664E-16
922.92459	2.0027248E-16
922.92506	2.0026832E-16
922.92553	2.0026312E-16
922.926	2.0025896E-16
922.92647	2.0025584E-16
922.92694	2.002548E-16
922.92741	2.002548E-16
922.92788	2.0025792E-16
922.92835	2.0026312E-16
922.92883	2.002704E-16
922.9293	2.0027768E-16
922.92977	2.0028392E-16
922.93024	2.0029016E-16
922.93071	2.0029432E-16
922.93118	2.0029744E-16
922.93165	2.0029744E-16
922.93212	2.0029536E-16
922.93259	2.0029224E-16
922.93306	2.0028912E-16
922.93353	2.0028496E-16
922.934	2.0028184E-16
922.93448	2.0027872E-16
922.93495	2.0027768E-16
922.93542	2.0027664E-16
922.93589	2.0027664E-16
922.93636	2.002756E-16
922.93683	2.0027352E-16
922.9373	2.002704E-16
922.93777	2.0026624E-16
922.93824	2.0025896E-16
922.93871	2.0025168E-16
922.93918	2.0024336E-16
922.93965	2.0023504E-16
922.94012	2.0022776E-16
922.9406	2.0022256E-16
922.94107	2.0021944E-16
922.94154	2.002184E-16
922.94201	2.0022048E-16
922.94248	2.0022568E-16
922.94295	2.0023088E-16
922.94342	2.0023712E-16
922.94389	2.0024336E-16
922.94436	2.0024856E-16
922.94483	2.0025168E-16
922.9453	2.0025272E-16
922.94577	2.0025272E-16
922.94625	2.0025064E-16
922.94672	2.0024752E-16
922.94719	2.0024336E-16
922.94766	2.0024024E-16
922.94813	2.0023712E-16
922.9486	2.0023608E-16
922.94907	2.0023504E-16
922.94954	2.0023608E-16
922.95001	2.0023712E-16
922.95048	2.0023816E-16
922.95095	2.0023816E-16
922.95142	2.0023816E-16
922.9519	2.0023712E-16
922.95237	2.0023504E-16
922.95284	2.0023192E-16
922.95331	2.0022984E-16
922.95378	2.0022672E-16
922.95425	2.0022464E-16
922.95472	2.002236E-16
922.95519	2.002236E-16
922.95566	2.0022568E-16
922.95613	2.0022672E-16
922.9566	2.0022984E-16
922.95707	2.0023192E-16
922.95755	2.00234E-16
922.95802	2.0023504E-16
922.95849	2.0023504E-16
922.95896	2.00234E-16
922.95943	2.0023192E-16
922.9599	2.0022984E-16
922.96037	2.0022776E-16
922.96084	2.0022672E-16
922.96131	2.0022568E-16
922.96178	2.0022568E-16
922.96225	2.0022568E-16
922.96272	2.0022672E-16
922.9632	2.0022776E-16
922.96367	2.002288E-16
922.96414	2.002288E-16
922.96461	2.0022776E-16
922.96508	2.0022568E-16
922.96555	2.0022256E-16
922.96602	2.0021736E-16
922.96649	2.0021216E-16
922.96696	2.0020696E-16
922.96743	2.002028E-16
922.9679	2.0019864E-16
922.96837	2.0019656E-16
922.96884	2.0019448E-16
922.96932	2.0019552E-16
922.96979	2.0019656E-16
922.97026	2.0019864E-16
922.97073	2.0020176E-16
922.9712	2.0020488E-16
922.97167	2.0020696E-16
922.97214	2.0021008E-16
922.97261	2.0021216E-16
922.97308	2.002132E-16
922.97355	2.0021528E-16
922.97402	2.0021632E-16
922.97449	2.0021736E-16
922.97497	2.0021944E-16
922.97544	2.0022048E-16
922.97591	2.0022048E-16
922.97638	2.0022048E-16
922.97685	2.0021944E-16
922.97732	2.0021632E-16
922.97779	2.0021216E-16
922.97826	2.0020696E-16
922.97873	2.0019968E-16
922.9792	2.0019136E-16
922.97967	2.0018408E-16
922.98014	2.0017784E-16
922.98062	2.0017264E-16
922.98109	2.0017056E-16
922.98156	2.0017056E-16
922.98203	2.0017264E-16
922.9825	2.0017784E-16
922.98297	2.0018512E-16
922.98344	2.0019344E-16
922.98391	2.0020072E-16
922.98438	2.00208E-16
922.98485	2.0021216E-16
922.98532	2.0021424E-16
922.98579	2.002132E-16
922.98627	2.0020904E-16
922.98674	2.0020176E-16
922.98721	2.001924E-16
922.98768	2.0018304E-16
922.98815	2.0017264E-16
922.98862	2.0016432E-16
922.98909	2.0015808E-16
922.98956	2.0015392E-16
922.99003	2.0015288E-16
922.9905	2.0015392E-16
922.99097	2.0015704E-16
922.99144	2.0016224E-16
922.99191	2.0016848E-16
922.99239	2.0017368E-16
922.99286	2.0017784E-16
922.99333	2.0018096E-16
922.9938	2.0018096E-16
922.99427	2.0017888E-16
922.99474	2.0017472E-16
922.99521	2.0016952E-16
922.99568	2.0016328E-16
922.99615	2.0015704E-16
922.99662	2.001508E-16
922.99709	2.001456E-16
922.99756	2.0014144E-16
922.99804	2.0013832E-16
922.99851	2.0013832E-16
922.99898	2.0013832E-16
922.99945	2.0013936E-16
922.99992	2.0014144E-16
923.00039	2.0014352E-16
923.00086	2.0014456E-16
923.00133	2.0014352E-16
923.0018	2.0014248E-16
923.00227	2.001404E-16
923.00274	2.0013624E-16
923.00321	2.0013104E-16
923.00369	2.0012584E-16
923.00416	2.0012064E-16
923.00463	2.001144E-16
923.0051	2.0011024E-16
923.00557	2.0010712E-16
923.00604	2.0010504E-16
923.00651	2.00104E-16
923.00698	2.00104E-16
923.00745	2.0010608E-16
923.00792	2.001092E-16
923.00839	2.0011232E-16
923.00886	2.0011648E-16
923.00934	2.0012064E-16
923.00981	2.001248E-16
923.01028	2.0012896E-16
923.01075	2.0013312E-16
923.01122	2.0013624E-16
923.01169	2.0013832E-16
923.01216	2.001404E-16
923.01263	2.0014144E-16
923.0131	2.0014144E-16
923.01357	2.0014144E-16
923.01404	2.0013936E-16
923.01451	2.0013728E-16
923.01499	2.0013312E-16
923.01546	2.0012896E-16
923.01593	2.0012376E-16
923.0164	2.0011752E-16
923.01687	2.0011232E-16
923.01734	2.0010712E-16
923.01781	2.0010296E-16
923.01828	2.0009984E-16
923.01875	2.000988E-16
923.01922	2.000988E-16
923.01969	2.0010088E-16
923.02016	2.00104E-16
923.02063	2.0010816E-16
923.02111	2.0011232E-16
923.02158	2.0011648E-16
923.02205	2.0012064E-16
923.02252	2.0012376E-16
923.02299	2.001248E-16
923.02346	2.001248E-16
923.02393	2.001248E-16
923.0244	2.0012272E-16
923.02487	2.0012064E-16
923.02534	2.001196E-16
923.02581	2.0011752E-16
923.02628	2.0011648E-16
923.02676	2.0011544E-16
923.02723	2.0011544E-16
923.0277	2.0011544E-16
923.02817	2.0011544E-16
923.02864	2.001144E-16
923.02911	2.0011336E-16
923.02958	2.0011232E-16
923.03005	2.0011024E-16
923.03052	2.0010712E-16
923.03099	2.0010608E-16
923.03146	2.00104E-16
923.03193	2.00104E-16
923.03241	2.0010504E-16
923.03288	2.0010712E-16
923.03335	2.0011128E-16
923.03382	2.001144E-16
923.03429	2.001196E-16
923.03476	2.0012272E-16
923.03523	2.001248E-16
923.0357	2.0012584E-16
923.03617	2.0012376E-16
923.03664	2.0012064E-16
923.03711	2.0011544E-16
923.03758	2.001092E-16
923.03806	2.00104E-16
923.03853	2.0009984E-16
923.039	2.0009776E-16
923.03947	2.000988E-16
923.03994	2.0010296E-16
923.04041	2.0011024E-16
923.04088	2.001196E-16
923.04135	2.0013104E-16
923.04182	2.0014352E-16
923.04229	2.0015392E-16
923.04276	2.0016224E-16
923.04323	2.0016848E-16
923.0437	2.0017056E-16
923.04418	2.0016952E-16
923.04465	2.0016536E-16
923.04512	2.0015808E-16
923.04559	2.001508E-16
923.04606	2.0014352E-16
923.04653	2.0013832E-16
923.047	2.001352E-16
923.04747	2.0013416E-16
923.04794	2.0013624E-16
923.04841	2.001404E-16
923.04888	2.0014664E-16
923.04935	2.0015184E-16
923.04983	2.0015808E-16
923.0503	2.0016224E-16
923.05077	2.0016432E-16
923.05124	2.0016432E-16
923.05171	2.0016224E-16
923.05218	2.0015808E-16
923.05265	2.0015288E-16
923.05312	2.0014768E-16
923.05359	2.0014352E-16
923.05406	2.0013936E-16
923.05453	2.0013728E-16
923.055	2.0013624E-16
923.05548	2.0013624E-16
923.05595	2.0013832E-16
923.05642	2.0013936E-16
923.05689	2.001404E-16
923.05736	2.0014248E-16
923.05783	2.0014352E-16
923.0583	2.0014352E-16
923.05877	2.0014456E-16
923.05924	2.001456E-16
923.05971	2.0014768E-16
923.06018	2.001508E-16
923.06065	2.0015392E-16
923.06113	2.0015808E-16
923.0616	2.0016224E-16
923.06207	2.0016536E-16
923.06254	2.0016744E-16
923.06301	2.0016744E-16
923.06348	2.0016432E-16
923.06395	2.0016016E-16
923.06442	2.0015288E-16
923.06489	2.0014456E-16
923.06536	2.0013624E-16
923.06583	2.0012896E-16
923.0663	2.0012376E-16
923.06677	2.0012168E-16
923.06725	2.0012272E-16
923.06772	2.0012792E-16
923.06819	2.0013624E-16
923.06866	2.001456E-16
923.06913	2.0015704E-16
923.0696	2.001664E-16
923.07007	2.0017368E-16
923.07054	2.0017784E-16
923.07101	2.0017784E-16
923.07148	2.0017472E-16
923.07195	2.0016744E-16
923.07242	2.0015912E-16
923.0729	2.0014976E-16
923.07337	2.0014144E-16
923.07384	2.001352E-16
923.07431	2.0013416E-16
923.07478	2.0013624E-16
923.07525	2.0014248E-16
923.07572	2.0015184E-16
923.07619	2.0016328E-16
923.07666	2.0017472E-16
923.07713	2.0018616E-16
923.0776	2.0019448E-16
923.07807	2.0019864E-16
923.07855	2.0019968E-16
923.07902	2.0019552E-16
923.07949	2.0018928E-16
923.07996	2.0018096E-16
923.08043	2.001716E-16
923.0809	2.0016224E-16
923.08137	2.00156E-16
923.08184	2.0015184E-16
923.08231	2.001508E-16
923.08278	2.0015288E-16
923.08325	2.0015808E-16
923.08372	2.0016432E-16
923.0842	2.001716E-16
923.08467	2.0017784E-16
923.08514	2.0018408E-16
923.08561	2.001872E-16
923.08608	2.0018928E-16
923.08655	2.0018824E-16
923.08702	2.001872E-16
923.08749	2.0018408E-16
923.08796	2.00182E-16
923.08843	2.0017992E-16
923.0889	2.0017888E-16
923.08937	2.0017992E-16
923.08985	2.0018304E-16
923.09032	2.001872E-16
923.09079	2.001924E-16
923.09126	2.001976E-16
923.09173	2.0020384E-16
923.0922	2.0020904E-16
923.09267	2.002132E-16
923.09314	2.0021736E-16
923.09361	2.0021944E-16
923.09408	2.0022048E-16
923.09455	2.0022048E-16
923.09502	2.0021944E-16
923.09549	2.0021736E-16
923.09597	2.0021528E-16
923.09644	2.0021216E-16
923.09691	2.0020904E-16
923.09738	2.0020488E-16
923.09785	2.0020072E-16
923.09832	2.001976E-16
923.09879	2.0019552E-16
923.09926	2.0019344E-16
923.09973	2.0019344E-16
923.1002	2.0019448E-16
923.10067	2.001976E-16
923.10114	2.0020176E-16
923.10162	2.0020696E-16
923.10209	2.0021216E-16
923.10256	2.0021736E-16
923.10303	2.0022152E-16
923.1035	2.0022464E-16
923.10397	2.0022568E-16
923.10444	2.0022568E-16
923.10491	2.0022464E-16
923.10538	2.0022152E-16
923.10585	2.002184E-16
923.10632	2.0021528E-16
923.10679	2.0021424E-16
923.10727	2.002132E-16
923.10774	2.0021528E-16
923.10821	2.0021736E-16
923.10868	2.0022152E-16
923.10915	2.0022568E-16
923.10962	2.002288E-16
923.11009	2.0023192E-16
923.11056	2.0023192E-16
923.11103	2.0022984E-16
923.1115	2.0022672E-16
923.11197	2.0022048E-16
923.11244	2.0021424E-16
923.11292	2.0020904E-16
923.11339	2.0020384E-16
923.11386	2.002028E-16
923.11433	2.0020384E-16
923.1148	2.0020904E-16
923.11527	2.002184E-16
923.11574	2.0022984E-16
923.11621	2.0024336E-16
923.11668	2.0025584E-16
923.11715	2.0026728E-16
923.11762	2.002756E-16
923.11809	2.002808E-16
923.11856	2.002808E-16
923.11904	2.0027664E-16
923.11951	2.0026936E-16
923.11998	2.0025896E-16
923.12045	2.0024856E-16
923.12092	2.0023816E-16
923.12139	2.0023088E-16
923.12186	2.0022568E-16
923.12233	2.0022568E-16
923.1228	2.0022776E-16
923.12327	2.00234E-16
923.12374	2.0024232E-16
923.12421	2.0025064E-16
923.12469	2.0025792E-16
923.12516	2.0026416E-16
923.12563	2.0026728E-16
923.1261	2.0026728E-16
923.12657	2.0026416E-16
923.12704	2.0025896E-16
923.12751	2.0025272E-16
923.12798	2.0024648E-16
923.12845	2.0024128E-16
923.12892	2.0023816E-16
923.12939	2.0023816E-16
923.12986	2.0024128E-16
923.13034	2.0024648E-16
[truncated: 100,695 more rows]
