# Supplementary material for: Nitrogen-Broadening Parameters for Atmospheric Spectra Modelling of the ν3 Band of SF6
Source: Molecules. 2022 Jan 19;27(3):646. doi: 10.3390/molecules27030646 (PMC8838927; doi:10.3390/molecules27030646)
Supplement: Supplementary file 1 [file molecules-27-00646-s001.zip › P270K 15mb .dat]

909.99994	3.3696E-19
910.00006	3.276E-19
910.00018	3.2656E-19
910.0003	3.3592E-19
910.00041	3.5568E-19
910.00053	3.8376E-19
910.00065	4.16E-19
910.00077	4.472E-19
910.00088	4.7424E-19
910.001	4.9192E-19
910.00112	4.9816E-19
910.00124	4.9504E-19
910.00136	4.8256E-19
910.00147	4.68E-19
910.00159	4.5552E-19
910.00171	4.5136E-19
910.00183	4.6176E-19
910.00194	4.8776E-19
910.00206	5.304E-19
910.00218	5.8552E-19
910.0023	6.4896E-19
910.00241	7.0928E-19
910.00253	7.6024E-19
910.00265	7.904E-19
910.00277	7.956E-19
910.00289	7.696E-19
910.003	7.1552E-19
910.00312	6.3648E-19
910.00324	5.3976E-19
910.00336	4.3784E-19
910.00347	3.4008E-19
910.00359	2.5792E-19
910.00371	1.9864E-19
910.00383	1.6744E-19
910.00394	1.6328E-19
910.00406	1.82E-19
910.00418	2.1736E-19
910.0043	2.5896E-19
910.00442	2.9848E-19
910.00453	3.2552E-19
910.00465	3.3696E-19
910.00477	3.2968E-19
910.00489	3.068E-19
910.005	2.7352E-19
910.00512	2.392E-19
910.00524	2.1424E-19
910.00536	2.0488E-19
910.00547	2.184E-19
910.00559	2.5688E-19
910.00571	3.172E-19
910.00583	3.9208E-19
910.00595	4.7216E-19
910.00606	5.4392E-19
910.00618	5.9488E-19
910.0063	6.1464E-19
910.00642	5.9696E-19
910.00653	5.408E-19
910.00665	4.5032E-19
910.00677	3.3384E-19
910.00689	2.0592E-19
910.007	8.216E-20
910.00712	-2.392E-20
910.00724	-9.88E-20
910.00736	-1.3416E-19
910.00748	-1.2792E-19
910.00759	-8.112E-20
910.00771	-1.04E-21
910.00783	9.88E-20
910.00795	2.0696E-19
910.00806	3.0992E-19
910.00818	3.9624E-19
910.0083	4.576E-19
910.00842	4.9296E-19
910.00854	5.0336E-19
910.00865	4.94E-19
910.00877	4.7632E-19
910.00889	4.5864E-19
910.00901	4.5032E-19
910.00912	4.5864E-19
910.00924	4.8568E-19
910.00936	5.3144E-19
910.00948	5.8968E-19
910.00959	6.5312E-19
910.00971	7.1136E-19
910.00983	7.5504E-19
910.00995	7.7584E-19
910.01007	7.696E-19
910.01018	7.3528E-19
910.0103	6.76E-19
910.01042	5.98E-19
910.01054	5.1168E-19
910.01065	4.264E-19
910.01077	3.5152E-19
910.01089	2.9432E-19
910.01101	2.6E-19
910.01112	2.4752E-19
910.01124	2.5584E-19
910.01136	2.7768E-19
910.01148	3.0472E-19
910.0116	3.3072E-19
910.01171	3.4944E-19
910.01183	3.536E-19
910.01195	3.432E-19
910.01207	3.1928E-19
910.01218	2.86E-19
910.0123	2.4752E-19
910.01242	2.1216E-19
910.01254	1.8408E-19
910.01265	1.6744E-19
910.01277	1.664E-19
910.01289	1.7784E-19
910.01301	2.0072E-19
910.01313	2.2984E-19
910.01324	2.6104E-19
910.01336	2.8808E-19
910.01348	3.0888E-19
910.0136	3.2136E-19
910.01371	3.2656E-19
910.01383	3.2864E-19
910.01395	3.3072E-19
910.01407	3.3904E-19
910.01418	3.5672E-19
910.0143	3.8688E-19
910.01442	4.3056E-19
910.01454	4.836E-19
910.01466	5.4184E-19
910.01477	5.9592E-19
910.01489	6.3856E-19
910.01501	6.6248E-19
910.01513	6.5936E-19
910.01524	6.2712E-19
910.01536	5.668E-19
910.01548	4.8048E-19
910.0156	3.796E-19
910.01571	2.7248E-19
910.01583	1.716E-19
910.01595	8.84E-20
910.01607	3.328E-20
910.01619	1.144E-20
910.0163	2.496E-20
910.01642	7.072E-20
910.01654	1.4144E-19
910.01666	2.2672E-19
910.01677	3.1408E-19
910.01689	3.9312E-19
910.01701	4.5136E-19
910.01713	4.8256E-19
910.01725	4.8256E-19
910.01736	4.5448E-19
910.01748	4.0248E-19
910.0176	3.3488E-19
910.01772	2.6416E-19
910.01783	2.0072E-19
910.01795	1.5496E-19
910.01807	1.3208E-19
910.01819	1.3728E-19
910.0183	1.6952E-19
910.01842	2.2256E-19
910.01854	2.912E-19
910.01866	3.6296E-19
910.01878	4.2848E-19
910.01889	4.784E-19
910.01901	5.0648E-19
910.01913	5.0752E-19
910.01925	4.8152E-19
910.01936	4.3264E-19
910.01948	3.6608E-19
910.0196	2.9224E-19
910.01972	2.1944E-19
910.01983	1.5704E-19
910.01995	1.1128E-19
910.02007	8.84E-20
910.02019	9.048E-20
910.02031	1.144E-19
910.02042	1.5912E-19
910.02054	2.184E-19
910.02066	2.8392E-19
910.02078	3.5152E-19
910.02089	4.1288E-19
910.02101	4.6488E-19
910.02113	5.0336E-19
910.02125	5.2832E-19
910.02136	5.3976E-19
910.02148	5.3976E-19
910.0216	5.3144E-19
910.02172	5.1688E-19
910.02184	5.0024E-19
910.02195	4.836E-19
910.02207	4.68E-19
910.02219	4.524E-19
910.02231	4.3888E-19
910.02242	4.2432E-19
910.02254	4.0872E-19
910.02266	3.9E-19
910.02278	3.6816E-19
910.02289	3.4216E-19
910.02301	3.12E-19
910.02313	2.7976E-19
910.02325	2.4544E-19
910.02337	2.1112E-19
910.02348	1.7784E-19
910.0236	1.4976E-19
910.02372	1.2688E-19
910.02384	1.1128E-19
910.02395	1.0504E-19
910.02407	1.1024E-19
910.02419	1.2584E-19
910.02431	1.5392E-19
910.02443	1.9344E-19
910.02454	2.4336E-19
910.02466	3.0056E-19
910.02478	3.64E-19
910.0249	4.2848E-19
910.02501	4.8984E-19
910.02513	5.4288E-19
910.02525	5.8344E-19
910.02537	6.0632E-19
910.02548	6.1048E-19
910.0256	5.9384E-19
910.02572	5.564E-19
910.02584	5.0024E-19
910.02596	4.316E-19
910.02607	3.5464E-19
910.02619	2.7664E-19
910.02631	2.0384E-19
910.02643	1.4456E-19
910.02654	1.0192E-19
910.02666	8.008E-20
910.02678	8.008E-20
910.0269	1.0192E-19
910.02701	1.4144E-19
910.02713	1.9448E-19
910.02725	2.5584E-19
910.02737	3.2032E-19
910.02749	3.8168E-19
910.0276	4.3576E-19
910.02772	4.7944E-19
910.02784	5.1168E-19
910.02796	5.3248E-19
910.02807	5.4288E-19
910.02819	5.4392E-19
910.02831	5.3768E-19
910.02843	5.2624E-19
910.02854	5.1168E-19
910.02866	4.94E-19
910.02878	4.7424E-19
910.0289	4.5344E-19
910.02902	4.316E-19
910.02913	4.0976E-19
910.02925	3.9E-19
910.02937	3.7336E-19
910.02949	3.6296E-19
910.0296	3.6296E-19
910.02972	3.7336E-19
910.02984	3.9728E-19
910.02996	4.3368E-19
910.03007	4.8152E-19
910.03019	5.356E-19
910.03031	5.9072E-19
910.03043	6.396E-19
910.03055	6.76E-19
910.03066	6.916E-19
910.03078	6.8224E-19
910.0309	6.4376E-19
910.03102	5.7824E-19
910.03113	4.8776E-19
910.03125	3.7856E-19
910.03137	2.6E-19
910.03149	1.4144E-19
910.03161	3.328E-20
910.03172	-5.408E-20
910.03184	-1.1544E-19
910.03196	-1.456E-19
910.03208	-1.4456E-19
910.03219	-1.144E-19
910.03231	-5.928E-20
910.03243	1.144E-20
910.03255	9.048E-20
910.03266	1.7056E-19
910.03278	2.4544E-19
910.0329	3.0784E-19
910.03302	3.5776E-19
910.03314	3.9416E-19
910.03325	4.1912E-19
910.03337	4.3576E-19
910.03349	4.4616E-19
910.03361	4.5448E-19
910.03372	4.6176E-19
910.03384	4.7008E-19
910.03396	4.7736E-19
910.03408	4.8256E-19
910.03419	4.836E-19
910.03431	4.784E-19
910.03443	4.6384E-19
910.03455	4.42E-19
910.03467	4.1184E-19
910.03478	3.7752E-19
910.0349	3.4216E-19
910.03502	3.1096E-19
910.03514	2.8496E-19
910.03525	2.6936E-19
910.03537	2.652E-19
910.03549	2.6936E-19
910.03561	2.8288E-19
910.03572	2.9952E-19
910.03584	3.1616E-19
910.03596	3.2864E-19
910.03608	3.328E-19
910.0362	3.2864E-19
910.03631	3.1512E-19
910.03643	2.964E-19
910.03655	2.756E-19
910.03667	2.5792E-19
910.03678	2.496E-19
910.0369	2.5376E-19
910.03702	2.7248E-19
910.03714	3.0784E-19
910.03725	3.5464E-19
910.03737	4.0768E-19
910.03749	4.6176E-19
910.03761	5.0648E-19
910.03773	5.3664E-19
910.03784	5.4496E-19
910.03796	5.2832E-19
910.03808	4.888E-19
910.0382	4.2848E-19
910.03831	3.536E-19
910.03843	2.7456E-19
910.03855	1.9864E-19
910.03867	1.3624E-19
910.03879	9.36E-20
910.0389	7.488E-20
910.03902	8.216E-20
910.03914	1.1232E-19
910.03926	1.5912E-19
910.03937	2.1632E-19
910.03949	2.7248E-19
910.03961	3.2136E-19
910.03973	3.5464E-19
910.03984	3.6816E-19
910.03996	3.588E-19
910.04008	3.2864E-19
910.0402	2.8184E-19
910.04032	2.2152E-19
910.04043	1.5704E-19
910.04055	9.256E-20
910.04067	3.64E-20
910.04079	-9.36E-21
910.0409	-4.056E-20
910.04102	-5.824E-20
910.04114	-6.24E-20
910.04126	-5.512E-20
910.04137	-3.744E-20
910.04149	-1.352E-20
910.04161	1.56E-20
910.04173	4.992E-20
910.04185	8.736E-20
910.04196	1.2896E-19
910.04208	1.7368E-19
910.0422	2.2152E-19
910.04232	2.704E-19
910.04243	3.1928E-19
910.04255	3.6608E-19
910.04267	4.0664E-19
910.04279	4.3888E-19
910.0429	4.6072E-19
910.04302	4.7112E-19
910.04314	4.7112E-19
910.04326	4.6384E-19
910.04338	4.5032E-19
910.04349	4.3784E-19
910.04361	4.2952E-19
910.04373	4.2848E-19
910.04385	4.3784E-19
910.04396	4.576E-19
910.04408	4.8568E-19
910.0442	5.1896E-19
910.04432	5.5224E-19
910.04443	5.772E-19
910.04455	5.9072E-19
910.04467	5.8656E-19
910.04479	5.6368E-19
910.04491	5.2208E-19
910.04502	4.6696E-19
910.04514	4.0248E-19
910.04526	3.3904E-19
910.04538	2.8496E-19
910.04549	2.4856E-19
910.04561	2.3608E-19
910.04573	2.5168E-19
910.04585	2.9432E-19
910.04596	3.6088E-19
910.04608	4.42E-19
910.0462	5.2936E-19
910.04632	6.1152E-19
910.04644	6.76E-19
910.04655	7.1344E-19
910.04667	7.1864E-19
910.04679	6.8744E-19
910.04691	6.24E-19
910.04702	5.3248E-19
910.04714	4.2328E-19
910.04726	3.0888E-19
910.04738	1.9968E-19
910.0475	1.0816E-19
910.04761	4.264E-20
910.04773	8.32E-21
910.04785	8.32E-21
910.04797	4.056E-20
910.04808	9.88E-20
910.0482	1.7576E-19
910.04832	2.6208E-19
910.04844	3.484E-19
910.04855	4.264E-19
910.04867	4.888E-19
910.04879	5.3248E-19
910.04891	5.5536E-19
910.04903	5.5952E-19
910.04914	5.4704E-19
910.04926	5.2208E-19
910.04938	4.8984E-19
910.0495	4.5552E-19
910.04961	4.2016E-19
910.04973	3.8792E-19
910.04985	3.588E-19
910.04997	3.3176E-19
910.05008	3.0368E-19
910.0502	2.7352E-19
910.05032	2.392E-19
910.05044	1.9864E-19
910.05056	1.508E-19
910.05067	9.776E-20
910.05079	4.16E-20
910.05091	-1.56E-20
910.05103	-6.864E-20
910.05114	-1.144E-19
910.05126	-1.4768E-19
910.05138	-1.6536E-19
910.0515	-1.664E-19
910.05161	-1.508E-19
910.05173	-1.1752E-19
910.05185	-7.176E-20
910.05197	-1.456E-20
910.05209	4.68E-20
910.0522	1.1024E-19
910.05232	1.7056E-19
910.05244	2.2464E-19
910.05256	2.6936E-19
910.05267	3.0576E-19
910.05279	3.328E-19
910.05291	3.5256E-19
910.05303	3.6712E-19
910.05314	3.7856E-19
910.05326	3.8896E-19
910.05338	3.9936E-19
910.0535	4.0976E-19
910.05362	4.1912E-19
910.05373	4.264E-19
910.05385	4.264E-19
910.05397	4.1808E-19
910.05409	3.9832E-19
910.0542	3.64E-19
910.05432	3.1512E-19
910.05444	2.548E-19
910.05456	1.8408E-19
910.05468	1.1024E-19
910.05479	3.848E-20
910.05491	-2.496E-20
910.05503	-7.072E-20
910.05515	-9.464E-20
910.05526	-9.152E-20
910.05538	-6.136E-20
910.0555	-2.08E-21
910.05562	8.112E-20
910.05573	1.82E-19
910.05585	2.9328E-19
910.05597	4.0768E-19
910.05609	5.1584E-19
910.05621	6.0944E-19
910.05632	6.8224E-19
910.05644	7.3216E-19
910.05656	7.5504E-19
910.05668	7.5296E-19
910.05679	7.2904E-19
910.05691	6.864E-19
910.05703	6.2816E-19
910.05715	5.616E-19
910.05726	4.888E-19
910.05738	4.1496E-19
910.0575	3.4216E-19
910.05762	2.7352E-19
910.05774	2.0904E-19
910.05785	1.5288E-19
910.05797	1.0504E-19
910.05809	6.968E-20
910.05821	4.888E-20
910.05832	4.576E-20
910.05844	6.24E-20
910.05856	9.984E-20
910.05868	1.5808E-19
910.05879	2.3608E-19
910.05891	3.2968E-19
910.05903	4.316E-19
910.05915	5.3456E-19
910.05927	6.3128E-19
910.05938	7.1136E-19
910.0595	7.6856E-19
910.05962	7.9664E-19
910.05974	7.9352E-19
910.05985	7.592E-19
910.05997	6.9888E-19
910.06009	6.188E-19
910.06021	5.2832E-19
910.06032	4.3888E-19
910.06044	3.5776E-19
910.06056	2.9536E-19
910.06068	2.5584E-19
910.0608	2.4232E-19
910.06091	2.5376E-19
910.06103	2.86E-19
910.06115	3.3384E-19
910.06127	3.8896E-19
910.06138	4.42E-19
910.0615	4.888E-19
910.06162	5.2104E-19
910.06174	5.3768E-19
910.06186	5.3768E-19
910.06197	5.2312E-19
910.06209	4.992E-19
910.06221	4.6904E-19
910.06233	4.3784E-19
910.06244	4.108E-19
910.06256	3.9E-19
910.06268	3.7752E-19
910.0628	3.7128E-19
910.06291	3.692E-19
910.06303	3.6816E-19
910.06315	3.6608E-19
910.06327	3.5984E-19
910.06339	3.4736E-19
910.0635	3.2864E-19
910.06362	3.0576E-19
910.06374	2.808E-19
910.06386	2.5896E-19
910.06397	2.4128E-19
910.06409	2.3192E-19
910.06421	2.3296E-19
910.06433	2.444E-19
910.06444	2.6416E-19
910.06456	2.8912E-19
910.06468	3.1616E-19
910.0648	3.38E-19
910.06492	3.5256E-19
910.06503	3.5464E-19
910.06515	3.4424E-19
910.06527	3.2032E-19
910.06539	2.8704E-19
910.0655	2.4752E-19
910.06562	2.08E-19
910.06574	1.7264E-19
910.06586	1.4872E-19
910.06597	1.3936E-19
910.06609	1.4768E-19
910.06621	1.7368E-19
910.06633	2.1424E-19
910.06645	2.6624E-19
910.06656	3.2448E-19
910.06668	3.8168E-19
910.0668	4.316E-19
910.06692	4.6904E-19
910.06703	4.8984E-19
910.06715	4.9296E-19
910.06727	4.7736E-19
910.06739	4.4616E-19
910.0675	4.0352E-19
910.06762	3.5568E-19
910.06774	3.068E-19
910.06786	2.652E-19
910.06798	2.34E-19
910.06809	2.1736E-19
910.06821	2.1632E-19
910.06833	2.3192E-19
910.06845	2.6208E-19
910.06856	3.016E-19
910.06868	3.484E-19
910.0688	3.9416E-19
910.06892	4.368E-19
910.06904	4.7008E-19
910.06915	4.9192E-19
910.06927	4.992E-19
910.06939	4.9296E-19
910.06951	4.7424E-19
910.06962	4.472E-19
910.06974	4.1288E-19
910.06986	3.7856E-19
910.06998	3.4632E-19
910.07009	3.1928E-19
910.07021	3.0056E-19
910.07033	2.912E-19
910.07045	2.9016E-19
910.07057	2.9432E-19
910.07068	3.0264E-19
910.0708	3.1096E-19
910.07092	3.172E-19
910.07104	3.1824E-19
910.07115	3.1408E-19
910.07127	3.0368E-19
910.07139	2.9016E-19
910.07151	2.756E-19
910.07162	2.652E-19
910.07174	2.6208E-19
910.07186	2.7144E-19
910.07198	2.9328E-19
910.0721	3.2968E-19
910.07221	3.7856E-19
910.07233	4.3576E-19
910.07245	4.9608E-19
910.07257	5.5224E-19
910.07268	5.98E-19
910.0728	6.2712E-19
910.07292	6.344E-19
910.07304	6.1776E-19
910.07315	5.772E-19
910.07327	5.1792E-19
910.07339	4.4512E-19
910.07351	3.6608E-19
910.07363	2.8912E-19
910.07374	2.236E-19
910.07386	1.7472E-19
910.07398	1.456E-19
910.0741	1.3936E-19
910.07421	1.5184E-19
910.07433	1.7992E-19
910.07445	2.1528E-19
910.07457	2.5168E-19
910.07468	2.8184E-19
910.0748	2.9952E-19
910.07492	3.0056E-19
910.07504	2.8392E-19
910.07516	2.5168E-19
910.07527	2.0904E-19
910.07539	1.6224E-19
910.07551	1.1648E-19
910.07563	7.904E-20
910.07574	5.616E-20
910.07586	4.888E-20
910.07598	5.72E-20
910.0761	8.112E-20
910.07622	1.1336E-19
910.07633	1.508E-19
910.07645	1.8616E-19
910.07657	2.1528E-19
910.07669	2.3296E-19
910.0768	2.3712E-19
910.07692	2.2984E-19
910.07704	2.132E-19
910.07716	1.9136E-19
910.07727	1.6952E-19
910.07739	1.5288E-19
910.07751	1.4352E-19
910.07763	1.4664E-19
910.07775	1.6016E-19
910.07786	1.8304E-19
910.07798	2.1216E-19
910.0781	2.4128E-19
910.07822	2.652E-19
910.07833	2.7976E-19
910.07845	2.8184E-19
910.07857	2.6936E-19
910.07869	2.4232E-19
910.0788	2.0488E-19
910.07892	1.5912E-19
910.07904	1.1128E-19
910.07916	6.552E-20
910.07928	2.912E-20
910.07939	5.2E-21
910.07951	-4.16E-21
910.07963	1.04E-21
910.07975	2.288E-20
910.07986	5.72E-20
910.07998	1.0192E-19
910.0801	1.5392E-19
910.08022	2.1008E-19
910.08033	2.6728E-19
910.08045	3.2344E-19
910.08057	3.7648E-19
910.08069	4.2536E-19
910.08081	4.68E-19
910.08092	5.044E-19
910.08104	5.3248E-19
910.08116	5.5016E-19
910.08128	5.5744E-19
910.08139	5.5224E-19
910.08151	5.3456E-19
910.08163	5.0336E-19
910.08175	4.6072E-19
910.08186	4.0768E-19
910.08198	3.484E-19
910.0821	2.86E-19
910.08222	2.2568E-19
910.08234	1.6952E-19
910.08245	1.2376E-19
910.08257	8.84E-20
910.08269	6.552E-20
910.08281	5.512E-20
910.08292	5.512E-20
910.08304	6.24E-20
910.08316	7.384E-20
910.08328	8.736E-20
910.08339	9.88E-20
910.08351	1.0816E-19
910.08363	1.1336E-19
910.08375	1.1648E-19
910.08387	1.1752E-19
910.08398	1.196E-19
910.0841	1.2272E-19
910.08422	1.3E-19
910.08434	1.404E-19
910.08445	1.5288E-19
910.08457	1.664E-19
910.08469	1.768E-19
910.08481	1.8096E-19
910.08493	1.7576E-19
910.08504	1.6016E-19
910.08516	1.3104E-19
910.08528	9.048E-20
910.0854	4.056E-20
910.08551	-1.456E-20
910.08563	-6.968E-20
910.08575	-1.196E-19
910.08587	-1.5808E-19
910.08598	-1.7992E-19
910.0861	-1.82E-19
910.08622	-1.6432E-19
910.08634	-1.2584E-19
910.08646	-6.968E-20
910.08657	0
910.08669	7.8E-20
910.08681	1.5808E-19
910.08693	2.3504E-19
910.08704	3.0368E-19
910.08716	3.5984E-19
910.08728	4.004E-19
910.0874	4.2432E-19
910.08751	4.2848E-19
910.08763	4.16E-19
910.08775	3.8688E-19
910.08787	3.4216E-19
910.08799	2.86E-19
910.0881	2.2048E-19
910.08822	1.4768E-19
910.08834	7.28E-20
910.08846	0
910.08857	-6.656E-20
910.08869	-1.2272E-19
910.08881	-1.6536E-19
910.08893	-1.9136E-19
910.08904	-1.976E-19
910.08916	-1.8616E-19
910.08928	-1.5704E-19
910.0894	-1.1336E-19
910.08952	-6.136E-20
910.08963	-7.28E-21
910.08975	4.472E-20
910.08987	8.736E-20
910.08999	1.1648E-19
910.0901	1.3E-19
910.09022	1.2688E-19
910.09034	1.092E-19
910.09046	8.112E-20
910.09057	4.784E-20
910.09069	1.56E-20
910.09081	-9.36E-21
910.09093	-2.288E-20
910.09105	-2.184E-20
910.09116	-5.2E-21
910.09128	2.392E-20
910.0914	6.448E-20
910.09152	1.1024E-19
910.09163	1.56E-19
910.09175	1.976E-19
910.09187	2.3088E-19
910.09199	2.5272E-19
910.09211	2.6416E-19
910.09222	2.6728E-19
910.09234	2.6312E-19
910.09246	2.548E-19
910.09258	2.4752E-19
910.09269	2.4128E-19
910.09281	2.3608E-19
910.09293	2.3192E-19
910.09305	2.2568E-19
910.09316	2.132E-19
910.09328	1.9032E-19
910.0934	1.5288E-19
910.09352	1.0088E-19
910.09364	3.432E-20
910.09375	-4.368E-20
910.09387	-1.2792E-19
910.09399	-2.0904E-19
910.09411	-2.7976E-19
910.09422	-3.3072E-19
910.09434	-3.5568E-19
910.09446	-3.4944E-19
910.09458	-3.1304E-19
910.09469	-2.4752E-19
910.09481	-1.6016E-19
910.09493	-5.928E-20
910.09505	4.368E-20
910.09517	1.3832E-19
910.09528	2.132E-19
910.0954	2.6416E-19
910.09552	2.8496E-19
910.09564	2.7664E-19
910.09575	2.4232E-19
910.09587	1.872E-19
910.09599	1.196E-19
910.09611	4.68E-20
910.09622	-2.496E-20
910.09634	-8.944E-20
910.09646	-1.4664E-19
910.09658	-1.9448E-19
910.0967	-2.3608E-19
910.09681	-2.7456E-19
910.09693	-3.1408E-19
910.09705	-3.5568E-19
910.09717	-4.004E-19
910.09728	-4.472E-19
910.0974	-4.8984E-19
910.09752	-5.2312E-19
910.09764	-5.408E-19
910.09775	-5.356E-19
910.09787	-5.0336E-19
910.09799	-4.4096E-19
910.09811	-3.4944E-19
910.09823	-2.3608E-19
910.09834	-1.0816E-19
910.09846	2.392E-20
910.09858	1.4768E-19
910.0987	2.5168E-19
910.09881	3.2656E-19
910.09893	3.6712E-19
910.09905	3.7336E-19
910.09917	3.4632E-19
910.09929	2.9432E-19
910.0994	2.2672E-19
910.09952	1.5704E-19
910.09964	9.256E-20
910.09976	4.472E-20
910.09987	1.768E-20
910.09999	1.248E-20
910.10011	2.704E-20
910.10023	5.304E-20
910.10034	8.424E-20
910.10046	1.092E-19
910.10058	1.2168E-19
910.1007	1.1336E-19
910.10082	8.216E-20
910.10093	3.12E-20
910.10105	-3.536E-20
910.10117	-1.092E-19
910.10129	-1.8096E-19
910.1014	-2.3816E-19
910.10152	-2.7456E-19
910.10164	-2.8392E-19
910.10176	-2.6312E-19
910.10187	-2.1424E-19
910.10199	-1.4456E-19
910.10211	-6.136E-20
910.10223	2.288E-20
910.10235	9.88E-20
910.10246	1.5704E-19
910.10258	1.9032E-19
910.1027	1.9656E-19
910.10282	1.7472E-19
910.10293	1.3E-19
910.10305	6.968E-20
910.10317	2.08E-21
910.10329	-6.448E-20
910.1034	-1.2168E-19
910.10352	-1.6432E-19
910.10364	-1.8928E-19
910.10376	-1.9864E-19
910.10388	-1.9344E-19
910.10399	-1.7888E-19
910.10411	-1.6224E-19
910.10423	-1.4768E-19
910.10435	-1.3936E-19
910.10446	-1.4144E-19
910.10458	-1.5288E-19
910.1047	-1.7264E-19
910.10482	-1.9552E-19
910.10493	-2.1736E-19
910.10505	-2.3088E-19
910.10517	-2.34E-19
910.10529	-2.2152E-19
910.10541	-1.9448E-19
910.10552	-1.5288E-19
910.10564	-1.0088E-19
910.10576	-4.576E-20
910.10588	7.28E-21
910.10599	4.888E-20
910.10611	7.488E-20
910.10623	7.8E-20
910.10635	5.512E-20
910.10647	8.32E-21
910.10658	-6.136E-20
910.1067	-1.4976E-19
910.10682	-2.4856E-19
910.10694	-3.5048E-19
910.10705	-4.4824E-19
910.10717	-5.3456E-19
910.10729	-6.032E-19
910.10741	-6.4896E-19
910.10752	-6.7184E-19
910.10764	-6.708E-19
910.10776	-6.4896E-19
910.10788	-6.1048E-19
910.108	-5.6056E-19
910.10811	-5.0336E-19
910.10823	-4.4512E-19
910.10835	-3.8896E-19
910.10847	-3.3904E-19
910.10858	-2.964E-19
910.1087	-2.6104E-19
910.10882	-2.3296E-19
910.10894	-2.0904E-19
910.10905	-1.872E-19
910.10917	-1.664E-19
910.10929	-1.4456E-19
910.10941	-1.2168E-19
910.10953	-9.88E-20
910.10964	-7.696E-20
910.10976	-5.824E-20
910.10988	-4.68E-20
910.11	-4.472E-20
910.11011	-5.408E-20
910.11023	-7.488E-20
910.11035	-1.0816E-19
910.11047	-1.4976E-19
910.11058	-1.9656E-19
910.1107	-2.444E-19
910.11082	-2.8808E-19
910.11094	-3.2448E-19
910.11106	-3.484E-19
910.11117	-3.5984E-19
910.11129	-3.588E-19
910.11141	-3.4736E-19
910.11153	-3.2968E-19
910.11164	-3.12E-19
910.11176	-2.9744E-19
910.11188	-2.9224E-19
910.112	-2.9744E-19
910.11211	-3.1512E-19
910.11223	-3.4216E-19
910.11235	-3.744E-19
910.11247	-4.056E-19
910.11259	-4.2848E-19
910.1127	-4.3576E-19
910.11282	-4.2224E-19
910.11294	-3.8584E-19
910.11306	-3.2552E-19
910.11317	-2.4648E-19
910.11329	-1.5496E-19
910.11341	-6.24E-20
910.11353	2.184E-20
910.11364	8.632E-20
910.11376	1.2168E-19
910.11388	1.248E-19
910.114	9.152E-20
910.11412	2.704E-20
910.11423	-6.136E-20
910.11435	-1.6224E-19
910.11447	-2.652E-19
910.11459	-3.5672E-19
910.1147	-4.2744E-19
910.11482	-4.7008E-19
910.11494	-4.8152E-19
910.11506	-4.6592E-19
910.11518	-4.2744E-19
910.11529	-3.7648E-19
910.11541	-3.2448E-19
910.11553	-2.8184E-19
910.11565	-2.5688E-19
910.11576	-2.5584E-19
910.11588	-2.7872E-19
910.116	-3.2344E-19
910.11612	-3.8168E-19
910.11623	-4.4304E-19
910.11635	-4.992E-19
910.11647	-5.3768E-19
910.11659	-5.5224E-19
910.11671	-5.3976E-19
910.11682	-4.992E-19
910.11694	-4.3784E-19
910.11706	-3.6296E-19
910.11718	-2.8392E-19
910.11729	-2.132E-19
910.11741	-1.5912E-19
910.11753	-1.2896E-19
910.11765	-1.2376E-19
910.11776	-1.4248E-19
910.11788	-1.8096E-19
910.118	-2.288E-19
910.11812	-2.7664E-19
910.11824	-3.1616E-19
910.11835	-3.3904E-19
910.11847	-3.4112E-19
910.11859	-3.224E-19
910.11871	-2.8496E-19
910.11882	-2.3608E-19
910.11894	-1.8512E-19
910.11906	-1.404E-19
910.11918	-1.092E-19
910.11929	-9.984E-20
910.11941	-1.1336E-19
910.11953	-1.4872E-19
910.11965	-2.028E-19
910.11977	-2.6728E-19
910.11988	-3.3384E-19
910.12	-3.9624E-19
910.12012	-4.4616E-19
910.12024	-4.784E-19
910.12035	-4.9192E-19
910.12047	-4.888E-19
910.12059	-4.7008E-19
910.12071	-4.4304E-19
910.12082	-4.108E-19
910.12094	-3.796E-19
910.12106	-3.5152E-19
910.12118	-3.2864E-19
910.1213	-3.0992E-19
910.12141	-2.9328E-19
910.12153	-2.7664E-19
910.12165	-2.5688E-19
910.12177	-2.3192E-19
910.12188	-2.0384E-19
910.122	-1.7264E-19
910.12212	-1.4352E-19
910.12224	-1.2064E-19
910.12236	-1.1024E-19
910.12247	-1.144E-19
910.12259	-1.3832E-19
910.12271	-1.7888E-19
910.12283	-2.3296E-19
910.12294	-2.9432E-19
910.12306	-3.5464E-19
910.12318	-4.056E-19
910.1233	-4.3992E-19
910.12341	-4.4928E-19
910.12353	-4.3368E-19
910.12365	-3.9312E-19
910.12377	-3.3384E-19
910.12389	-2.6624E-19
910.124	-1.9864E-19
910.12412	-1.456E-19
910.12424	-1.144E-19
910.12436	-1.1336E-19
910.12447	-1.456E-19
910.12459	-2.0696E-19
910.12471	-2.912E-19
910.12483	-3.8688E-19
910.12494	-4.8256E-19
910.12506	-5.6368E-19
910.12518	-6.188E-19
910.1253	-6.4168E-19
910.12542	-6.2816E-19
910.12553	-5.7928E-19
910.12565	-5.044E-19
910.12577	-4.1184E-19
910.12589	-3.1616E-19
910.126	-2.2984E-19
910.12612	-1.6432E-19
910.12624	-1.2896E-19
910.12636	-1.2584E-19
910.12647	-1.5496E-19
910.12659	-2.1008E-19
910.12671	-2.8184E-19
910.12683	-3.6088E-19
910.12695	-4.3368E-19
910.12706	-4.9192E-19
910.12718	-5.2832E-19
910.1273	-5.408E-19
910.12742	-5.2832E-19
910.12753	-4.9712E-19
910.12765	-4.5344E-19
910.12777	-4.0456E-19
910.12789	-3.588E-19
910.128	-3.2344E-19
910.12812	-3.0264E-19
910.12824	-2.9744E-19
910.12836	-3.068E-19
910.12848	-3.2656E-19
910.12859	-3.5256E-19
910.12871	-3.796E-19
910.12883	-4.0144E-19
910.12895	-4.16E-19
910.12906	-4.1912E-19
910.12918	-4.1392E-19
910.1293	-3.9936E-19
910.12942	-3.8064E-19
910.12954	-3.6088E-19
910.12965	-3.4424E-19
910.12977	-3.3176E-19
910.12989	-3.2552E-19
910.13001	-3.2656E-19
910.13012	-3.3384E-19
910.13024	-3.4632E-19
910.13036	-3.6192E-19
910.13048	-3.7856E-19
910.13059	-3.952E-19
910.13071	-4.1184E-19
910.13083	-4.2952E-19
910.13095	-4.4824E-19
910.13107	-4.6904E-19
910.13118	-4.9192E-19
910.1313	-5.1792E-19
910.13142	-5.4392E-19
910.13154	-5.6888E-19
910.13165	-5.8864E-19
910.13177	-6.0008E-19
910.13189	-6.0112E-19
910.13201	-5.876E-19
910.13212	-5.5952E-19
910.13224	-5.1792E-19
910.13236	-4.6384E-19
910.13248	-4.0248E-19
910.1326	-3.4008E-19
910.13271	-2.808E-19
910.13283	-2.3192E-19
910.13295	-1.9552E-19
910.13307	-1.768E-19
910.13318	-1.7472E-19
910.1333	-1.8824E-19
910.13342	-2.1424E-19
910.13354	-2.496E-19
910.13365	-2.8808E-19
910.13377	-3.2656E-19
910.13389	-3.5984E-19
910.13401	-3.8584E-19
910.13413	-4.056E-19
910.13424	-4.1912E-19
910.13436	-4.2952E-19
910.13448	-4.3888E-19
910.1346	-4.524E-19
910.13471	-4.7112E-19
910.13483	-4.9712E-19
910.13495	-5.304E-19
910.13507	-5.6888E-19
910.13518	-6.0944E-19
910.1353	-6.4896E-19
910.13542	-6.812E-19
910.13554	-7.02E-19
910.13566	-7.0928E-19
910.13577	-6.9992E-19
910.13589	-6.7392E-19
910.13601	-6.3336E-19
910.13613	-5.8032E-19
910.13624	-5.2104E-19
910.13636	-4.5864E-19
910.13648	-3.9936E-19
910.1366	-3.4736E-19
910.13672	-3.0784E-19
910.13683	-2.8288E-19
910.13695	-2.7248E-19
910.13707	-2.7664E-19
910.13719	-2.9328E-19
910.1373	-3.1928E-19
910.13742	-3.5256E-19
910.13754	-3.8896E-19
910.13766	-4.2536E-19
910.13777	-4.5864E-19
910.13789	-4.8776E-19
910.13801	-5.1168E-19
910.13813	-5.304E-19
910.13825	-5.4496E-19
910.13836	-5.564E-19
910.13848	-5.6472E-19
910.1386	-5.72E-19
910.13872	-5.772E-19
910.13883	-5.824E-19
910.13895	-5.8344E-19
910.13907	-5.8136E-19
910.13919	-5.7408E-19
910.1393	-5.5744E-19
910.13942	-5.3248E-19
910.13954	-4.9712E-19
910.13966	-4.5136E-19
910.13978	-3.9728E-19
910.13989	-3.38E-19
910.14001	-2.756E-19
910.14013	-2.1736E-19
910.14025	-1.6744E-19
910.14036	-1.3E-19
910.14048	-1.092E-19
910.1406	-1.0712E-19
910.14072	-1.2376E-19
910.14083	-1.56E-19
910.14095	-1.9968E-19
910.14107	-2.4752E-19
910.14119	-2.9432E-19
910.14131	-3.3176E-19
910.14142	-3.5256E-19
910.14154	-3.5464E-19
910.14166	-3.3384E-19
910.14178	-2.9224E-19
910.14189	-2.3504E-19
910.14201	-1.6848E-19
910.14213	-1.0088E-19
910.14225	-4.056E-20
910.14236	4.16E-21
910.14248	2.704E-20
910.1426	2.392E-20
910.14272	-5.2E-21
910.14284	-5.616E-20
910.14295	-1.2272E-19
910.14307	-1.976E-19
910.14319	-2.7248E-19
910.14331	-3.38E-19
910.14342	-3.9E-19
910.14354	-4.2328E-19
910.14366	-4.3888E-19
910.14378	-4.3784E-19
910.14389	-4.2744E-19
910.14401	-4.1392E-19
910.14413	-4.0248E-19
910.14425	-4.004E-19
910.14437	-4.108E-19
910.14448	-4.3368E-19
910.1446	-4.6696E-19
910.14472	-5.0648E-19
910.14484	-5.4288E-19
910.14495	-5.6992E-19
910.14507	-5.8136E-19
910.14519	-5.7096E-19
910.14531	-5.3872E-19
910.14543	-4.8568E-19
910.14554	-4.1808E-19
910.14566	-3.4216E-19
910.14578	-2.704E-19
910.1459	-2.1008E-19
910.14601	-1.7264E-19
910.14613	-1.6224E-19
910.14625	-1.82E-19
910.14637	-2.3192E-19
910.14648	-3.0472E-19
910.1466	-3.9312E-19
910.14672	-4.888E-19
910.14684	-5.7928E-19
910.14696	-6.5728E-19
910.14707	-7.1656E-19
910.14719	-7.5192E-19
910.14731	-7.6336E-19
910.14743	-7.5296E-19
910.14754	-7.2592E-19
910.14766	-6.8848E-19
910.14778	-6.448E-19
910.1479	-6.0112E-19
910.14801	-5.5952E-19
910.14813	-5.2104E-19
910.14825	-4.8568E-19
910.14837	-4.524E-19
910.14849	-4.1808E-19
910.1486	-3.8064E-19
910.14872	-3.4008E-19
910.14884	-2.9848E-19
910.14896	-2.5688E-19
910.14907	-2.1944E-19
910.14919	-1.9344E-19
910.14931	-1.8096E-19
910.14943	-1.872E-19
910.14954	-2.1216E-19
910.14966	-2.5688E-19
910.14978	-3.1616E-19
910.1499	-3.8376E-19
910.15002	-4.5344E-19
910.15013	-5.1688E-19
910.15025	-5.668E-19
910.15037	-6.0008E-19
910.15049	-6.1256E-19
910.1506	-6.0632E-19
910.15072	-5.8448E-19
910.15084	-5.5328E-19
910.15096	-5.2E-19
910.15107	-4.9296E-19
910.15119	-4.784E-19
910.15131	-4.784E-19
910.15143	-4.9608E-19
910.15155	-5.2936E-19
910.15166	-5.7304E-19
910.15178	-6.2296E-19
910.1519	-6.6976E-19
910.15202	-7.1032E-19
910.15213	-7.3736E-19
910.15225	-7.4984E-19
910.15237	-7.4672E-19
910.15249	-7.3112E-19
910.15261	-7.0408E-19
910.15272	-6.7184E-19
910.15284	-6.3856E-19
910.15296	-6.0424E-19
910.15308	-5.72E-19
910.15319	-5.408E-19
910.15331	-5.0856E-19
910.15343	-4.7008E-19
910.15355	-4.2328E-19
910.15366	-3.6712E-19
910.15378	-2.9952E-19
910.1539	-2.236E-19
910.15402	-1.4352E-19
910.15414	-6.656E-20
910.15425	0
910.15437	4.68E-20
910.15449	6.864E-20
910.15461	6.136E-20
910.15472	2.392E-20
910.15484	-3.952E-20
910.15496	-1.2168E-19
910.15508	-2.1424E-19
910.15519	-3.0472E-19
910.15531	-3.8272E-19
910.15543	-4.3992E-19
910.15555	-4.7008E-19
910.15567	-4.7112E-19
910.15578	-4.472E-19
910.1559	-4.0456E-19
910.15602	-3.5152E-19
910.15614	-3.0056E-19
910.15625	-2.6104E-19
910.15637	-2.4232E-19
910.15649	-2.496E-19
910.15661	-2.8392E-19
910.15672	-3.4112E-19
910.15684	-4.1496E-19
910.15696	-4.9608E-19
910.15708	-5.7512E-19
910.1572	-6.4168E-19
910.15731	-6.8744E-19
910.15743	-7.0928E-19
910.15755	-7.0616E-19
910.15767	-6.812E-19
910.15778	-6.4064E-19
910.1579	-5.9176E-19
910.15802	-5.46E-19
910.15814	-5.0856E-19
910.15825	-4.8776E-19
910.15837	-4.8672E-19
910.15849	-5.044E-19
910.15861	-5.3768E-19
910.15873	-5.8136E-19
910.15884	-6.2816E-19
910.15896	-6.6976E-19
910.15908	-6.9992E-19
910.1592	-7.124E-19
910.15931	-7.0512E-19
910.15943	-6.7704E-19
910.15955	-6.292E-19
910.15967	-5.6784E-19
910.15979	-4.9608E-19
910.1599	-4.2016E-19
910.16002	-3.4632E-19
910.16014	-2.7976E-19
910.16026	-2.2256E-19
910.16037	-1.7784E-19
910.16049	-1.456E-19
910.16061	-1.2688E-19
910.16073	-1.196E-19
910.16084	-1.2272E-19
910.16096	-1.3416E-19
910.16108	-1.5288E-19
910.1612	-1.768E-19
910.16132	-2.0592E-19
910.16143	-2.3816E-19
910.16155	-2.7248E-19
910.16167	-3.0992E-19
910.16179	-3.4736E-19
910.1619	-3.8584E-19
910.16202	-4.2328E-19
910.16214	-4.5968E-19
910.16226	-4.9296E-19
910.16237	-5.2208E-19
910.16249	-5.46E-19
910.16261	-5.6264E-19
910.16273	-5.6992E-19
910.16285	-5.6784E-19
910.16296	-5.5432E-19
910.16308	-5.2624E-19
910.1632	-4.8464E-19
910.16332	-4.2952E-19
910.16343	-3.6296E-19
910.16355	-2.8704E-19
910.16367	-2.0696E-19
910.16379	-1.2792E-19
910.1639	-5.824E-20
910.16402	-5.2E-21
910.16414	2.496E-20
910.16426	2.704E-20
910.16438	-1.04E-21
910.16449	-5.928E-20
910.16461	-1.4352E-19
910.16473	-2.4648E-19
910.16485	-3.5776E-19
910.16496	-4.6488E-19
910.16508	-5.5744E-19
910.1652	-6.24E-19
910.16532	-6.5624E-19
910.16543	-6.5208E-19
910.16555	-6.1048E-19
910.16567	-5.3768E-19
910.16579	-4.4304E-19
910.16591	-3.38E-19
910.16602	-2.3712E-19
910.16614	-1.5288E-19
910.16626	-9.568E-20
910.16638	-7.384E-20
910.16649	-8.84E-20
910.16661	-1.3624E-19
910.16673	-2.1112E-19
910.16685	-3.016E-19
910.16697	-3.952E-19
910.16708	-4.8048E-19
910.1672	-5.46E-19
910.16732	-5.8448E-19
910.16744	-5.9176E-19
910.16755	-5.6992E-19
910.16767	-5.2416E-19
910.16779	-4.5968E-19
910.16791	-3.8688E-19
910.16802	-3.1512E-19
910.16814	-2.5168E-19
910.16826	-2.0176E-19
910.16838	-1.664E-19
910.1685	-1.4664E-19
910.16861	-1.3936E-19
910.16873	-1.3832E-19
910.16885	-1.404E-19
910.16897	-1.404E-19
910.16908	-1.3624E-19
910.1692	-1.2792E-19
910.16932	-1.1752E-19
910.16944	-1.0816E-19
910.16955	-1.0608E-19
910.16967	-1.144E-19
910.16979	-1.3624E-19
910.16991	-1.7472E-19
910.17003	-2.2776E-19
910.17014	-2.912E-19
910.17026	-3.6088E-19
910.17038	-4.2952E-19
910.1705	-4.9088E-19
910.17061	-5.3872E-19
910.17073	-5.6992E-19
910.17085	-5.8448E-19
910.17097	-5.8344E-19
910.17108	-5.7304E-19
910.1712	-5.5744E-19
910.17132	-5.4496E-19
910.17144	-5.408E-19
910.17156	-5.4912E-19
910.17167	-5.7096E-19
910.17179	-6.0528E-19
910.17191	-6.4688E-19
910.17203	-6.8848E-19
910.17214	-7.228E-19
910.17226	-7.4256E-19
910.17238	-7.4048E-19
910.1725	-7.1448E-19
910.17261	-6.6456E-19
910.17273	-5.9384E-19
910.17285	-5.0856E-19
910.17297	-4.1912E-19
910.17309	-3.3488E-19
910.1732	-2.6416E-19
910.17332	-2.1632E-19
910.17344	-1.9552E-19
910.17356	-2.0176E-19
910.17367	-2.34E-19
910.17379	-2.8496E-19
910.17391	-3.4736E-19
910.17403	-4.1288E-19
910.17415	-4.7112E-19
910.17426	-5.1584E-19
910.17438	-5.408E-19
910.1745	-5.46E-19
910.17462	-5.304E-19
910.17473	-5.0024E-19
910.17485	-4.5864E-19
910.17497	-4.1288E-19
910.17509	-3.692E-19
910.1752	-3.328E-19
910.17532	-3.068E-19
910.17544	-2.9432E-19
910.17556	-2.9224E-19
910.17568	-3.0056E-19
910.17579	-3.1408E-19
910.17591	-3.3176E-19
910.17603	-3.4736E-19
910.17615	-3.6192E-19
910.17626	-3.7232E-19
910.17638	-3.796E-19
910.1765	-3.8584E-19
910.17662	-3.9312E-19
910.17673	-4.0456E-19
910.17685	-4.2016E-19
910.17697	-4.4304E-19
910.17709	-4.7112E-19
910.17721	-5.0336E-19
910.17732	-5.3664E-19
910.17744	-5.6888E-19
910.17756	-5.9384E-19
910.17768	-6.084E-19
910.17779	-6.1152E-19
910.17791	-5.9904E-19
910.17803	-5.7304E-19
910.17815	-5.3456E-19
910.17826	-4.8568E-19
910.17838	-4.3264E-19
910.1785	-3.796E-19
910.17862	-3.3072E-19
910.17874	-2.9016E-19
910.17885	-2.6312E-19
910.17897	-2.496E-19
910.17909	-2.496E-19
910.17921	-2.6416E-19
910.17932	-2.8704E-19
910.17944	-3.1616E-19
910.17956	-3.4632E-19
910.17968	-3.7232E-19
910.17979	-3.9104E-19
910.17991	-3.9728E-19
910.18003	-3.8896E-19
910.18015	-3.6504E-19
910.18027	-3.276E-19
910.18038	-2.7872E-19
910.1805	-2.2048E-19
910.18062	-1.5808E-19
910.18074	-9.672E-20
910.18085	-4.056E-20
910.18097	4.16E-21
910.18109	3.64E-20
910.18121	5.304E-20
910.18132	5.2E-20
910.18144	3.64E-20
910.18156	6.24E-21
910.18168	-3.432E-20
910.1818	-8.216E-20
910.18191	-1.3312E-19
910.18203	-1.8408E-19
910.18215	-2.3088E-19
910.18227	-2.7144E-19
910.18238	-3.0472E-19
910.1825	-3.2968E-19
910.18262	-3.4632E-19
910.18274	-3.5568E-19
910.18286	-3.588E-19
910.18297	-3.5568E-19
910.18309	-3.4944E-19
910.18321	-3.4008E-19
910.18333	-3.2864E-19
910.18344	-3.1512E-19
910.18356	-3.0056E-19
910.18368	-2.8392E-19
910.1838	-2.6728E-19
910.18391	-2.5064E-19
910.18403	-2.3504E-19
910.18415	-2.2048E-19
910.18427	-2.08E-19
910.18439	-1.9968E-19
910.1845	-1.9448E-19
910.18462	-1.9552E-19
910.18474	-2.0072E-19
910.18486	-2.1216E-19
910.18497	-2.2984E-19
910.18509	-2.5168E-19
910.18521	-2.7872E-19
910.18533	-3.0992E-19
910.18544	-3.4424E-19
910.18556	-3.8168E-19
910.18568	-4.2016E-19
910.1858	-4.5968E-19
910.18592	-4.992E-19
910.18603	-5.3664E-19
910.18615	-5.6992E-19
910.18627	-5.9904E-19
910.18639	-6.2192E-19
910.1865	-6.3752E-19
910.18662	-6.4688E-19
910.18674	-6.5E-19
910.18686	-6.4792E-19
910.18697	-6.448E-19
910.18709	-6.4168E-19
910.18721	-6.4376E-19
910.18733	-6.5416E-19
910.18745	-6.7184E-19
910.18756	-6.9992E-19
910.18768	-7.3528E-19
910.1878	-7.748E-19
910.18792	-8.1328E-19
910.18803	-8.4448E-19
910.18815	-8.6112E-19
910.18827	-8.58E-19
910.18839	-8.2992E-19
910.1885	-7.7584E-19
910.18862	-6.9576E-19
910.18874	-5.9696E-19
910.18886	-4.8568E-19
910.18898	-3.7232E-19
910.18909	-2.6832E-19
910.18921	-1.8512E-19
910.18933	-1.3E-19
910.18945	-1.092E-19
910.18956	-1.2376E-19
910.18968	-1.6848E-19
910.1898	-2.3816E-19
910.18992	-3.1928E-19
910.19004	-3.9936E-19
910.19015	-4.68E-19
910.19027	-5.1272E-19
910.19039	-5.2832E-19
910.19051	-5.1376E-19
910.19062	-4.7216E-19
910.19074	-4.1288E-19
910.19086	-3.4736E-19
910.19098	-2.9016E-19
910.19109	-2.548E-19
910.19121	-2.5168E-19
910.19133	-2.8808E-19
910.19145	-3.64E-19
910.19157	-4.732E-19
910.19168	-6.0424E-19
910.1918	-7.4152E-19
910.19192	-8.6736E-19
910.19204	-9.6512E-19
910.19215	-1.02128E-18
910.19227	-1.02544E-18
910.19239	-9.7656E-19
910.19251	-8.7984E-19
910.19262	-7.436E-19
910.19274	-5.8656E-19
910.19286	-4.264E-19
910.19298	-2.8288E-19
910.1931	-1.7264E-19
910.19321	-1.0816E-19
910.19333	-9.464E-20
910.19345	-1.3104E-19
910.19357	-2.08E-19
910.19368	-3.1304E-19
910.1938	-4.2744E-19
910.19392	-5.356E-19
910.19404	-6.1984E-19
910.19415	-6.6664E-19
910.19427	-6.7184E-19
910.19439	-6.344E-19
910.19451	-5.5848E-19
910.19463	-4.5552E-19
910.19474	-3.4008E-19
910.19486	-2.2776E-19
910.19498	-1.3312E-19
910.1951	-6.76E-20
910.19521	-4.056E-20
910.19533	-5.408E-20
910.19545	-1.0608E-19
910.19557	-1.8928E-19
910.19568	-2.9328E-19
910.1958	-4.0768E-19
910.19592	-5.1896E-19
910.19604	-6.188E-19
910.19616	-6.968E-19
910.19627	-7.5088E-19
910.19639	-7.7896E-19
910.19651	-7.8312E-19
910.19663	-7.6856E-19
910.19674	-7.3944E-19
910.19686	-7.02E-19
910.19698	-6.6248E-19
910.1971	-6.2504E-19
910.19722	-5.928E-19
910.19733	-5.668E-19
910.19745	-5.46E-19
910.19757	-5.2936E-19
910.19769	-5.1584E-19
910.1978	-5.0336E-19
910.19792	-4.8984E-19
910.19804	-4.7528E-19
910.19816	-4.6072E-19
910.19827	-4.4512E-19
910.19839	-4.316E-19
910.19851	-4.2224E-19
910.19863	-4.1704E-19
910.19875	-4.1704E-19
910.19886	-4.2432E-19
910.19898	-4.368E-19
910.1991	-4.5448E-19
910.19922	-4.7632E-19
910.19933	-4.992E-19
910.19945	-5.2104E-19
910.19957	-5.3976E-19
910.19969	-5.5536E-19
910.1998	-5.6472E-19
910.19992	-5.6888E-19
910.20004	-5.6576E-19
910.20016	-5.5848E-19
910.20028	-5.4808E-19
910.20039	-5.3456E-19
910.20051	-5.2E-19
910.20063	-5.0648E-19
910.20075	-4.9504E-19
910.20086	-4.888E-19
910.20098	-4.8568E-19
910.2011	-4.8672E-19
910.20122	-4.9296E-19
910.20133	-5.0128E-19
910.20145	-5.1168E-19
910.20157	-5.2104E-19
910.20169	-5.2832E-19
910.20181	-5.3144E-19
910.20192	-5.2832E-19
910.20204	-5.1792E-19
910.20216	-5.0024E-19
910.20228	-4.7424E-19
910.20239	-4.4304E-19
910.20251	-4.0768E-19
910.20263	-3.7128E-19
910.20275	-3.3488E-19
910.20286	-3.0368E-19
910.20298	-2.7872E-19
910.2031	-2.6208E-19
910.20322	-2.5688E-19
910.20334	-2.6208E-19
910.20345	-2.7872E-19
910.20357	-3.0576E-19
910.20369	-3.4216E-19
910.20381	-3.848E-19
910.20392	-4.316E-19
910.20404	-4.8048E-19
910.20416	-5.2936E-19
910.20428	-5.7512E-19
910.2044	-6.1568E-19
910.20451	-6.5E-19
910.20463	-6.76E-19
910.20475	-6.9264E-19
910.20487	-7.0096E-19
910.20498	-6.9888E-19
910.2051	-6.8848E-19
910.20522	-6.6976E-19
910.20534	-6.448E-19
910.20545	-6.1568E-19
910.20557	-5.8344E-19
910.20569	-5.4912E-19
910.20581	-5.148E-19
910.20593	-4.8048E-19
910.20604	-4.4616E-19
910.20616	-4.1288E-19
910.20628	-3.7856E-19
910.2064	-3.4216E-19
910.20651	-3.0368E-19
910.20663	-2.6312E-19
910.20675	-2.1944E-19
910.20687	-1.7576E-19
910.20698	-1.3312E-19
910.2071	-9.568E-20
910.20722	-6.76E-20
910.20734	-5.096E-20
910.20746	-4.888E-20
910.20757	-6.448E-20
910.20769	-9.672E-20
910.20781	-1.456E-19
910.20793	-2.08E-19
910.20804	-2.7768E-19
910.20816	-3.5048E-19
910.20828	-4.212E-19
910.2084	-4.836E-19
910.20851	-5.3456E-19
910.20863	-5.7304E-19
910.20875	-5.9696E-19
910.20887	-6.1152E-19
910.20899	-6.1776E-19
910.2091	-6.2088E-19
910.20922	-6.2504E-19
910.20934	-6.3336E-19
910.20946	-6.4896E-19
910.20957	-6.708E-19
910.20969	-6.9576E-19
910.20981	-7.2072E-19
910.20993	-7.4152E-19
910.21004	-7.5088E-19
910.21016	-7.4672E-19
910.21028	-7.2696E-19
910.2104	-6.916E-19
910.21052	-6.448E-19
910.21063	-5.9176E-19
910.21075	-5.3976E-19
910.21087	-4.9608E-19
910.21099	-4.7008E-19
910.2111	-4.6488E-19
910.21122	-4.836E-19
910.21134	-5.252E-19
910.21146	-5.8344E-19
910.21157	-6.5208E-19
910.21169	-7.1968E-19
910.21181	-7.7584E-19
910.21193	-8.1328E-19
910.21205	-8.2576E-19
910.21216	-8.0912E-19
910.21228	-7.6544E-19
910.2124	-6.9992E-19
910.21252	-6.2296E-19
910.21263	-5.4288E-19
910.21275	-4.7008E-19
910.21287	-4.1392E-19
910.21299	-3.8064E-19
910.21311	-3.7128E-19
910.21322	-3.8376E-19
910.21334	-4.1288E-19
910.21346	-4.5032E-19
910.21358	-4.8672E-19
910.21369	-5.148E-19
910.21381	-5.2728E-19
910.21393	-5.2208E-19
910.21405	-5.0128E-19
910.21416	-4.6904E-19
910.21428	-4.3472E-19
910.2144	-4.0664E-19
910.21452	-3.9312E-19
910.21464	-4.004E-19
910.21475	-4.3264E-19
910.21487	-4.8672E-19
910.21499	-5.5744E-19
910.21511	-6.3544E-19
910.21522	-7.072E-19
910.21534	-7.6336E-19
910.21546	-7.9144E-19
910.21558	-7.8624E-19
910.21569	-7.4464E-19
910.21581	-6.6976E-19
910.21593	-5.6992E-19
910.21605	-4.5864E-19
910.21617	-3.4944E-19
910.21628	-2.5792E-19
910.2164	-1.9552E-19
910.21652	-1.7264E-19
910.21664	-1.9032E-19
910.21675	-2.4856E-19
910.21687	-3.3904E-19
910.21699	-4.4928E-19
910.21711	-5.668E-19
910.21722	-6.76E-19
910.21734	-7.6648E-19
910.21746	-8.2784E-19
910.21758	-8.5592E-19
910.2177	-8.4968E-19
910.21781	-8.1536E-19
910.21793	-7.5816E-19
910.21805	-6.8952E-19
910.21817	-6.188E-19
910.21828	-5.5328E-19
910.2184	-5.0024E-19
910.21852	-4.6384E-19
910.21864	-4.4408E-19
910.21875	-4.3992E-19
910.21887	-4.4616E-19
910.21899	-4.6072E-19
910.21911	-4.7944E-19
910.21923	-4.9816E-19
910.21934	-5.1792E-19
910.21946	-5.3664E-19
910.21958	-5.5536E-19
910.2197	-5.772E-19
910.21981	-6.0216E-19
910.21993	-6.3024E-19
910.22005	-6.604E-19
910.22017	-6.916E-19
910.22029	-7.176E-19
910.2204	-7.3736E-19
910.22052	-7.4464E-19
910.22064	-7.3632E-19
910.22076	-7.124E-19
910.22087	-6.7288E-19
910.22099	-6.1984E-19
910.22111	-5.5744E-19
910.22123	-4.8984E-19
910.22134	-4.2536E-19
910.22146	-3.6608E-19
910.22158	-3.172E-19
910.2217	-2.7976E-19
910.22182	-2.5688E-19
910.22193	-2.444E-19
910.22205	-2.4336E-19
910.22217	-2.5168E-19
910.22229	-2.6624E-19
910.2224	-2.8808E-19
910.22252	-3.172E-19
910.22264	-3.5464E-19
910.22276	-4.0248E-19
910.22287	-4.6176E-19
910.22299	-5.3144E-19
910.22311	-6.0944E-19
910.22323	-6.9264E-19
910.22335	-7.7272E-19
910.22346	-8.4344E-19
910.22358	-8.944E-19
910.2237	-9.1832E-19
910.22382	-9.1104E-19
910.22393	-8.6736E-19
910.22405	-7.9248E-19
910.22417	-6.8952E-19
910.22429	-5.72E-19
910.2244	-4.5032E-19
910.22452	-3.4112E-19
910.22464	-2.5688E-19
910.22476	-2.0904E-19
910.22488	-2.028E-19
910.22499	-2.4024E-19
910.22511	-3.1616E-19
910.22523	-4.1912E-19
910.22535	-5.3664E-19
910.22546	-6.5208E-19
910.22558	-7.5088E-19
910.2257	-8.1952E-19
910.22582	-8.528E-19
910.22593	-8.4864E-19
910.22605	-8.1016E-19
910.22617	-7.4672E-19
910.22629	-6.7184E-19
910.22641	-5.98E-19
910.22652	-5.4184E-19
910.22664	-5.1064E-19
910.22676	-5.1272E-19
910.22688	-5.4704E-19
910.22699	-6.0944E-19
910.22711	-6.8952E-19
910.22723	-7.7584E-19
910.22735	-8.5488E-19
910.22747	-9.1312E-19
910.22758	-9.4328E-19
910.2277	-9.3912E-19
910.22782	-9.0272E-19
910.22794	-8.372E-19
910.22805	-7.5192E-19
910.22817	-6.5936E-19
910.22829	-5.6888E-19
910.22841	-4.9192E-19
910.22852	-4.368E-19
910.22864	-4.056E-19
910.22876	-3.9832E-19
910.22888	-4.108E-19
910.229	-4.3888E-19
910.22911	-4.7216E-19
910.22923	-5.044E-19
910.22935	-5.304E-19
910.22947	-5.46E-19
910.22958	-5.5016E-19
910.2297	-5.4704E-19
910.22982	-5.3872E-19
910.22994	-5.304E-19
910.23005	-5.2936E-19
910.23017	-5.3664E-19
910.23029	-5.564E-19
910.23041	-5.8552E-19
910.23053	-6.24E-19
910.23064	-6.6456E-19
910.23076	-7.0304E-19
910.23088	-7.332E-19
910.231	-7.5192E-19
910.23111	-7.5608E-19
910.23123	-7.4568E-19
910.23135	-7.2384E-19
910.23147	-6.9368E-19
910.23158	-6.6248E-19
910.2317	-6.344E-19
910.23182	-6.1464E-19
910.23194	-6.084E-19
910.23206	-6.1568E-19
910.23217	-6.3544E-19
910.23229	-6.656E-19
910.23241	-7.02E-19
910.23253	-7.3632E-19
910.23264	-7.6648E-19
910.23276	-7.852E-19
910.23288	-7.904E-19
910.233	-7.8104E-19
910.23311	-7.5816E-19
910.23323	-7.2488E-19
910.23335	-6.8432E-19
910.23347	-6.4272E-19
910.23359	-6.0528E-19
910.2337	-5.772E-19
910.23382	-5.6264E-19
910.23394	-5.6368E-19
910.23406	-5.8136E-19
910.23417	-6.1568E-19
910.23429	-6.6456E-19
910.23441	-7.2488E-19
910.23453	-7.9248E-19
910.23465	-8.6216E-19
910.23476	-9.2768E-19
910.23488	-9.8488E-19
910.235	-1.0296E-18
910.23512	-1.05664E-18
910.23523	-1.06288E-18
[truncated: 422,795 more rows]
