# Supplementary material for: Nitrogen-Broadening Parameters for Atmospheric Spectra Modelling of the ν3 Band of SF6
Source: Molecules. 2022 Jan 19;27(3):646. doi: 10.3390/molecules27030646 (PMC8838927; doi:10.3390/molecules27030646)
Supplement: Supplementary file 1 [file molecules-27-00646-s001.zip › P270K 200mb.dat]

922.19	2.86E-19
922.19188	2.9224E-19
922.19377	3.1616E-19
922.19565	3.3488E-19
922.19753	3.068E-19
922.19942	2.6416E-19
922.2013	2.7144E-19
922.20318	3.12E-19
922.20507	3.172E-19
922.20695	2.8704E-19
922.20883	2.7352E-19
922.21072	2.86E-19
922.2126	2.9744E-19
922.21448	3.0056E-19
922.21637	3.016E-19
922.21825	2.9952E-19
922.22013	2.9328E-19
922.22202	2.8184E-19
922.2239	2.5376E-19
922.22578	2.2256E-19
922.22767	2.2984E-19
922.22955	2.7352E-19
922.23143	2.964E-19
922.23332	2.7768E-19
922.2352	2.5896E-19
922.23708	2.5376E-19
922.23897	2.3712E-19
922.24085	2.184E-19
922.24273	2.3192E-19
922.24462	2.5064E-19
922.2465	2.2672E-19
922.24838	1.7992E-19
922.25027	1.7368E-19
922.25215	2.1632E-19
922.25403	2.5376E-19
922.25592	2.4752E-19
922.2578	2.1528E-19
922.25968	1.8928E-19
922.26157	1.8408E-19
922.26345	1.9344E-19
922.26533	2.0592E-19
922.26722	2.1216E-19
922.2691	2.08E-19
922.27098	1.924E-19
922.27287	1.6744E-19
922.27475	1.4664E-19
922.27663	1.352E-19
922.27852	1.2896E-19
922.2804	1.196E-19
922.28228	1.0608E-19
922.28416	9.88E-20
922.28605	9.88E-20
922.28793	9.568E-20
922.28981	8.216E-20
922.2917	7.592E-20
922.29358	8.736E-20
922.29546	8.424E-20
922.29735	4.68E-20
922.29923	2.496E-20
922.30111	6.344E-20
922.303	1.0504E-19
922.30488	7.488E-20
922.30676	1.872E-20
922.30865	3.016E-20
922.31053	8.216E-20
922.31241	7.696E-20
922.3143	2.6E-20
922.31618	1.976E-20
922.31806	5.824E-20
922.31995	6.136E-20
922.32183	1.664E-20
922.32371	-7.28E-21
922.3256	7.28E-21
922.32748	6.24E-21
922.32936	-2.912E-20
922.33125	-5.2E-20
922.33313	-3.12E-20
922.33501	2.08E-21
922.3369	-1.04E-21
922.33878	-2.912E-20
922.34066	-3.64E-20
922.34255	-9.36E-21
922.34443	1.456E-20
922.34631	6.24E-21
922.3482	-2.08E-20
922.35008	-3.432E-20
922.35196	-2.288E-20
922.35385	-7.28E-21
922.35573	-5.2E-21
922.35761	-1.664E-20
922.3595	-2.392E-20
922.36138	-2.496E-20
922.36326	-3.64E-20
922.36515	-5.408E-20
922.36703	-4.992E-20
922.36891	-2.496E-20
922.3708	-1.664E-20
922.37268	-3.432E-20
922.37456	-4.576E-20
922.37645	-4.472E-20
922.37833	-4.784E-20
922.38021	-4.68E-20
922.3821	-2.392E-20
922.38398	-4.16E-21
922.38586	-6.24E-21
922.38775	-3.12E-21
922.38963	1.976E-20
922.39151	2.808E-20
922.3934	1.144E-20
922.39528	9.36E-21
922.39716	2.704E-20
922.39905	3.016E-20
922.40093	2.392E-20
922.40281	4.056E-20
922.4047	5.408E-20
922.40658	3.12E-20
922.40846	1.352E-20
922.41035	4.264E-20
922.41223	6.864E-20
922.41411	4.368E-20
922.416	8.32E-21
922.41788	6.24E-21
922.41976	1.768E-20
922.42165	2.392E-20
922.42353	4.16E-20
922.42541	6.24E-20
922.4273	6.136E-20
922.42918	5.616E-20
922.43106	7.592E-20
922.43295	9.36E-20
922.43483	8.32E-20
922.43671	6.552E-20
922.4386	6.656E-20
922.44048	7.28E-20
922.44236	8.112E-20
922.44425	9.88E-20
922.44613	1.0608E-19
922.44801	8.84E-20
922.4499	8.32E-20
922.45178	1.0712E-19
922.45366	1.1128E-19
922.45555	7.592E-20
922.45743	6.24E-20
922.45931	9.152E-20
922.46119	9.672E-20
922.46308	5.512E-20
922.46496	4.264E-20
922.46684	8.32E-20
922.46873	9.464E-20
922.47061	5.616E-20
922.47249	5.616E-20
922.47438	1.1856E-19
922.47626	1.4352E-19
922.47814	9.152E-20
922.48003	5.72E-20
922.48191	9.36E-20
922.48379	1.3416E-19
922.48568	1.248E-19
922.48756	1.0504E-19
922.48944	1.04E-19
922.49133	9.568E-20
922.49321	8.008E-20
922.49509	8.736E-20
922.49698	9.984E-20
922.49886	8.528E-20
922.50074	6.552E-20
922.50263	7.28E-20
922.50451	8.424E-20
922.50639	7.592E-20
922.50828	7.384E-20
922.51016	8.84E-20
922.51204	8.008E-20
922.51393	3.952E-20
922.51581	1.768E-20
922.51769	3.952E-20
922.51958	6.24E-20
922.52146	5.928E-20
922.52334	5.512E-20
922.52523	7.176E-20
922.52711	8.736E-20
922.52899	7.8E-20
922.53088	4.68E-20
922.53276	1.768E-20
922.53464	9.36E-21
922.53653	2.184E-20
922.53841	3.432E-20
922.54029	4.368E-20
922.54218	5.928E-20
922.54406	6.76E-20
922.54594	4.576E-20
922.54783	4.16E-21
922.54971	-1.872E-20
922.55159	-1.768E-20
922.55348	-2.08E-20
922.55536	-3.744E-20
922.55724	-4.368E-20
922.55913	-3.328E-20
922.56101	-2.704E-20
922.56289	-3.536E-20
922.56478	-4.056E-20
922.56666	-1.664E-20
922.56854	2.704E-20
922.57043	4.576E-20
922.57231	2.184E-20
922.57419	-5.2E-21
922.57608	4.16E-21
922.57796	2.184E-20
922.57984	6.24E-21
922.58173	-2.08E-20
922.58361	-1.456E-20
922.58549	1.456E-20
922.58738	2.704E-20
922.58926	2.288E-20
922.59114	1.664E-20
922.59303	5.2E-21
922.59491	-3.12E-21
922.59679	1.456E-20
922.59868	4.992E-20
922.60056	6.76E-20
922.60244	6.552E-20
922.60433	6.656E-20
922.60621	6.76E-20
922.60809	5.408E-20
922.60998	4.16E-20
922.61186	4.888E-20
922.61374	6.76E-20
922.61563	8.528E-20
922.61751	1.0296E-19
922.61939	1.04E-19
922.62128	7.488E-20
922.62316	5.096E-20
922.62504	6.552E-20
922.62693	9.776E-20
922.62881	1.0504E-19
922.63069	9.776E-20
922.63258	1.1128E-19
922.63446	1.3104E-19
922.63634	1.2584E-19
922.63823	1.0608E-19
922.64011	1.1024E-19
922.64199	1.3416E-19
922.64387	1.4144E-19
922.64576	1.196E-19
922.64764	9.672E-20
922.64952	1.1024E-19
922.65141	1.508E-19
922.65329	1.716E-19
922.65517	1.4352E-19
922.65706	1.0504E-19
922.65894	1.0608E-19
922.66082	1.4768E-19
922.66271	1.7992E-19
922.66459	1.7368E-19
922.66647	1.4872E-19
922.66836	1.4456E-19
922.67024	1.6744E-19
922.67212	1.82E-19
922.67401	1.664E-19
922.67589	1.4872E-19
922.67777	1.6744E-19
922.67966	2.0384E-19
922.68154	2.08E-19
922.68342	1.768E-19
922.68531	1.4872E-19
922.68719	1.3936E-19
922.68907	1.404E-19
922.69096	1.508E-19
922.69284	1.716E-19
922.69472	1.7992E-19
922.69661	1.6848E-19
922.69849	1.7368E-19
922.70037	2.132E-19
922.70226	2.4128E-19
922.70414	2.2256E-19
922.70602	1.82E-19
922.70791	1.56E-19
922.70979	1.4144E-19
922.71167	1.3312E-19
922.71356	1.4248E-19
922.71544	1.5704E-19
922.71732	1.4768E-19
922.71921	1.196E-19
922.72109	9.776E-20
922.72297	8.84E-20
922.72486	8.112E-20
922.72674	7.904E-20
922.72862	7.904E-20
922.73051	7.8E-20
922.73239	8.84E-20
922.73427	1.1336E-19
922.73616	1.2376E-19
922.73804	1.0088E-19
922.73992	8.216E-20
922.74181	9.776E-20
922.74369	1.1336E-19
922.74557	1.0296E-19
922.74746	9.048E-20
922.74934	9.464E-20
922.75122	8.632E-20
922.75311	5.616E-20
922.75499	4.472E-20
922.75687	7.488E-20
922.75876	1.144E-19
922.76064	1.2688E-19
922.76252	1.0608E-19
922.76441	6.552E-20
922.76629	3.224E-20
922.76817	3.328E-20
922.77006	6.448E-20
922.77194	8.32E-20
922.77382	5.928E-20
922.77571	2.392E-20
922.77759	1.872E-20
922.77947	3.952E-20
922.78136	4.576E-20
922.78324	2.704E-20
922.78512	2.08E-20
922.78701	4.368E-20
922.78889	5.408E-20
922.79077	1.664E-20
922.79266	-3.016E-20
922.79454	-3.224E-20
922.79642	-1.248E-20
922.79831	-2.184E-20
922.80019	-4.992E-20
922.80207	-5.096E-20
922.80396	-2.704E-20
922.80584	-1.56E-20
922.80772	-2.912E-20
922.80961	-4.368E-20
922.81149	-3.848E-20
922.81337	-2.288E-20
922.81526	-3.224E-20
922.81714	-7.904E-20
922.81902	-1.0608E-19
922.8209	-6.24E-20
922.82279	0
922.82467	-4.16E-21
922.82655	-5.512E-20
922.82844	-7.072E-20
922.83032	-5.096E-20
922.8322	-5.304E-20
922.83409	-5.928E-20
922.83597	-3.12E-20
922.83785	-7.28E-21
922.83974	-2.912E-20
922.84162	-5.304E-20
922.8435	-2.912E-20
922.84539	7.28E-21
922.84727	1.664E-20
922.84915	1.872E-20
922.85104	1.976E-20
922.85292	0
922.8548	-2.08E-20
922.85669	0
922.85857	3.952E-20
922.86045	4.576E-20
922.86234	2.496E-20
922.86422	1.56E-20
922.8661	2.6E-20
922.86799	4.16E-20
922.86987	4.992E-20
922.87175	4.056E-20
922.87364	1.56E-20
922.87552	1.144E-20
922.8774	3.64E-20
922.87929	4.784E-20
922.88117	2.496E-20
922.88305	5.2E-21
922.88494	1.664E-20
922.88682	3.328E-20
922.8887	2.912E-20
922.89059	2.184E-20
922.89247	2.808E-20
922.89435	4.368E-20
922.89624	6.24E-20
922.89812	7.384E-20
922.9	6.344E-20
922.90189	3.848E-20
922.90377	3.536E-20
922.90565	6.24E-20
922.90754	7.592E-20
922.90942	5.512E-20
922.9113	3.64E-20
922.91319	4.472E-20
922.91507	4.68E-20
922.91695	1.04E-20
922.91884	-2.912E-20
922.92072	-2.288E-20
922.9226	8.32E-21
922.92449	1.352E-20
922.92637	0
922.92825	8.32E-21
922.93014	2.6E-20
922.93202	1.352E-20
922.9339	-1.352E-20
922.93579	-8.32E-21
922.93767	1.248E-20
922.93955	4.16E-21
922.94144	-1.768E-20
922.94332	-1.352E-20
922.9452	1.04E-21
922.94709	-6.24E-21
922.94897	-1.456E-20
922.95085	-1.04E-21
922.95274	2.08E-21
922.95462	-2.704E-20
922.9565	-5.408E-20
922.95839	-3.848E-20
922.96027	1.04E-21
922.96215	2.08E-20
922.96404	1.248E-20
922.96592	-7.28E-21
922.9678	-1.872E-20
922.96969	-1.872E-20
922.97157	-2.288E-20
922.97345	-4.264E-20
922.97534	-5.616E-20
922.97722	-4.368E-20
922.9791	-2.184E-20
922.98099	-2.808E-20
922.98287	-5.096E-20
922.98475	-6.032E-20
922.98664	-5.928E-20
922.98852	-6.968E-20
922.9904	-8.216E-20
922.99229	-7.488E-20
922.99417	-5.928E-20
922.99605	-6.344E-20
922.99794	-8.32E-20
922.99982	-8.632E-20
923.0017	-7.488E-20
923.00358	-7.8E-20
923.00547	-1.0608E-19
923.00735	-1.3312E-19
923.00923	-1.4248E-19
923.01112	-1.4456E-19
923.013	-1.4664E-19
923.01488	-1.404E-19
923.01677	-1.2584E-19
923.01865	-1.2064E-19
923.02053	-1.2584E-19
923.02242	-1.2064E-19
923.0243	-1.0088E-19
923.02618	-9.048E-20
923.02807	-1.0192E-19
923.02995	-1.1544E-19
923.03183	-1.0504E-19
923.03372	-8.32E-20
923.0356	-7.696E-20
923.03748	-9.048E-20
923.03937	-9.776E-20
923.04125	-8.84E-20
923.04313	-8.32E-20
923.04502	-9.464E-20
923.0469	-1.0504E-19
923.04878	-9.256E-20
923.05067	-6.24E-20
923.05255	-4.576E-20
923.05443	-5.72E-20
923.05632	-8.632E-20
923.0582	-9.88E-20
923.06008	-7.28E-20
923.06197	-3.848E-20
923.06385	-4.16E-20
923.06573	-6.864E-20
923.06762	-6.448E-20
923.0695	-3.016E-20
923.07138	-1.04E-20
923.07327	-7.28E-21
923.07515	1.04E-20
923.07703	2.912E-20
923.07892	1.768E-20
923.0808	1.04E-21
923.08268	1.352E-20
923.08457	2.912E-20
923.08645	1.768E-20
923.08833	8.32E-21
923.09022	1.976E-20
923.0921	2.912E-20
923.09398	3.536E-20
923.09587	5.616E-20
923.09775	7.488E-20
923.09963	6.968E-20
923.10152	6.864E-20
923.1034	8.424E-20
923.10528	8.008E-20
923.10717	5.512E-20
923.10905	6.76E-20
923.11093	1.1232E-19
923.11282	1.196E-19
923.1147	9.464E-20
923.11658	9.984E-20
923.11847	1.248E-19
923.12035	1.1856E-19
923.12223	1.0608E-19
923.12412	1.2584E-19
923.126	1.3936E-19
923.12788	1.196E-19
923.12977	1.092E-19
923.13165	1.2584E-19
923.13353	1.3416E-19
923.13542	1.4248E-19
923.1373	1.7472E-19
923.13918	1.9136E-19
923.14107	1.5704E-19
923.14295	1.3416E-19
923.14483	1.6432E-19
923.14672	1.7784E-19
923.1486	1.404E-19
923.15048	1.3E-19
923.15237	1.8096E-19
923.15425	2.0592E-19
923.15613	1.664E-19
923.15802	1.4248E-19
923.1599	1.768E-19
923.16178	2.1008E-19
923.16367	2.0488E-19
923.16555	1.9136E-19
923.16743	1.8512E-19
923.16932	1.6952E-19
923.1712	1.508E-19
923.17308	1.5288E-19
923.17497	1.6952E-19
923.17685	1.7888E-19
923.17873	1.7472E-19
923.18061	1.6744E-19
923.1825	1.6432E-19
923.18438	1.5808E-19
923.18626	1.4248E-19
923.18815	1.3104E-19
923.19003	1.456E-19
923.19191	1.716E-19
923.1938	1.7784E-19
923.19568	1.6744E-19
923.19756	1.7264E-19
923.19945	1.8512E-19
923.20133	1.7368E-19
923.20321	1.5392E-19
923.2051	1.5808E-19
923.20698	1.6952E-19
923.20886	1.5496E-19
923.21075	1.3832E-19
923.21263	1.4768E-19
923.21451	1.5704E-19
923.2164	1.4352E-19
923.21828	1.3728E-19
923.22016	1.5704E-19
923.22205	1.6432E-19
923.22393	1.3936E-19
923.22581	1.2584E-19
923.2277	1.3936E-19
923.22958	1.4248E-19
923.23146	1.2168E-19
923.23335	1.1856E-19
923.23523	1.4352E-19
923.23711	1.5288E-19
923.239	1.3E-19
923.24088	1.1336E-19
923.24276	1.2584E-19
923.24465	1.3936E-19
923.24653	1.3624E-19
923.24841	1.3208E-19
923.2503	1.4456E-19
923.25218	1.6016E-19
923.25406	1.6016E-19
923.25595	1.5392E-19
923.25783	1.5392E-19
923.25971	1.56E-19
923.2616	1.5392E-19
923.26348	1.4768E-19
923.26536	1.4352E-19
923.26725	1.352E-19
923.26913	1.2376E-19
923.27101	1.2168E-19
923.2729	1.3416E-19
923.27478	1.508E-19
923.27666	1.6536E-19
923.27855	1.8408E-19
923.28043	1.9968E-19
923.28231	2.0176E-19
923.2842	2.0176E-19
923.28608	2.1632E-19
923.28796	2.2568E-19
923.28985	2.0592E-19
923.29173	1.872E-19
923.29361	2.0904E-19
923.2955	2.3816E-19
923.29738	2.2464E-19
923.29926	2.0072E-19
923.30115	2.1944E-19
923.30303	2.5376E-19
923.30491	2.4544E-19
923.3068	2.1008E-19
923.30868	2.0072E-19
923.31056	2.1944E-19
923.31245	2.3192E-19
923.31433	2.3192E-19
923.31621	2.34E-19
923.3181	2.3712E-19
923.31998	2.4336E-19
923.32186	2.5584E-19
923.32375	2.6728E-19
923.32563	2.8184E-19
923.32751	2.9536E-19
923.3294	2.8184E-19
923.33128	2.392E-19
923.33316	2.3192E-19
923.33505	2.8704E-19
923.33693	3.1928E-19
923.33881	2.808E-19
923.3407	2.548E-19
923.34258	2.9328E-19
923.34446	3.0992E-19
923.34635	2.6728E-19
923.34823	2.6208E-19
923.35011	3.2552E-19
923.352	3.5568E-19
923.35388	3.2864E-19
923.35576	3.276E-19
923.35765	3.536E-19
923.35953	3.2864E-19
923.36141	2.86E-19
923.36329	3.12E-19
923.36518	3.6296E-19
923.36706	3.484E-19
923.36894	3.0992E-19
923.37083	3.1824E-19
923.37271	3.4528E-19
923.37459	3.4944E-19
923.37648	3.5568E-19
923.37836	3.6608E-19
923.38024	3.4424E-19
923.38213	3.1408E-19
923.38401	3.2032E-19
923.38589	3.3072E-19
923.38778	3.0992E-19
923.38966	2.9536E-19
923.39154	3.0576E-19
923.39343	2.9952E-19
923.39531	2.6936E-19
923.39719	2.6104E-19
923.39908	2.7456E-19
923.40096	2.7768E-19
923.40284	2.8288E-19
923.40473	3.016E-19
923.40661	3.0264E-19
923.40849	2.9224E-19
923.41038	3.12E-19
923.41226	3.432E-19
923.41414	3.2656E-19
923.41603	2.8704E-19
923.41791	2.86E-19
923.41979	3.0056E-19
923.42168	2.808E-19
923.42356	2.548E-19
923.42544	2.6104E-19
923.42733	2.7664E-19
923.42921	2.808E-19
923.43109	2.86E-19
923.43298	2.7872E-19
923.43486	2.4648E-19
923.43674	2.2568E-19
923.43863	2.4024E-19
923.44051	2.5376E-19
923.44239	2.4024E-19
923.44428	2.3816E-19
923.44616	2.5584E-19
923.44804	2.5792E-19
923.44993	2.4544E-19
923.45181	2.4232E-19
923.45369	2.3712E-19
923.45558	2.1112E-19
923.45746	1.9136E-19
923.45934	2.0176E-19
923.46123	2.1528E-19
923.46311	2.1216E-19
923.46499	2.0592E-19
923.46688	1.9552E-19
923.46876	1.7472E-19
923.47064	1.5912E-19
923.47253	1.6536E-19
923.47441	1.7368E-19
923.47629	1.7368E-19
923.47818	1.7368E-19
923.48006	1.716E-19
923.48194	1.6328E-19
923.48383	1.5912E-19
923.48571	1.5704E-19
923.48759	1.3208E-19
923.48948	1.0088E-19
923.49136	1.1336E-19
923.49324	1.6016E-19
923.49513	1.7264E-19
923.49701	1.4144E-19
923.49889	1.196E-19
923.50078	1.2376E-19
923.50266	1.2064E-19
923.50454	1.1544E-19
923.50643	1.3624E-19
923.50831	1.6432E-19
923.51019	1.6432E-19
923.51208	1.4872E-19
923.51396	1.4768E-19
923.51584	1.4976E-19
923.51773	1.3208E-19
923.51961	1.1648E-19
923.52149	1.3208E-19
923.52338	1.5392E-19
923.52526	1.404E-19
923.52714	1.1648E-19
923.52903	1.3312E-19
923.53091	1.6848E-19
923.53279	1.612E-19
923.53468	1.196E-19
923.53656	1.1232E-19
923.53844	1.4144E-19
923.54032	1.5288E-19
923.54221	1.4664E-19
923.54409	1.6848E-19
923.54597	2.0904E-19
923.54786	2.184E-19
923.54974	2.0176E-19
923.55162	1.9656E-19
923.55351	1.9136E-19
923.55539	1.716E-19
923.55727	1.716E-19
923.55916	1.9968E-19
923.56104	2.1112E-19
923.56292	1.8928E-19
923.56481	1.7888E-19
923.56669	1.9344E-19
923.56857	2.0072E-19
923.57046	1.9344E-19
923.57234	1.924E-19
923.57422	1.924E-19
923.57611	1.8928E-19
923.57799	1.9968E-19
923.57987	2.1632E-19
923.58176	2.0384E-19
923.58364	1.768E-19
923.58552	1.8512E-19
923.58741	2.1424E-19
923.58929	2.132E-19
923.59117	1.9448E-19
923.59306	2.0904E-19
923.59494	2.3816E-19
923.59682	2.392E-19
923.59871	2.236E-19
923.60059	2.1736E-19
923.60247	2.0592E-19
923.60436	1.8616E-19
923.60624	1.8408E-19
923.60812	2.0176E-19
923.61001	2.1112E-19
923.61189	2.0384E-19
923.61377	1.924E-19
923.61566	1.7368E-19
923.61754	1.6224E-19
923.61942	1.7576E-19
923.62131	1.8512E-19
923.62319	1.5288E-19
923.62507	1.1856E-19
923.62696	1.4352E-19
923.62884	1.8512E-19
923.63072	1.7056E-19
923.63261	1.2688E-19
923.63449	1.2792E-19
923.63637	1.5496E-19
923.63826	1.5288E-19
923.64014	1.4976E-19
923.64202	1.7576E-19
923.64391	1.7784E-19
923.64579	1.2688E-19
923.64767	8.736E-20
923.64956	1.092E-19
923.65144	1.4144E-19
923.65332	1.3728E-19
923.65521	1.2688E-19
923.65709	1.3E-19
923.65897	1.2584E-19
923.66086	1.1336E-19
923.66274	1.1752E-19
923.66462	1.2376E-19
923.66651	1.0816E-19
923.66839	9.152E-20
923.67027	9.464E-20
923.67216	9.048E-20
923.67404	6.448E-20
923.67592	4.992E-20
923.67781	6.656E-20
923.67969	8.424E-20
923.68157	8.424E-20
923.68346	8.944E-20
923.68534	1.0504E-19
923.68722	1.04E-19
923.68911	7.696E-20
923.69099	5.096E-20
923.69287	4.368E-20
923.69476	4.472E-20
923.69664	4.888E-20
923.69852	6.968E-20
923.70041	9.984E-20
923.70229	1.04E-19
923.70417	6.76E-20
923.70606	3.328E-20
923.70794	4.472E-20
923.70982	7.384E-20
923.71171	6.656E-20
923.71359	4.68E-20
923.71547	6.448E-20
923.71735	9.568E-20
923.71924	8.424E-20
923.72112	4.784E-20
923.723	4.784E-20
923.72489	7.488E-20
923.72677	8.632E-20
923.72865	8.84E-20
923.73054	9.36E-20
923.73242	8.736E-20
923.7343	6.968E-20
923.73619	6.656E-20
923.73807	6.552E-20
923.73995	4.68E-20
923.74184	4.992E-20
923.74372	1.04E-19
923.7456	1.3728E-19
923.74749	8.632E-20
923.74937	2.704E-20
923.75125	4.888E-20
923.75314	1.092E-19
923.75502	1.2272E-19
923.7569	9.36E-20
923.75879	7.28E-20
923.76067	7.176E-20
923.76255	8.008E-20
923.76444	9.36E-20
923.76632	9.464E-20
923.7682	8.216E-20
923.77009	9.36E-20
923.77197	1.4352E-19
923.77385	1.7784E-19
923.77574	1.56E-19
923.77762	1.196E-19
923.7795	1.2272E-19
923.78139	1.5184E-19
923.78327	1.6016E-19
923.78515	1.4768E-19
923.78704	1.4872E-19
923.78892	1.6952E-19
923.7908	1.7056E-19
923.79269	1.3104E-19
923.79457	9.984E-20
923.79645	1.3208E-19
923.79834	1.9344E-19
923.80022	2.08E-19
923.8021	1.768E-19
923.80399	1.664E-19
923.80587	1.9136E-19
923.80775	2.08E-19
923.80964	1.9968E-19
923.81152	1.9552E-19
923.8134	2.0592E-19
923.81529	2.1216E-19
923.81717	2.1112E-19
923.81905	2.132E-19
923.82094	2.1632E-19
923.82282	2.132E-19
923.8247	2.1112E-19
923.82659	2.1736E-19
923.82847	2.3088E-19
923.83035	2.392E-19
923.83224	2.2776E-19
923.83412	1.9656E-19
923.836	1.7264E-19
923.83789	1.8616E-19
923.83977	2.2984E-19
923.84165	2.5688E-19
923.84354	2.3712E-19
923.84542	2.0176E-19
923.8473	1.9968E-19
923.84919	2.3296E-19
923.85107	2.4128E-19
923.85295	2.0488E-19
923.85484	1.8304E-19
923.85672	2.1424E-19
923.8586	2.4648E-19
923.86049	2.2984E-19
923.86237	2.0592E-19
923.86425	2.1736E-19
923.86614	2.2984E-19
923.86802	2.2152E-19
923.8699	2.236E-19
923.87179	2.4336E-19
923.87367	2.3192E-19
923.87555	1.8824E-19
923.87744	1.7472E-19
923.87932	2.0904E-19
923.8812	2.4128E-19
923.88309	2.3712E-19
923.88497	2.1008E-19
923.88685	1.924E-19
923.88874	2.0488E-19
923.89062	2.2984E-19
923.8925	2.184E-19
923.89439	1.7368E-19
923.89627	1.612E-19
923.89815	1.9136E-19
923.90003	1.9968E-19
923.90192	1.7056E-19
923.9038	1.6224E-19
923.90568	1.8512E-19
923.90757	1.8616E-19
923.90945	1.6848E-19
923.91133	1.82E-19
923.91322	2.0592E-19
923.9151	1.9448E-19
923.91698	1.7992E-19
923.91887	1.9448E-19
923.92075	2.0696E-19
923.92263	1.924E-19
923.92452	1.8512E-19
923.9264	1.8512E-19
923.92828	1.5808E-19
923.93017	1.1752E-19
923.93205	1.144E-19
923.93393	1.3936E-19
923.93582	1.508E-19
923.9377	1.5912E-19
923.93958	1.768E-19
923.94147	1.768E-19
923.94335	1.4768E-19
923.94523	1.2896E-19
923.94712	1.4352E-19
923.949	1.664E-19
923.95088	1.664E-19
923.95277	1.4664E-19
923.95465	1.3E-19
923.95653	1.3832E-19
923.95842	1.6016E-19
923.9603	1.5704E-19
923.96218	1.352E-19
923.96407	1.4664E-19
923.96595	1.9552E-19
923.96783	2.1424E-19
923.96972	1.7888E-19
923.9716	1.4768E-19
923.97348	1.5912E-19
923.97537	1.768E-19
923.97725	1.6328E-19
923.97913	1.3624E-19
923.98102	1.2896E-19
923.9829	1.5288E-19
923.98478	1.9032E-19
923.98667	2.1424E-19
923.98855	2.1944E-19
923.99043	2.2048E-19
923.99232	2.184E-19
923.9942	2.0176E-19
923.99608	1.924E-19
923.99797	2.1216E-19
923.99985	2.3608E-19
924.00173	2.2672E-19
924.00362	2.1632E-19
924.0055	2.392E-19
924.00738	2.6E-19
924.00927	2.4232E-19
924.01115	2.2464E-19
924.01303	2.4544E-19
924.01492	2.7248E-19
924.0168	2.7144E-19
924.01868	2.6E-19
924.02057	2.6624E-19
924.02245	2.8288E-19
924.02433	2.86E-19
924.02622	2.652E-19
924.0281	2.4024E-19
924.02998	2.4648E-19
924.03187	2.86E-19
924.03375	3.0368E-19
924.03563	2.7664E-19
924.03752	2.6624E-19
924.0394	3.0472E-19
924.04128	3.224E-19
924.04317	2.7768E-19
924.04505	2.3504E-19
924.04693	2.4856E-19
924.04882	2.7456E-19
924.0507	2.7248E-19
924.05258	2.7768E-19
924.05447	3.1304E-19
924.05635	3.3592E-19
924.05823	3.1616E-19
924.06012	2.7768E-19
924.062	2.5272E-19
924.06388	2.496E-19
924.06577	2.704E-19
924.06765	3.0576E-19
924.06953	3.2968E-19
924.07142	3.2136E-19
924.0733	2.912E-19
924.07518	2.7144E-19
924.07706	2.7768E-19
924.07895	2.9224E-19
924.08083	2.8496E-19
924.08271	2.6416E-19
924.0846	2.6416E-19
924.08648	2.808E-19
924.08836	2.86E-19
924.09025	2.7872E-19
924.09213	2.7872E-19
924.09401	2.7352E-19
924.0959	2.5376E-19
924.09778	2.496E-19
924.09966	2.7352E-19
924.10155	2.7768E-19
924.10343	2.4128E-19
924.10531	2.1944E-19
924.1072	2.4544E-19
924.10908	2.7456E-19
924.11096	2.5896E-19
924.11285	2.1528E-19
924.11473	1.8824E-19
924.11661	1.976E-19
924.1185	2.2776E-19
924.12038	2.3712E-19
924.12226	2.0904E-19
924.12415	1.82E-19
924.12603	1.8928E-19
924.12791	1.976E-19
924.1298	1.716E-19
924.13168	1.4872E-19
924.13356	1.664E-19
924.13545	1.8824E-19
924.13733	1.7888E-19
924.13921	1.6536E-19
924.1411	1.6744E-19
924.14298	1.7056E-19
924.14486	1.8616E-19
924.14675	2.2464E-19
924.14863	2.2672E-19
924.15051	1.4976E-19
924.1524	8.112E-20
924.15428	1.0816E-19
924.15616	1.6848E-19
924.15805	1.664E-19
924.15993	1.3416E-19
924.16181	1.404E-19
924.1637	1.5392E-19
924.16558	1.3312E-19
924.16746	1.2168E-19
924.16935	1.5392E-19
924.17123	1.7992E-19
924.17311	1.5912E-19
924.175	1.352E-19
924.17688	1.456E-19
924.17876	1.5912E-19
924.18065	1.56E-19
924.18253	1.612E-19
924.18441	1.7992E-19
924.1863	1.8096E-19
924.18818	1.5288E-19
924.19006	1.2272E-19
924.19195	1.144E-19
924.19383	1.1648E-19
924.19571	1.1648E-19
924.1976	1.2168E-19
924.19948	1.404E-19
924.20136	1.5288E-19
924.20325	1.2584E-19
924.20513	7.8E-20
924.20701	7.072E-20
924.2089	1.1336E-19
924.21078	1.4352E-19
924.21266	1.3104E-19
924.21455	1.2272E-19
924.21643	1.4352E-19
924.21831	1.508E-19
924.2202	1.3208E-19
924.22208	1.3936E-19
924.22396	1.7992E-19
924.22585	1.9136E-19
924.22773	1.6016E-19
924.22961	1.5288E-19
924.2315	1.9136E-19
924.23338	2.1632E-19
924.23526	1.9656E-19
924.23715	1.7368E-19
924.23903	1.82E-19
924.24091	2.0488E-19
924.2428	2.1632E-19
924.24468	2.0904E-19
924.24656	1.9344E-19
924.24845	1.8304E-19
924.25033	1.8616E-19
924.25221	1.8928E-19
924.2541	1.9032E-19
924.25598	1.9656E-19
924.25786	2.0592E-19
924.25974	2.08E-19
924.26163	2.0904E-19
924.26351	2.184E-19
924.26539	2.1944E-19
924.26728	2.0488E-19
924.26916	1.9968E-19
924.27104	2.132E-19
924.27293	2.2256E-19
924.27481	2.2776E-19
924.27669	2.4024E-19
924.27858	2.4232E-19
924.28046	2.1424E-19
924.28234	1.8928E-19
924.28423	2.0176E-19
924.28611	2.1112E-19
924.28799	1.8408E-19
924.28988	1.6432E-19
924.29176	1.8824E-19
924.29364	2.1216E-19
924.29553	2.0176E-19
924.29741	1.8824E-19
924.29929	1.9656E-19
924.30118	2.0384E-19
924.30306	2.0592E-19
924.30494	2.1112E-19
924.30683	1.9864E-19
924.30871	1.6016E-19
924.31059	1.456E-19
924.31248	1.8512E-19
924.31436	2.2672E-19
924.31624	2.1632E-19
924.31813	1.8304E-19
924.32001	1.7576E-19
924.32189	1.8408E-19
924.32378	1.768E-19
924.32566	1.5912E-19
924.32754	1.5392E-19
924.32943	1.5912E-19
924.33131	1.5392E-19
924.33319	1.3832E-19
924.33508	1.3416E-19
924.33696	1.456E-19
924.33884	1.4976E-19
924.34073	1.3936E-19
924.34261	1.3936E-19
924.34449	1.5704E-19
924.34638	1.6328E-19
924.34826	1.4768E-19
924.35014	1.3728E-19
924.35203	1.4144E-19
924.35391	1.4248E-19
924.35579	1.4352E-19
924.35768	1.5912E-19
924.35956	1.6224E-19
924.36144	1.352E-19
924.36333	1.1752E-19
924.36521	1.404E-19
924.36709	1.6328E-19
924.36898	1.4976E-19
924.37086	1.2792E-19
924.37274	1.3E-19
924.37463	1.3208E-19
924.37651	1.144E-19
924.37839	9.672E-20
924.38028	9.672E-20
924.38216	1.04E-19
924.38404	1.1856E-19
924.38593	1.4144E-19
924.38781	1.5184E-19
924.38969	1.352E-19
924.39158	1.092E-19
924.39346	1.0296E-19
924.39534	1.1752E-19
924.39723	1.3104E-19
924.39911	1.2272E-19
924.40099	1.0816E-19
924.40288	1.2272E-19
924.40476	1.5808E-19
924.40664	1.6432E-19
924.40853	1.3208E-19
924.41041	1.1856E-19
924.41229	1.4352E-19
924.41418	1.5288E-19
924.41606	1.2792E-19
924.41794	1.1752E-19
924.41983	1.4456E-19
924.42171	1.664E-19
924.42359	1.5392E-19
924.42548	1.3312E-19
924.42736	1.3832E-19
924.42924	1.6848E-19
924.43113	1.9656E-19
924.43301	1.8824E-19
924.43489	1.5392E-19
924.43677	1.4768E-19
924.43866	1.7576E-19
924.44054	1.8304E-19
924.44242	1.5392E-19
924.44431	1.5704E-19
924.44619	2.2048E-19
924.44807	2.756E-19
924.44996	2.652E-19
924.45184	2.2152E-19
924.45372	1.9864E-19
924.45561	2.0904E-19
924.45749	2.392E-19
924.45937	2.652E-19
924.46126	2.6208E-19
924.46314	2.4648E-19
924.46502	2.5584E-19
924.46691	2.8288E-19
924.46879	2.9432E-19
924.47067	2.9224E-19
924.47256	2.9432E-19
924.47444	2.912E-19
924.47632	2.8496E-19
924.47821	3.0264E-19
924.48009	3.328E-19
924.48197	3.3072E-19
924.48386	3.068E-19
924.48574	3.0784E-19
924.48762	3.2968E-19
924.48951	3.4008E-19
924.49139	3.5152E-19
924.49327	3.7232E-19
924.49516	3.6816E-19
924.49704	3.3384E-19
924.49892	3.2344E-19
924.50081	3.536E-19
924.50269	3.7128E-19
924.50457	3.6712E-19
924.50646	3.7856E-19
924.50834	4.004E-19
924.51022	3.8584E-19
924.51211	3.5152E-19
924.51399	3.4944E-19
924.51587	3.7232E-19
924.51776	3.7648E-19
924.51964	3.7336E-19
924.52152	3.9624E-19
924.52341	4.264E-19
924.52529	4.2536E-19
924.52717	3.9728E-19
924.52906	3.7856E-19
924.53094	3.8584E-19
924.53282	4.056E-19
924.53471	4.16E-19
924.53659	4.0976E-19
924.53847	4.004E-19
924.54036	4.1392E-19
924.54224	4.3784E-19
924.54412	4.3368E-19
924.54601	3.9832E-19
924.54789	3.796E-19
924.54977	3.9936E-19
924.55166	4.1392E-19
924.55354	4.0144E-19
924.55542	4.0144E-19
924.55731	4.264E-19
924.55919	4.2848E-19
924.56107	4.0768E-19
924.56296	4.16E-19
924.56484	4.4304E-19
924.56672	4.212E-19
924.56861	3.796E-19
924.57049	4.0144E-19
924.57237	4.472E-19
924.57426	4.1704E-19
924.57614	3.5464E-19
924.57802	3.7336E-19
924.57991	4.3368E-19
924.58179	4.2328E-19
924.58367	3.7544E-19
924.58556	3.9728E-19
924.58744	4.5448E-19
924.58932	4.4824E-19
924.59121	3.9832E-19
924.59309	3.8064E-19
924.59497	3.952E-19
924.59686	3.9624E-19
924.59874	3.8064E-19
924.60062	3.6816E-19
924.60251	3.7128E-19
924.60439	3.9624E-19
924.60627	4.2328E-19
924.60816	4.212E-19
924.61004	4.1184E-19
924.61192	4.2536E-19
924.61381	4.3056E-19
924.61569	3.9936E-19
924.61757	3.7648E-19
924.61945	3.9E-19
924.62134	3.9E-19
924.62322	3.7128E-19
924.6251	3.8792E-19
924.62699	4.16E-19
924.62887	3.848E-19
924.63075	3.5256E-19
924.63264	4.0872E-19
924.63452	4.8256E-19
924.6364	4.5968E-19
924.63829	4.0664E-19
924.64017	4.2744E-19
924.64205	4.628E-19
924.64394	4.316E-19
924.64582	4.0144E-19
924.6477	4.264E-19
924.64959	4.368E-19
924.65147	4.0352E-19
924.65335	4.0248E-19
924.65524	4.4512E-19
924.65712	4.5656E-19
924.659	4.3576E-19
924.66089	4.4304E-19
924.66277	4.6384E-19
924.66465	4.5448E-19
924.66654	4.472E-19
924.66842	4.732E-19
924.6703	4.8568E-19
924.67219	4.628E-19
924.67407	4.5656E-19
924.67595	4.784E-19
924.67784	4.9192E-19
924.67972	4.9712E-19
924.6816	5.1792E-19
924.68349	5.2624E-19
924.68537	4.9192E-19
924.68725	4.6072E-19
924.68914	4.784E-19
924.69102	5.1688E-19
924.6929	5.356E-19
924.69479	5.3664E-19
924.69667	5.2104E-19
924.69855	4.888E-19
924.70044	4.836E-19
924.70232	5.2936E-19
924.7042	5.6784E-19
924.70609	5.512E-19
924.70797	5.3352E-19
924.70985	5.6992E-19
924.71174	6.0008E-19
924.71362	5.5848E-19
924.7155	4.9192E-19
924.71739	4.8256E-19
924.71927	5.1896E-19
924.72115	5.4184E-19
924.72304	5.3768E-19
924.72492	5.2E-19
924.7268	4.9608E-19
924.72869	4.8776E-19
924.73057	5.2208E-19
924.73245	5.616E-19
924.73434	5.5328E-19
924.73622	5.2E-19
924.7381	5.1792E-19
924.73999	5.356E-19
924.74187	5.2624E-19
924.74375	5.0648E-19
924.74564	5.1376E-19
924.74752	5.2832E-19
924.7494	5.1896E-19
924.75129	5.0544E-19
924.75317	5.0752E-19
924.75505	5.0544E-19
924.75694	4.992E-19
924.75882	5.1688E-19
924.7607	5.4496E-19
924.76259	5.3248E-19
924.76447	4.9608E-19
924.76635	4.9816E-19
924.76824	5.3248E-19
924.77012	5.3248E-19
924.772	4.9192E-19
924.77389	4.7632E-19
924.77577	5.0648E-19
924.77765	5.2832E-19
924.77954	5.0752E-19
924.78142	4.7944E-19
924.7833	4.732E-19
924.78519	4.6592E-19
924.78707	4.3368E-19
924.78895	4.1392E-19
924.79084	4.3472E-19
924.79272	4.576E-19
924.7946	4.3888E-19
924.79648	4.0976E-19
924.79837	4.212E-19
924.80025	4.4824E-19
924.80213	4.3264E-19
924.80402	3.9208E-19
924.8059	3.8792E-19
924.80778	4.0976E-19
924.80967	3.9936E-19
924.81155	3.5256E-19
924.81343	3.3072E-19
924.81532	3.5256E-19
924.8172	3.6608E-19
924.81908	3.3696E-19
924.82097	3.0056E-19
924.82285	3.0472E-19
924.82473	3.38E-19
924.82662	3.484E-19
924.8285	3.2968E-19
924.83038	3.1616E-19
924.83227	3.1824E-19
924.83415	3.1304E-19
924.83603	3.0472E-19
924.83792	3.1928E-19
924.8398	3.4216E-19
924.84168	3.3488E-19
924.84357	2.9848E-19
924.84545	2.6936E-19
924.84733	2.6728E-19
924.84922	2.912E-19
924.8511	3.2344E-19
924.85298	3.3696E-19
924.85487	3.1408E-19
924.85675	2.8392E-19
924.85863	2.8184E-19
924.86052	2.912E-19
924.8624	2.8496E-19
924.86428	2.6832E-19
924.86617	2.4752E-19
924.86805	2.08E-19
924.86993	1.7368E-19
924.87182	2.0176E-19
924.8737	2.7664E-19
924.87558	3.0056E-19
924.87747	2.444E-19
924.87935	1.8928E-19
924.88123	2.0072E-19
924.88312	2.5272E-19
924.885	2.9432E-19
924.88688	3.016E-19
924.88877	2.756E-19
924.89065	2.3712E-19
924.89253	2.3192E-19
924.89442	2.7352E-19
924.8963	3.0576E-19
924.89818	2.86E-19
924.90007	2.4544E-19
924.90195	2.444E-19
924.90383	2.7248E-19
924.90572	2.8184E-19
924.9076	2.6832E-19
924.90948	2.6936E-19
924.91137	2.912E-19
924.91325	3.0368E-19
924.91513	2.9848E-19
924.91702	2.964E-19
924.9189	3.0264E-19
924.92078	3.0056E-19
924.92267	2.8912E-19
924.92455	2.7768E-19
924.92643	2.6936E-19
924.92832	2.6624E-19
924.9302	2.7976E-19
924.93208	3.0264E-19
924.93397	3.172E-19
924.93585	3.276E-19
924.93773	3.3904E-19
924.93962	3.328E-19
924.9415	3.1304E-19
924.94338	3.1304E-19
924.94527	3.2968E-19
924.94715	3.1616E-19
924.94903	2.756E-19
924.95092	2.6936E-19
924.9528	3.068E-19
924.95468	3.2864E-19
924.95657	3.1824E-19
924.95845	3.0784E-19
924.96033	2.964E-19
924.96222	2.7768E-19
924.9641	2.8288E-19
924.96598	3.2032E-19
924.96787	3.3072E-19
924.96975	2.964E-19
924.97163	2.8392E-19
924.97352	3.2552E-19
924.9754	3.588E-19
924.97728	3.3072E-19
924.97916	2.7768E-19
924.98105	2.6312E-19
924.98293	2.9848E-19
924.98481	3.432E-19
924.9867	3.4944E-19
924.98858	3.1408E-19
924.99046	2.8496E-19
924.99235	2.8288E-19
924.99423	2.7976E-19
924.99611	2.6832E-19
924.998	2.756E-19
924.99988	2.9536E-19
925.00176	2.8808E-19
925.00365	2.7664E-19
925.00553	3.0264E-19
925.00741	3.276E-19
925.0093	2.9432E-19
925.01118	2.4024E-19
925.01306	2.3088E-19
925.01495	2.5272E-19
925.01683	2.5376E-19
925.01871	2.4128E-19
925.0206	2.3608E-19
925.02248	2.3088E-19
925.02436	2.2152E-19
925.02625	2.184E-19
925.02813	2.184E-19
925.03001	2.132E-19
925.0319	2.0696E-19
925.03378	2.1216E-19
925.03566	2.288E-19
925.03755	2.5792E-19
925.03943	2.7352E-19
925.04131	2.4336E-19
925.0432	1.924E-19
925.04508	1.872E-19
925.04696	2.1736E-19
925.04885	2.1216E-19
925.05073	1.7992E-19
925.05261	1.9344E-19
925.0545	2.3712E-19
925.05638	2.3608E-19
925.05826	1.976E-19
925.06015	1.9448E-19
925.06203	2.2568E-19
925.06391	2.2672E-19
925.0658	1.8824E-19
925.06768	1.5704E-19
925.06956	1.5912E-19
925.07145	1.7576E-19
925.07333	1.8616E-19
925.07521	1.7992E-19
925.0771	1.6536E-19
925.07898	1.5496E-19
925.08086	1.5392E-19
925.08275	1.6536E-19
925.08463	1.9136E-19
925.08651	2.1008E-19
925.0884	2.028E-19
925.09028	1.9448E-19
925.09216	2.1736E-19
925.09405	2.392E-19
925.09593	2.184E-19
925.09781	1.9656E-19
925.0997	2.236E-19
925.10158	2.6E-19
925.10346	2.5064E-19
925.10535	2.1528E-19
925.10723	2.0176E-19
925.10911	2.0384E-19
925.111	2.08E-19
925.11288	2.288E-19
925.11476	2.5896E-19
925.11665	2.6624E-19
925.11853	2.6E-19
925.12041	2.7248E-19
925.1223	2.9536E-19
925.12418	2.9224E-19
925.12606	2.6416E-19
925.12795	2.548E-19
925.12983	2.9224E-19
925.13171	3.5048E-19
925.1336	3.6816E-19
925.13548	3.328E-19
925.13736	3.0784E-19
925.13925	3.3904E-19
925.14113	3.7648E-19
925.14301	3.692E-19
925.1449	3.5048E-19
925.14678	3.5776E-19
925.14866	3.64E-19
925.15055	3.588E-19
925.15243	3.7856E-19
925.15431	4.0768E-19
925.15619	3.9624E-19
925.15808	3.7128E-19
925.15996	3.8896E-19
925.16184	4.1392E-19
925.16373	3.8688E-19
925.16561	3.5984E-19
925.16749	4.004E-19
925.16938	4.576E-19
925.17126	4.5448E-19
925.17314	4.1912E-19
925.17503	4.1912E-19
925.17691	4.472E-19
925.17879	4.576E-19
925.18068	4.4512E-19
925.18256	4.368E-19
925.18444	4.524E-19
925.18633	4.8776E-19
925.18821	5.1584E-19
925.19009	5.0856E-19
925.19198	4.7736E-19
925.19386	4.5032E-19
925.19574	4.4304E-19
925.19763	4.6176E-19
925.19951	5.0128E-19
925.20139	5.1896E-19
925.20328	4.8984E-19
925.20516	4.6592E-19
925.20704	4.9608E-19
925.20893	5.408E-19
925.21081	5.3976E-19
925.21269	5.1896E-19
925.21458	5.2728E-19
925.21646	5.3872E-19
925.21834	5.1792E-19
925.22023	4.8984E-19
925.22211	4.9712E-19
925.22399	5.2208E-19
925.22588	5.2936E-19
925.22776	5.2E-19
925.22964	5.1688E-19
925.23153	5.252E-19
925.23341	5.2312E-19
925.23529	5.0544E-19
925.23718	4.9192E-19
925.23906	4.992E-19
925.24094	5.0752E-19
925.24283	5.044E-19
925.24471	5.096E-19
925.24659	5.304E-19
925.24848	5.3456E-19
925.25036	5.1064E-19
925.25224	4.9712E-19
925.25413	5.0544E-19
925.25601	5.0232E-19
925.25789	4.8984E-19
925.25978	5.0336E-19
925.26166	5.2728E-19
925.26354	5.148E-19
925.26543	4.8048E-19
925.26731	4.7528E-19
925.26919	4.9712E-19
925.27108	5.096E-19
925.27296	5.1064E-19
925.27484	5.0856E-19
925.27673	4.992E-19
925.27861	4.8984E-19
925.28049	4.888E-19
925.28238	4.8152E-19
925.28426	4.6696E-19
925.28614	4.7944E-19
925.28803	5.1584E-19
925.28991	5.2416E-19
925.29179	4.9504E-19
925.29368	4.732E-19
925.29556	4.732E-19
925.29744	4.7632E-19
925.29933	4.8984E-19
925.30121	5.1688E-19
925.30309	5.2E-19
925.30498	4.888E-19
925.30686	4.7112E-19
925.30874	4.8568E-19
925.31063	4.9504E-19
925.31251	4.9504E-19
925.31439	5.1584E-19
925.31628	5.3664E-19
925.31816	5.2208E-19
925.32004	5.1272E-19
925.32193	5.5432E-19
925.32381	5.8968E-19
925.32569	5.5328E-19
925.32758	4.9504E-19
925.32946	4.8984E-19
925.33134	5.2E-19
925.33323	5.2E-19
925.33511	5.0024E-19
925.33699	5.1376E-19
925.33887	5.6056E-19
925.34076	5.8552E-19
925.34264	5.6888E-19
925.34452	5.5536E-19
925.34641	5.824E-19
925.34829	6.0944E-19
925.35017	5.9072E-19
925.35206	5.5432E-19
925.35394	5.616E-19
925.35582	5.9904E-19
925.35771	6.0632E-19
925.35959	5.8448E-19
925.36147	5.8656E-19
925.36336	6.2088E-19
925.36524	6.4584E-19
925.36712	6.4376E-19
925.36901	6.3128E-19
925.37089	6.2608E-19
925.37277	6.24E-19
925.37466	6.1672E-19
925.37654	6.084E-19
925.37842	6.1152E-19
925.38031	6.292E-19
925.38219	6.4168E-19
925.38407	6.292E-19
925.38596	6.1152E-19
925.38784	6.1568E-19
925.38972	6.344E-19
925.39161	6.448E-19
925.39349	6.4376E-19
925.39537	6.4272E-19
925.39726	6.4896E-19
925.39914	6.6248E-19
925.40102	6.8224E-19
925.40291	6.9056E-19
925.40479	6.8432E-19
925.40667	6.8432E-19
925.40856	7.0512E-19
925.41044	7.176E-19
925.41232	6.9888E-19
925.41421	6.6664E-19
925.41609	6.4792E-19
925.41797	6.3752E-19
925.41986	6.2608E-19
925.42174	6.2608E-19
925.42362	6.4376E-19
925.42551	6.5728E-19
925.42739	6.4584E-19
925.42927	6.1776E-19
925.43116	6.0632E-19
925.43304	6.292E-19
925.43492	6.6768E-19
925.43681	6.8536E-19
925.43869	6.6976E-19
925.44057	6.4688E-19
925.44246	6.3544E-19
925.44434	6.3336E-19
925.44622	6.3024E-19
925.44811	6.2712E-19
925.44999	6.2608E-19
925.45187	6.2504E-19
925.45376	6.1984E-19
925.45564	6.0632E-19
925.45752	5.8968E-19
925.45941	5.8552E-19
925.46129	5.9904E-19
925.46317	6.0944E-19
925.46506	6.032E-19
925.46694	5.9592E-19
925.46882	5.98E-19
925.47071	5.98E-19
925.47259	5.9592E-19
925.47447	6.0008E-19
925.47636	6.0008E-19
925.47824	5.7824E-19
925.48012	5.46E-19
925.48201	5.408E-19
925.48389	5.5536E-19
925.48577	5.512E-19
925.48766	5.2832E-19
925.48954	5.2728E-19
925.49142	5.5432E-19
925.49331	5.668E-19
925.49519	5.5224E-19
925.49707	5.4184E-19
925.49896	5.4496E-19
925.50084	5.3456E-19
925.50272	5.1272E-19
925.50461	5.0856E-19
925.50649	5.1584E-19
925.50837	5.0648E-19
925.51026	5.0232E-19
925.51214	5.3144E-19
925.51402	5.4704E-19
925.5159	4.9088E-19
925.51779	4.212E-19
925.51967	4.3368E-19
925.52155	4.992E-19
925.52344	5.1168E-19
925.52532	4.7424E-19
925.5272	4.7424E-19
925.52909	5.1376E-19
925.53097	5.1168E-19
925.53285	4.628E-19
925.53474	4.4512E-19
925.53662	4.7736E-19
925.5385	4.9088E-19
925.54039	4.5968E-19
925.54227	4.3576E-19
925.54415	4.5448E-19
925.54604	4.7736E-19
925.54792	4.5968E-19
925.5498	4.2328E-19
925.55169	4.1392E-19
925.55357	4.2952E-19
925.55545	4.42E-19
925.55734	4.472E-19
925.55922	4.524E-19
925.5611	4.368E-19
925.56299	4.0456E-19
925.56487	3.9936E-19
925.56675	4.368E-19
925.56864	4.7528E-19
925.57052	4.8776E-19
925.5724	5.0128E-19
925.57429	5.2104E-19
925.57617	5.2208E-19
925.57805	5.1584E-19
925.57994	5.2728E-19
925.58182	5.2312E-19
925.5837	4.7632E-19
925.58559	4.5136E-19
925.58747	4.9192E-19
925.58935	5.304E-19
925.59124	5.096E-19
925.59312	4.9088E-19
925.595	5.2E-19
925.59689	5.4288E-19
925.59877	5.252E-19
925.60065	5.2416E-19
925.60254	5.5536E-19
925.60442	5.5328E-19
925.6063	5.2E-19
925.60819	5.2728E-19
925.61007	5.7096E-19
925.61195	5.668E-19
925.61384	5.1584E-19
925.61572	4.992E-19
925.6176	5.3456E-19
925.61949	5.5536E-19
925.62137	5.304E-19
925.62325	5.044E-19
925.62514	5.1584E-19
925.62702	5.4808E-19
925.6289	5.5432E-19
925.63079	5.2936E-19
925.63267	5.1792E-19
925.63455	5.4184E-19
925.63644	5.5848E-19
925.63832	5.3872E-19
925.6402	5.252E-19
925.64209	5.5016E-19
925.64397	5.6784E-19
925.64585	5.3352E-19
925.64774	4.94E-19
925.64962	5.044E-19
925.6515	5.3664E-19
925.65339	5.4392E-19
925.65527	5.3872E-19
925.65715	5.5016E-19
925.65904	5.6264E-19
925.66092	5.4912E-19
925.6628	5.2624E-19
925.66469	5.2624E-19
925.66657	5.4288E-19
925.66845	5.4704E-19
925.67034	5.304E-19
925.67222	5.1792E-19
925.6741	5.2312E-19
925.67599	5.3456E-19
925.67787	5.3768E-19
925.67975	5.356E-19
925.68164	5.252E-19
925.68352	5.0336E-19
925.6854	4.888E-19
925.68729	4.9296E-19
925.68917	4.9608E-19
925.69105	4.7528E-19
925.69294	4.576E-19
925.69482	4.6592E-19
925.6967	4.7216E-19
925.69858	4.5968E-19
925.70047	4.6384E-19
925.70235	4.9296E-19
925.70423	5.0024E-19
925.70612	4.7632E-19
925.708	4.6904E-19
925.70988	4.888E-19
925.71177	4.9192E-19
925.71365	4.7632E-19
925.71553	4.7736E-19
925.71742	4.8464E-19
925.7193	4.68E-19
925.72118	4.4512E-19
925.72307	4.4512E-19
925.72495	4.5552E-19
925.72683	4.628E-19
925.72872	4.6488E-19
925.7306	4.4616E-19
925.73248	4.0768E-19
925.73437	3.9208E-19
925.73625	4.16E-19
925.73813	4.2952E-19
925.74002	4.108E-19
925.7419	4.0976E-19
925.74378	4.3784E-19
925.74567	4.5136E-19
925.74755	4.4408E-19
925.74943	4.5032E-19
925.75132	4.6072E-19
925.7532	4.472E-19
925.75508	4.472E-19
925.75697	4.836E-19
925.75885	4.9816E-19
925.76073	4.5136E-19
925.76262	4.056E-19
925.7645	4.0976E-19
925.76638	4.3368E-19
925.76827	4.4408E-19
925.77015	4.4304E-19
925.77203	4.264E-19
925.77392	3.9936E-19
925.7758	4.0144E-19
925.77768	4.3992E-19
925.77957	4.576E-19
925.78145	4.4408E-19
925.78333	4.4096E-19
925.78522	4.472E-19
925.7871	4.2848E-19
925.78898	4.1912E-19
925.79087	4.576E-19
925.79275	4.94E-19
925.79463	4.7736E-19
925.79652	4.6592E-19
925.7984	5.1168E-19
925.80028	5.4808E-19
925.80217	5.1896E-19
925.80405	4.836E-19
925.80593	4.992E-19
925.80782	5.252E-19
925.8097	5.2416E-19
925.81158	5.2832E-19
925.81347	5.564E-19
925.81535	5.7408E-19
925.81723	5.5848E-19
925.81912	5.356E-19
925.821	5.356E-19
925.82288	5.5848E-19
925.82477	5.876E-19
925.82665	6.0216E-19
925.82853	5.98E-19
925.83042	5.9072E-19
925.8323	5.9176E-19
925.83418	5.9592E-19
925.83607	5.9072E-19
925.83795	5.7408E-19
925.83983	5.668E-19
925.84172	5.9072E-19
925.8436	6.3336E-19
925.84548	6.4584E-19
925.84737	6.0736E-19
925.84925	5.6992E-19
925.85113	5.7616E-19
925.85302	6.0112E-19
925.8549	6.1464E-19
925.85678	6.2504E-19
925.85867	6.3128E-19
925.86055	6.1672E-19
925.86243	6.1672E-19
925.86432	6.6248E-19
925.8662	6.9992E-19
925.86808	6.7288E-19
925.86997	6.448E-19
925.87185	6.8432E-19
925.87373	7.2384E-19
925.87561	6.864E-19
925.8775	6.4168E-19
925.87938	6.708E-19
925.88126	7.1032E-19
925.88315	6.8016E-19
925.88503	6.3024E-19
925.88691	6.344E-19
925.8888	6.6768E-19
925.89068	6.7704E-19
925.89256	6.708E-19
925.89445	6.6456E-19
925.89633	6.552E-19
925.89821	6.5416E-19
925.9001	6.8224E-19
925.90198	7.1344E-19
925.90386	7.1136E-19
925.90575	6.864E-19
925.90763	6.6664E-19
925.90951	6.5624E-19
925.9114	6.4688E-19
925.91328	6.5E-19
925.91516	6.656E-19
925.91705	6.76E-19
925.91893	6.7912E-19
925.92081	6.9368E-19
925.9227	7.1448E-19
925.92458	7.1032E-19
925.92646	6.7392E-19
925.92835	6.3752E-19
925.93023	6.2504E-19
925.93211	6.2712E-19
925.934	6.4376E-19
925.93588	6.812E-19
925.93776	7.1032E-19
925.93965	6.8848E-19
925.94153	6.4064E-19
925.94341	6.344E-19
925.9453	6.604E-19
925.94718	6.5624E-19
925.94906	6.3232E-19
925.95095	6.552E-19
925.95283	6.9888E-19
925.95471	6.7704E-19
[truncated: 23,759 more rows]
