# Supplementary material for: Nitrogen-Broadening Parameters for Atmospheric Spectra Modelling of the ν3 Band of SF6
Source: Molecules. 2022 Jan 19;27(3):646. doi: 10.3390/molecules27030646 (PMC8838927; doi:10.3390/molecules27030646)
Supplement: Supplementary file 1 [file molecules-27-00646-s001.zip › P270K 50mb.dat]

910.10986	1.0017264E-16
910.11033	1.0017472E-16
910.1108	1.001716E-16
910.11127	1.0016536E-16
910.11174	1.00156E-16
910.11221	1.0014456E-16
910.11268	1.0013104E-16
910.11315	1.0011752E-16
910.11363	1.0010504E-16
910.1141	1.0009464E-16
910.11457	1.0008528E-16
910.11504	1.00078E-16
910.11551	1.0007384E-16
910.11598	1.0007176E-16
910.11645	1.0007072E-16
910.11692	1.0007072E-16
910.11739	1.000728E-16
910.11786	1.0007488E-16
910.11833	1.0007696E-16
910.1188	1.0008008E-16
910.11928	1.000832E-16
910.11975	1.0008632E-16
910.12022	1.0009048E-16
910.12069	1.0009672E-16
910.12116	1.0010296E-16
910.12163	1.0011024E-16
910.1221	1.0011752E-16
910.12257	1.001248E-16
910.12304	1.0013104E-16
910.12351	1.001352E-16
910.12398	1.0013624E-16
910.12445	1.0013312E-16
910.12493	1.0012688E-16
910.1254	1.0011648E-16
910.12587	1.0010296E-16
910.12634	1.0008736E-16
910.12681	1.0006968E-16
910.12728	1.0005408E-16
910.12775	1.0003952E-16
910.12822	1.0002808E-16
910.12869	1.000208E-16
910.12916	1.0001872E-16
910.12963	1.000208E-16
910.1301	1.0002704E-16
910.13058	1.0003536E-16
910.13105	1.0004472E-16
910.13152	1.00052E-16
910.13199	1.0005824E-16
910.13246	1.0006032E-16
910.13293	1.0005928E-16
910.1334	1.0005408E-16
910.13387	1.000468E-16
910.13434	1.0003848E-16
910.13481	1.0003016E-16
910.13528	1.0002392E-16
910.13575	1.0002184E-16
910.13623	1.00026E-16
910.1367	1.0003432E-16
910.13717	1.0004784E-16
910.13764	1.0006448E-16
910.13811	1.0008216E-16
910.13858	1.0009984E-16
910.13905	1.0011336E-16
910.13952	1.0012168E-16
910.13999	1.0012376E-16
910.14046	1.0011856E-16
910.14093	1.0010712E-16
910.1414	1.0009048E-16
910.14187	1.0007176E-16
910.14235	1.0005408E-16
910.14282	1.0003848E-16
910.14329	1.0003016E-16
910.14376	1.0002808E-16
910.14423	1.0003536E-16
910.1447	1.0004992E-16
910.14517	1.0006968E-16
910.14564	1.0009256E-16
910.14611	1.0011648E-16
910.14658	1.001352E-16
910.14705	1.0014872E-16
910.14752	1.0015288E-16
910.148	1.0014768E-16
910.14847	1.0013208E-16
910.14894	1.0011024E-16
910.14941	1.0008216E-16
910.14988	1.0005304E-16
910.15035	1.00026E-16
910.15082	1.0000416E-16
910.15129	9.999064E-17
910.15176	9.998752E-17
910.15223	9.999272E-17
910.1527	1.0000832E-16
910.15317	1.0002912E-16
910.15365	1.0005304E-16
910.15412	1.00078E-16
910.15459	1.000988E-16
910.15506	1.0011336E-16
910.15553	1.0012064E-16
910.156	1.001196E-16
910.15647	1.0011232E-16
910.15694	1.000988E-16
910.15741	1.0008216E-16
910.15788	1.0006552E-16
910.15835	1.0005096E-16
910.15882	1.000416E-16
910.1593	1.0003744E-16
910.15977	1.0003952E-16
910.16024	1.000468E-16
910.16071	1.000572E-16
910.16118	1.0006864E-16
910.16165	1.0007904E-16
910.16212	1.0008528E-16
910.16259	1.0008736E-16
910.16306	1.0008424E-16
910.16353	1.0007488E-16
910.164	1.000624E-16
910.16447	1.000468E-16
910.16494	1.000312E-16
910.16542	1.0001664E-16
910.16589	1.0000624E-16
910.16636	1E-16
910.16683	9.999896E-17
910.1673	1.0000104E-16
910.16777	1.0000728E-16
910.16824	1.0001352E-16
910.16871	1.000208E-16
910.16918	1.0002496E-16
910.16965	1.0002496E-16
910.17012	1.0002184E-16
910.17059	1.000156E-16
910.17107	1.0000728E-16
910.17154	9.999792E-17
910.17201	9.99896E-17
910.17248	9.99844E-17
910.17295	9.998336E-17
910.17342	9.998752E-17
910.17389	9.999584E-17
910.17436	1.0000832E-16
910.17483	1.0002184E-16
910.1753	1.0003536E-16
910.17577	1.0004576E-16
910.17624	1.00052E-16
910.17672	1.0005096E-16
910.17719	1.0004368E-16
910.17766	1.0002912E-16
910.17813	1.000104E-16
910.1786	9.998856E-17
910.17907	9.996568E-17
910.17954	9.994592E-17
910.18001	9.993032E-17
910.18048	9.9922E-17
910.18095	9.9922E-17
910.18142	9.992824E-17
910.18189	9.994176E-17
910.18237	9.995944E-17
910.18284	9.998024E-17
910.18331	1E-16
910.18378	1.0001768E-16
910.18425	1.0003016E-16
910.18472	1.0003744E-16
910.18519	1.0003952E-16
910.18566	1.0003536E-16
910.18613	1.0002808E-16
910.1866	1.0001872E-16
910.18707	1.0000832E-16
910.18754	1E-16
910.18801	9.999376E-17
910.18849	9.99896E-17
910.18896	9.99896E-17
910.18943	9.999168E-17
910.1899	9.99948E-17
910.19037	9.999896E-17
910.19084	1.0000208E-16
910.19131	1.0000312E-16
910.19178	1.0000312E-16
910.19225	1E-16
910.19272	9.99948E-17
910.19319	9.998856E-17
910.19366	9.998128E-17
910.19414	9.9974E-17
910.19461	9.996672E-17
910.19508	9.995944E-17
910.19555	9.995216E-17
910.19602	9.994384E-17
910.19649	9.993552E-17
910.19696	9.992408E-17
910.19743	9.991056E-17
910.1979	9.9896E-17
910.19837	9.987832E-17
910.19884	9.986064E-17
910.19931	9.9844E-17
910.19979	9.983048E-17
910.20026	9.982008E-17
910.20073	9.981488E-17
910.2012	9.981696E-17
910.20167	9.982528E-17
910.20214	9.98388E-17
910.20261	9.985752E-17
910.20308	9.987832E-17
910.20355	9.989912E-17
910.20402	9.991888E-17
910.20449	9.993344E-17
910.20496	9.99428E-17
910.20544	9.994488E-17
910.20591	9.994072E-17
910.20638	9.993136E-17
910.20685	9.991888E-17
910.20732	9.990328E-17
910.20779	9.988872E-17
910.20826	9.987728E-17
910.20873	9.986792E-17
910.2092	9.986376E-17
910.20967	9.986272E-17
910.21014	9.98648E-17
910.21061	9.986792E-17
910.21108	9.987E-17
910.21156	9.987104E-17
910.21203	9.986792E-17
910.2125	9.986064E-17
910.21297	9.98492E-17
910.21344	9.983464E-17
910.21391	9.981904E-17
910.21438	9.980448E-17
910.21485	9.9792E-17
910.21532	9.978472E-17
910.21579	9.978368E-17
910.21626	9.978888E-17
910.21673	9.980136E-17
910.21721	9.981904E-17
910.21768	9.983984E-17
910.21815	9.986064E-17
910.21862	9.98804E-17
910.21909	9.9896E-17
910.21956	9.99064E-17
910.22003	9.990952E-17
910.2205	9.99064E-17
910.22097	9.989912E-17
910.22144	9.988768E-17
910.22191	9.987624E-17
910.22238	9.986584E-17
910.22286	9.985856E-17
910.22333	9.985648E-17
910.2238	9.986064E-17
910.22427	9.987E-17
910.22474	9.988456E-17
910.22521	9.990016E-17
910.22568	9.991784E-17
910.22615	9.99324E-17
910.22662	9.99428E-17
910.22709	9.994696E-17
910.22756	9.994592E-17
910.22803	9.99376E-17
910.22851	9.992304E-17
910.22898	9.990536E-17
910.22945	9.988456E-17
910.22992	9.98648E-17
910.23039	9.984608E-17
910.23086	9.983048E-17
910.23133	9.982008E-17
910.2318	9.98128E-17
910.23227	9.980968E-17
910.23274	9.980864E-17
910.23321	9.980864E-17
910.23368	9.980864E-17
910.23416	9.98076E-17
910.23463	9.980448E-17
910.2351	9.979824E-17
910.23557	9.978888E-17
910.23604	9.977848E-17
910.23651	9.976808E-17
910.23698	9.975664E-17
910.23745	9.974832E-17
910.23792	9.974208E-17
910.23839	9.973896E-17
910.23886	9.973792E-17
910.23933	9.974E-17
910.2398	9.974416E-17
910.24028	9.974936E-17
910.24075	9.975352E-17
910.24122	9.975664E-17
910.24169	9.975768E-17
910.24216	9.975664E-17
910.24263	9.975456E-17
910.2431	9.97504E-17
910.24357	9.974728E-17
910.24404	9.974416E-17
910.24451	9.974312E-17
910.24498	9.97452E-17
910.24545	9.97504E-17
910.24593	9.975768E-17
910.2464	9.976808E-17
910.24687	9.978056E-17
910.24734	9.9792E-17
910.24781	9.98024E-17
910.24828	9.981072E-17
910.24875	9.981488E-17
910.24922	9.981488E-17
910.24969	9.980968E-17
910.25016	9.980032E-17
910.25063	9.978888E-17
910.2511	9.977432E-17
910.25158	9.975872E-17
910.25205	9.974416E-17
910.25252	9.973168E-17
910.25299	9.972232E-17
910.25346	9.971608E-17
910.25393	9.9714E-17
910.2544	9.971504E-17
910.25487	9.972024E-17
910.25534	9.972648E-17
910.25581	9.973376E-17
910.25628	9.974208E-17
910.25675	9.974936E-17
910.25723	9.97556E-17
910.2577	9.975976E-17
910.25817	9.976184E-17
910.25864	9.976288E-17
910.25911	9.976184E-17
910.25958	9.975976E-17
910.26005	9.975768E-17
910.26052	9.975456E-17
910.26099	9.97504E-17
910.26146	9.974728E-17
910.26193	9.974312E-17
910.2624	9.974E-17
910.26287	9.973584E-17
910.26335	9.973272E-17
910.26382	9.972856E-17
910.26429	9.972336E-17
910.26476	9.97192E-17
910.26523	9.9714E-17
910.2657	9.97088E-17
910.26617	9.970464E-17
910.26664	9.970048E-17
910.26711	9.969632E-17
910.26758	9.969424E-17
910.26805	9.96932E-17
910.26852	9.969424E-17
910.269	9.969632E-17
910.26947	9.970152E-17
910.26994	9.97088E-17
910.27041	9.971816E-17
910.27088	9.97296E-17
910.27135	9.974416E-17
910.27182	9.975872E-17
910.27229	9.977536E-17
910.27276	9.979096E-17
910.27323	9.980552E-17
910.2737	9.9818E-17
910.27417	9.982736E-17
910.27465	9.983256E-17
910.27512	9.98336E-17
910.27559	9.983048E-17
910.27606	9.982216E-17
910.27653	9.980968E-17
910.277	9.979512E-17
910.27747	9.977952E-17
910.27794	9.976288E-17
910.27841	9.974728E-17
910.27888	9.97348E-17
910.27935	9.972648E-17
910.27982	9.972128E-17
910.2803	9.972128E-17
910.28077	9.97244E-17
910.28124	9.973168E-17
910.28171	9.974E-17
910.28218	9.97504E-17
910.28265	9.975976E-17
910.28312	9.976704E-17
910.28359	9.977224E-17
910.28406	9.977432E-17
910.28453	9.977328E-17
910.285	9.976912E-17
910.28547	9.976392E-17
910.28594	9.975664E-17
910.28642	9.974936E-17
910.28689	9.974312E-17
910.28736	9.973896E-17
910.28783	9.973688E-17
910.2883	9.973792E-17
910.28877	9.974208E-17
910.28924	9.974832E-17
910.28971	9.975664E-17
910.29018	9.976496E-17
910.29065	9.977432E-17
910.29112	9.97816E-17
910.29159	9.978784E-17
910.29207	9.9792E-17
910.29254	9.979304E-17
910.29301	9.978992E-17
910.29348	9.978368E-17
910.29395	9.977432E-17
910.29442	9.976288E-17
910.29489	9.974832E-17
910.29536	9.973272E-17
910.29583	9.971504E-17
910.2963	9.96984E-17
910.29677	9.96828E-17
910.29724	9.966928E-17
910.29772	9.965784E-17
910.29819	9.965056E-17
910.29866	9.96464E-17
910.29913	9.96464E-17
910.2996	9.965056E-17
910.30007	9.965784E-17
910.30054	9.96672E-17
910.30101	9.967864E-17
910.30148	9.969008E-17
910.30195	9.970048E-17
910.30242	9.97088E-17
910.30289	9.9714E-17
910.30337	9.971712E-17
910.30384	9.971608E-17
910.30431	9.971296E-17
910.30478	9.97088E-17
910.30525	9.97036E-17
910.30572	9.970048E-17
910.30619	9.96984E-17
910.30666	9.970048E-17
910.30713	9.970568E-17
910.3076	9.971608E-17
910.30807	9.97296E-17
910.30854	9.97452E-17
910.30901	9.976288E-17
910.30949	9.978056E-17
910.30996	9.979616E-17
910.31043	9.980864E-17
910.3109	9.9818E-17
910.31137	9.982216E-17
910.31184	9.982216E-17
910.31231	9.9818E-17
910.31278	9.981072E-17
910.31325	9.98024E-17
910.31372	9.979304E-17
910.31419	9.978472E-17
910.31466	9.977848E-17
910.31514	9.977536E-17
910.31561	9.977432E-17
910.31608	9.97764E-17
910.31655	9.978056E-17
910.31702	9.978576E-17
910.31749	9.979096E-17
910.31796	9.979616E-17
910.31843	9.980136E-17
910.3189	9.980448E-17
910.31937	9.980552E-17
910.31984	9.980552E-17
910.32031	9.980552E-17
910.32079	9.980344E-17
910.32126	9.980032E-17
910.32173	9.979616E-17
910.3222	9.9792E-17
910.32267	9.97868E-17
910.32314	9.977952E-17
910.32361	9.977224E-17
910.32408	9.976392E-17
910.32455	9.975456E-17
910.32502	9.97452E-17
910.32549	9.973688E-17
910.32596	9.97296E-17
910.32644	9.97244E-17
910.32691	9.972232E-17
910.32738	9.97244E-17
910.32785	9.97296E-17
910.32832	9.973792E-17
910.32879	9.974936E-17
910.32926	9.97608E-17
910.32973	9.977224E-17
910.3302	9.97816E-17
910.33067	9.978784E-17
910.33114	9.978992E-17
910.33161	9.97868E-17
910.33209	9.977848E-17
910.33256	9.976704E-17
910.33303	9.975248E-17
910.3335	9.973792E-17
910.33397	9.972544E-17
910.33444	9.971608E-17
910.33491	9.971192E-17
910.33538	9.971296E-17
910.33585	9.972024E-17
910.33632	9.973272E-17
910.33679	9.974936E-17
910.33726	9.976704E-17
910.33773	9.978576E-17
910.33821	9.98024E-17
910.33868	9.981488E-17
910.33915	9.98232E-17
910.33962	9.982736E-17
910.34009	9.982632E-17
910.34056	9.982112E-17
910.34103	9.981488E-17
910.3415	9.98076E-17
910.34197	9.980136E-17
910.34244	9.979616E-17
910.34291	9.979408E-17
910.34338	9.979408E-17
910.34386	9.97972E-17
910.34433	9.980032E-17
910.3448	9.980344E-17
910.34527	9.980656E-17
910.34574	9.98076E-17
910.34621	9.980656E-17
910.34668	9.980344E-17
910.34715	9.979824E-17
910.34762	9.9792E-17
910.34809	9.97868E-17
910.34856	9.978264E-17
910.34903	9.97816E-17
910.34951	9.978368E-17
910.34998	9.978888E-17
910.35045	9.979824E-17
910.35092	9.980864E-17
910.35139	9.982008E-17
910.35186	9.983152E-17
910.35233	9.984088E-17
910.3528	9.984712E-17
910.35327	9.985128E-17
910.35374	9.985128E-17
910.35421	9.984712E-17
910.35468	9.984192E-17
910.35516	9.983464E-17
910.35563	9.982736E-17
910.3561	9.982112E-17
910.35657	9.981592E-17
910.35704	9.98128E-17
910.35751	9.981176E-17
910.35798	9.98128E-17
910.35845	9.981488E-17
910.35892	9.981696E-17
910.35939	9.981904E-17
910.35986	9.982112E-17
910.36033	9.982112E-17
910.3608	9.982112E-17
910.36128	9.982008E-17
910.36175	9.981904E-17
910.36222	9.9818E-17
910.36269	9.981904E-17
910.36316	9.982112E-17
910.36363	9.982528E-17
910.3641	9.983048E-17
910.36457	9.983672E-17
910.36504	9.984296E-17
910.36551	9.98492E-17
910.36598	9.98544E-17
910.36645	9.985752E-17
910.36693	9.98596E-17
910.3674	9.985856E-17
910.36787	9.985648E-17
910.36834	9.98544E-17
910.36881	9.985128E-17
910.36928	9.98492E-17
910.36975	9.984816E-17
910.37022	9.984816E-17
910.37069	9.985024E-17
910.37116	9.985232E-17
910.37163	9.985544E-17
910.3721	9.985856E-17
910.37258	9.98596E-17
910.37305	9.98596E-17
910.37352	9.985752E-17
910.37399	9.98544E-17
910.37446	9.98492E-17
910.37493	9.984504E-17
910.3754	9.984192E-17
910.37587	9.984088E-17
910.37634	9.984192E-17
910.37681	9.984712E-17
910.37728	9.98544E-17
910.37775	9.98648E-17
910.37823	9.987624E-17
910.3787	9.988768E-17
910.37917	9.989704E-17
910.37964	9.990224E-17
910.38011	9.990328E-17
910.38058	9.990016E-17
910.38105	9.989184E-17
910.38152	9.987936E-17
910.38199	9.986584E-17
910.38246	9.985232E-17
910.38293	9.983984E-17
910.3834	9.983152E-17
910.38387	9.982944E-17
910.38435	9.983256E-17
910.38482	9.984088E-17
910.38529	9.985544E-17
910.38576	9.987208E-17
910.38623	9.988976E-17
910.3867	9.990536E-17
910.38717	9.991784E-17
910.38764	9.992512E-17
910.38811	9.992512E-17
910.38858	9.991992E-17
910.38905	9.990848E-17
910.38952	9.989288E-17
910.39	9.98752E-17
910.39047	9.985752E-17
910.39094	9.984192E-17
910.39141	9.983048E-17
910.39188	9.982424E-17
910.39235	9.982216E-17
910.39282	9.982632E-17
910.39329	9.98336E-17
910.39376	9.984192E-17
910.39423	9.985232E-17
910.3947	9.986064E-17
910.39517	9.986584E-17
910.39565	9.986896E-17
910.39612	9.986792E-17
910.39659	9.986376E-17
910.39706	9.985856E-17
910.39753	9.985336E-17
910.398	9.984816E-17
910.39847	9.984712E-17
910.39894	9.98492E-17
910.39941	9.98544E-17
910.39988	9.986584E-17
910.40035	9.987936E-17
910.40082	9.9896E-17
910.4013	9.991368E-17
910.40177	9.993136E-17
910.40224	9.9948E-17
910.40271	9.996152E-17
910.40318	9.997192E-17
910.40365	9.997816E-17
910.40412	9.998024E-17
910.40459	9.998024E-17
910.40506	9.997816E-17
910.40553	9.9974E-17
910.406	9.996984E-17
910.40647	9.996568E-17
910.40694	9.996256E-17
910.40742	9.996048E-17
910.40789	9.995944E-17
910.40836	9.99584E-17
910.40883	9.995944E-17
910.4093	9.996048E-17
910.40977	9.996256E-17
910.41024	9.996464E-17
910.41071	9.996568E-17
910.41118	9.996776E-17
910.41165	9.99688E-17
910.41212	9.996984E-17
910.41259	9.996984E-17
910.41307	9.99688E-17
910.41354	9.996672E-17
910.41401	9.99636E-17
910.41448	9.99584E-17
910.41495	9.995216E-17
910.41542	9.994384E-17
910.41589	9.993344E-17
910.41636	9.992408E-17
910.41683	9.991472E-17
910.4173	9.990536E-17
910.41777	9.990016E-17
910.41824	9.989704E-17
910.41872	9.989808E-17
910.41919	9.990224E-17
910.41966	9.991056E-17
910.42013	9.992304E-17
910.4206	9.993656E-17
910.42107	9.995008E-17
910.42154	9.996256E-17
910.42201	9.997192E-17
910.42248	9.997816E-17
910.42295	9.99792E-17
910.42342	9.997504E-17
910.42389	9.996568E-17
910.42437	9.99532E-17
910.42484	9.993864E-17
910.42531	9.992408E-17
910.42578	9.991056E-17
910.42625	9.990016E-17
910.42672	9.989392E-17
910.42719	9.989288E-17
910.42766	9.989808E-17
910.42813	9.990848E-17
910.4286	9.992096E-17
910.42907	9.993656E-17
910.42954	9.995216E-17
910.43002	9.996672E-17
910.43049	9.997712E-17
910.43096	9.998336E-17
910.43143	9.99844E-17
910.4319	9.998024E-17
910.43237	9.997296E-17
910.43284	9.996256E-17
910.43331	9.995008E-17
910.43378	9.993864E-17
910.43425	9.992928E-17
910.43472	9.992304E-17
910.43519	9.992096E-17
910.43566	9.992304E-17
910.43614	9.992824E-17
910.43661	9.99376E-17
910.43708	9.9948E-17
910.43755	9.99584E-17
910.43802	9.996776E-17
910.43849	9.997504E-17
910.43896	9.99792E-17
910.43943	9.998024E-17
910.4399	9.997712E-17
910.44037	9.997088E-17
910.44084	9.99636E-17
910.44131	9.995424E-17
910.44179	9.994488E-17
910.44226	9.993656E-17
910.44273	9.993032E-17
910.4432	9.992616E-17
910.44367	9.992408E-17
910.44414	9.992512E-17
910.44461	9.992824E-17
910.44508	9.993344E-17
910.44555	9.993968E-17
910.44602	9.994696E-17
910.44649	9.995424E-17
910.44696	9.996152E-17
910.44744	9.99688E-17
910.44791	9.997504E-17
910.44838	9.998128E-17
910.44885	9.998648E-17
910.44932	9.999064E-17
910.44979	9.99948E-17
910.45026	9.999792E-17
910.45073	1E-16
910.4512	9.999896E-17
910.45167	9.999792E-17
910.45214	9.999376E-17
910.45261	9.998752E-17
910.45309	9.998024E-17
910.45356	9.997192E-17
910.45403	9.996152E-17
910.4545	9.995216E-17
910.45497	9.994384E-17
910.45544	9.993656E-17
910.45591	9.99324E-17
910.45638	9.992928E-17
910.45685	9.992928E-17
910.45732	9.99324E-17
910.45779	9.993656E-17
910.45826	9.99428E-17
910.45873	9.994904E-17
910.45921	9.995424E-17
910.45968	9.995944E-17
910.46015	9.99636E-17
910.46062	9.996672E-17
910.46109	9.996776E-17
910.46156	9.996776E-17
910.46203	9.996776E-17
910.4625	9.996672E-17
910.46297	9.996568E-17
910.46344	9.996464E-17
910.46391	9.996464E-17
910.46438	9.996568E-17
910.46486	9.996568E-17
910.46533	9.996568E-17
910.4658	9.99636E-17
910.46627	9.996152E-17
910.46674	9.995632E-17
910.46721	9.995008E-17
910.46768	9.994176E-17
910.46815	9.993344E-17
910.46862	9.992512E-17
910.46909	9.991784E-17
910.46956	9.991368E-17
910.47003	9.99116E-17
910.47051	9.991472E-17
910.47098	9.9922E-17
910.47145	9.993344E-17
910.47192	9.9948E-17
910.47239	9.996464E-17
910.47286	9.998128E-17
910.47333	9.999688E-17
910.4738	1.000104E-16
910.47427	1.0001872E-16
910.47474	1.000208E-16
910.47521	1.0001768E-16
910.47568	1.0000832E-16
910.47616	9.999376E-17
910.47663	9.997504E-17
910.4771	9.995632E-17
910.47757	9.993656E-17
910.47804	9.991992E-17
910.47851	9.990744E-17
910.47898	9.99012E-17
910.47945	9.99012E-17
910.47992	9.990744E-17
910.48039	9.992096E-17
910.48086	9.99376E-17
910.48133	9.99584E-17
910.4818	9.998024E-17
910.48228	1E-16
910.48275	1.0001768E-16
910.48322	1.0003016E-16
910.48369	1.000364E-16
910.48416	1.0003744E-16
910.48463	1.000312E-16
910.4851	1.000208E-16
910.48557	1.000052E-16
910.48604	9.998648E-17
910.48651	9.996672E-17
910.48698	9.9948E-17
910.48745	9.993032E-17
910.48793	9.991576E-17
910.4884	9.990432E-17
910.48887	9.989808E-17
910.48934	9.989496E-17
910.48981	9.989704E-17
910.49028	9.990224E-17
910.49075	9.991056E-17
910.49122	9.992096E-17
910.49169	9.993136E-17
910.49216	9.99428E-17
910.49263	9.995424E-17
910.4931	9.99636E-17
910.49358	9.997192E-17
910.49405	9.997816E-17
910.49452	9.998232E-17
910.49499	9.998336E-17
910.49546	9.998232E-17
910.49593	9.99792E-17
910.4964	9.9974E-17
910.49687	9.996776E-17
910.49734	9.995944E-17
910.49781	9.995112E-17
910.49828	9.994176E-17
910.49875	9.993344E-17
910.49923	9.992512E-17
910.4997	9.991888E-17
910.50017	9.991368E-17
910.50064	9.99116E-17
910.50111	9.991056E-17
910.50158	9.991264E-17
910.50205	9.99168E-17
910.50252	9.992304E-17
910.50299	9.993136E-17
910.50346	9.994072E-17
910.50393	9.995008E-17
910.5044	9.996048E-17
910.50488	9.996984E-17
910.50535	9.997816E-17
910.50582	9.99844E-17
910.50629	9.998752E-17
910.50676	9.99896E-17
910.50723	9.998752E-17
910.5077	9.998336E-17
910.50817	9.997712E-17
910.50864	9.99688E-17
910.50911	9.996048E-17
910.50958	9.995112E-17
910.51005	9.994176E-17
910.51052	9.993448E-17
910.511	9.992824E-17
910.51147	9.992512E-17
910.51194	9.992408E-17
910.51241	9.992616E-17
910.51288	9.992928E-17
910.51335	9.993448E-17
910.51382	9.994072E-17
910.51429	9.994696E-17
910.51476	9.995216E-17
910.51523	9.995632E-17
910.5157	9.995944E-17
910.51617	9.995944E-17
910.51665	9.995944E-17
910.51712	9.995736E-17
910.51759	9.995528E-17
910.51806	9.995216E-17
910.51853	9.995112E-17
910.519	9.995112E-17
910.51947	9.995216E-17
910.51994	9.995528E-17
910.52041	9.996048E-17
910.52088	9.996672E-17
910.52135	9.997296E-17
910.52182	9.997816E-17
910.5223	9.998232E-17
910.52277	9.99844E-17
910.52324	9.998336E-17
910.52371	9.998024E-17
910.52418	9.997608E-17
910.52465	9.996984E-17
910.52512	9.996256E-17
910.52559	9.995736E-17
910.52606	9.995424E-17
910.52653	9.995424E-17
910.527	9.995736E-17
910.52747	9.99636E-17
910.52795	9.997296E-17
910.52842	9.99844E-17
910.52889	9.999688E-17
910.52936	1.0000728E-16
910.52983	1.000156E-16
910.5303	1.0001976E-16
910.53077	1.0001976E-16
910.53124	1.0001352E-16
910.53171	1.0000312E-16
910.53218	9.99896E-17
910.53265	9.9974E-17
910.53312	9.99584E-17
910.53359	9.994488E-17
910.53407	9.993552E-17
910.53454	9.99324E-17
910.53501	9.993552E-17
910.53548	9.994592E-17
910.53595	9.996152E-17
910.53642	9.998128E-17
910.53689	1.0000312E-16
910.53736	1.0002496E-16
910.53783	1.0004264E-16
910.5383	1.0005512E-16
910.53877	1.0006032E-16
910.53924	1.0005824E-16
910.53972	1.0004784E-16
910.54019	1.0003224E-16
910.54066	1.0001248E-16
910.54113	9.999064E-17
910.5416	9.997088E-17
910.54207	9.995424E-17
910.54254	9.994488E-17
910.54301	9.99428E-17
910.54348	9.994904E-17
910.54395	9.99636E-17
910.54442	9.998336E-17
910.54489	1.0000832E-16
910.54537	1.0003432E-16
910.54584	1.0005928E-16
910.54631	1.0008008E-16
910.54678	1.000936E-16
910.54725	1.0009984E-16
910.54772	1.0009776E-16
910.54819	1.0008736E-16
910.54866	1.0007072E-16
910.54913	1.0004992E-16
910.5496	1.0002808E-16
910.55007	1.0000624E-16
910.55054	9.998752E-17
910.55102	9.997504E-17
910.55149	9.99688E-17
910.55196	9.996984E-17
910.55243	9.997816E-17
910.5529	9.999168E-17
910.55337	1.000104E-16
910.55384	1.0003224E-16
910.55431	1.0005304E-16
910.55478	1.0007384E-16
910.55525	1.0009048E-16
910.55572	1.00104E-16
910.55619	1.0011232E-16
910.55666	1.0011544E-16
910.55714	1.001144E-16
910.55761	1.0011024E-16
910.55808	1.00104E-16
910.55855	1.0009672E-16
910.55902	1.0008944E-16
910.55949	1.000832E-16
910.55996	1.0007904E-16
910.56043	1.0007696E-16
910.5609	1.0007592E-16
910.56137	1.0007696E-16
910.56184	1.0007904E-16
910.56231	1.0008112E-16
910.56279	1.0008424E-16
910.56326	1.0008632E-16
910.56373	1.000884E-16
910.5642	1.0009048E-16
910.56467	1.0009152E-16
910.56514	1.000936E-16
910.56561	1.0009672E-16
910.56608	1.0010088E-16
910.56655	1.0010608E-16
910.56702	1.0011336E-16
910.56749	1.0012064E-16
910.56796	1.0013E-16
910.56844	1.0013936E-16
910.56891	1.0014768E-16
910.56938	1.0015392E-16
910.56985	1.0015912E-16
910.57032	1.0016224E-16
910.57079	1.0016224E-16
910.57126	1.0015912E-16
910.57173	1.0015392E-16
910.5722	1.0014768E-16
910.57267	1.001404E-16
910.57314	1.0013312E-16
910.57361	1.0012688E-16
910.57409	1.0012376E-16
910.57456	1.0012168E-16
910.57503	1.0012272E-16
910.5755	1.0012688E-16
910.57597	1.0013208E-16
910.57644	1.0013832E-16
910.57691	1.001456E-16
910.57738	1.0015288E-16
910.57785	1.0015704E-16
910.57832	1.001612E-16
910.57879	1.001612E-16
910.57926	1.0016016E-16
910.57973	1.00156E-16
910.58021	1.001508E-16
910.58068	1.0014456E-16
910.58115	1.0013832E-16
910.58162	1.0013312E-16
910.58209	1.0012792E-16
910.58256	1.0012376E-16
910.58303	1.0012168E-16
910.5835	1.001196E-16
910.58397	1.0011752E-16
910.58444	1.0011544E-16
910.58491	1.0011336E-16
910.58538	1.001092E-16
910.58586	1.00104E-16
910.58633	1.000988E-16
910.5868	1.0009256E-16
910.58727	1.0008632E-16
910.58774	1.0008112E-16
910.58821	1.00078E-16
910.58868	1.00078E-16
910.58915	1.0008112E-16
910.58962	1.0008736E-16
910.59009	1.0009672E-16
910.59056	1.001092E-16
910.59103	1.0012272E-16
910.59151	1.0013624E-16
910.59198	1.0014872E-16
910.59245	1.0015912E-16
910.59292	1.001664E-16
910.59339	1.0016952E-16
910.59386	1.0016848E-16
910.59433	1.0016432E-16
910.5948	1.00156E-16
910.59527	1.0014664E-16
910.59574	1.0013624E-16
910.59621	1.0012584E-16
910.59668	1.0011648E-16
910.59716	1.0011024E-16
910.59763	1.0010608E-16
910.5981	1.00104E-16
910.59857	1.0010504E-16
910.59904	1.0010816E-16
910.59951	1.0011232E-16
910.59998	1.0011648E-16
910.60045	1.0012064E-16
910.60092	1.0012376E-16
910.60139	1.0012584E-16
910.60186	1.0012688E-16
910.60233	1.0012688E-16
910.60281	1.0012584E-16
910.60328	1.0012376E-16
910.60375	1.0012272E-16
910.60422	1.0012168E-16
910.60469	1.0012272E-16
910.60516	1.0012376E-16
910.60563	1.0012688E-16
910.6061	1.0013104E-16
910.60657	1.0013728E-16
910.60704	1.0014456E-16
910.60751	1.0015392E-16
910.60798	1.0016328E-16
910.60845	1.0017368E-16
910.60893	1.0018512E-16
910.6094	1.0019552E-16
910.60987	1.0020696E-16
910.61034	1.0021736E-16
910.61081	1.0022672E-16
910.61128	1.00234E-16
910.61175	1.002392E-16
910.61222	1.0024128E-16
910.61269	1.0024024E-16
910.61316	1.0023608E-16
910.61363	1.002288E-16
910.6141	1.0021944E-16
910.61458	1.0020904E-16
910.61505	1.001976E-16
910.61552	1.001872E-16
910.61599	1.0017888E-16
910.61646	1.0017264E-16
910.61693	1.0017056E-16
910.6174	1.001716E-16
910.61787	1.0017576E-16
910.61834	1.00182E-16
910.61881	1.0019136E-16
910.61928	1.0019968E-16
910.61975	1.00208E-16
910.62023	1.002132E-16
910.6207	1.0021528E-16
910.62117	1.0021528E-16
910.62164	1.0021112E-16
910.62211	1.0020384E-16
910.62258	1.0019552E-16
910.62305	1.0018616E-16
910.62352	1.0017888E-16
910.62399	1.0017264E-16
910.62446	1.0016952E-16
910.62493	1.0017056E-16
910.6254	1.0017368E-16
910.62588	1.0018096E-16
910.62635	1.0018928E-16
910.62682	1.0019968E-16
910.62729	1.00208E-16
910.62776	1.0021632E-16
910.62823	1.0022048E-16
910.6287	1.0022256E-16
910.62917	1.0022152E-16
910.62964	1.0021736E-16
910.63011	1.0021112E-16
910.63058	1.002028E-16
910.63105	1.0019448E-16
910.63152	1.0018616E-16
910.632	1.0017888E-16
910.63247	1.001716E-16
910.63294	1.001664E-16
910.63341	1.0016224E-16
910.63388	1.0015808E-16
910.63435	1.0015496E-16
910.63482	1.001508E-16
910.63529	1.0014664E-16
910.63576	1.0014248E-16
910.63623	1.0013936E-16
910.6367	1.0013624E-16
910.63717	1.001352E-16
910.63765	1.0013728E-16
910.63812	1.0014144E-16
910.63859	1.0014872E-16
910.63906	1.0015808E-16
910.63953	1.0016848E-16
910.64	1.0017888E-16
910.64047	1.0018928E-16
910.64094	1.0019552E-16
910.64141	1.0019864E-16
910.64188	1.001976E-16
910.64235	1.0019136E-16
910.64282	1.0018096E-16
910.6433	1.0016744E-16
910.64377	1.0015288E-16
910.64424	1.0013832E-16
910.64471	1.001248E-16
910.64518	1.0011648E-16
910.64565	1.0011232E-16
910.64612	1.001144E-16
910.64659	1.0012064E-16
910.64706	1.0013E-16
910.64753	1.0014248E-16
910.648	1.00156E-16
910.64847	1.001664E-16
910.64895	1.0017368E-16
910.64942	1.001768E-16
910.64989	1.0017472E-16
910.65036	1.0016744E-16
910.65083	1.0015704E-16
910.6513	1.001456E-16
910.65177	1.0013416E-16
910.65224	1.001248E-16
910.65271	1.0012168E-16
910.65318	1.0012272E-16
910.65365	1.0013104E-16
910.65412	1.0014456E-16
910.65459	1.001612E-16
910.65507	1.0018096E-16
910.65554	1.0019968E-16
910.65601	1.0021528E-16
910.65648	1.0022568E-16
910.65695	1.0023088E-16
910.65742	1.002288E-16
910.65789	1.0021944E-16
910.65836	1.0020696E-16
910.65883	1.0019032E-16
910.6593	1.0017368E-16
910.65977	1.0015912E-16
910.66024	1.0014976E-16
910.66072	1.0014456E-16
910.66119	1.0014664E-16
910.66166	1.0015392E-16
910.66213	1.0016744E-16
910.6626	1.00182E-16
910.66307	1.0019864E-16
910.66354	1.002132E-16
910.66401	1.002236E-16
910.66448	1.0022984E-16
910.66495	1.0023088E-16
910.66542	1.0022568E-16
910.66589	1.0021632E-16
910.66637	1.0020384E-16
910.66684	1.0019136E-16
910.66731	1.0017888E-16
910.66778	1.0016848E-16
910.66825	1.0016224E-16
910.66872	1.0016016E-16
910.66919	1.001612E-16
910.66966	1.0016536E-16
910.67013	1.0017056E-16
910.6706	1.0017576E-16
910.67107	1.0017992E-16
910.67154	1.0018096E-16
910.67202	1.0017992E-16
910.67249	1.0017576E-16
910.67296	1.0016848E-16
910.67343	1.0016016E-16
910.6739	1.0015184E-16
910.67437	1.0014456E-16
910.67484	1.0013936E-16
910.67531	1.0013728E-16
910.67578	1.0013728E-16
910.67625	1.001404E-16
910.67672	1.0014456E-16
910.67719	1.0014976E-16
910.67766	1.0015496E-16
910.67814	1.0015808E-16
910.67861	1.0015912E-16
910.67908	1.0015704E-16
910.67955	1.0015288E-16
910.68002	1.0014768E-16
910.68049	1.0014144E-16
910.68096	1.001352E-16
910.68143	1.0013E-16
910.6819	1.0012792E-16
910.68237	1.0012792E-16
910.68284	1.0013104E-16
910.68331	1.0013624E-16
910.68379	1.0014352E-16
910.68426	1.001508E-16
910.68473	1.0015704E-16
910.6852	1.0016224E-16
910.68567	1.0016328E-16
910.68614	1.0016328E-16
910.68661	1.0015912E-16
910.68708	1.0015392E-16
910.68755	1.0014664E-16
910.68802	1.001404E-16
910.68849	1.001352E-16
910.68896	1.0013208E-16
910.68944	1.0013208E-16
910.68991	1.001352E-16
910.69038	1.001404E-16
910.69085	1.0014664E-16
910.69132	1.0015496E-16
910.69179	1.0016224E-16
910.69226	1.0016848E-16
910.69273	1.0017368E-16
910.6932	1.0017576E-16
910.69367	1.0017576E-16
910.69414	1.0017368E-16
910.69461	1.0017056E-16
910.69509	1.0016744E-16
910.69556	1.0016536E-16
910.69603	1.0016328E-16
910.6965	1.0016224E-16
910.69697	1.0016328E-16
910.69744	1.0016536E-16
910.69791	1.0016744E-16
910.69838	1.0016848E-16
910.69885	1.0016952E-16
910.69932	1.0016848E-16
910.69979	1.0016536E-16
910.70026	1.001612E-16
910.70074	1.0015704E-16
910.70121	1.0015184E-16
910.70168	1.0014872E-16
910.70215	1.0014768E-16
910.70262	1.0014872E-16
910.70309	1.0015288E-16
910.70356	1.0015912E-16
910.70403	1.0016744E-16
910.7045	1.001768E-16
910.70497	1.0018408E-16
910.70544	1.0018928E-16
910.70591	1.0019032E-16
910.70638	1.001872E-16
910.70686	1.0017992E-16
910.70733	1.0016744E-16
910.7078	1.0015288E-16
910.70827	1.0013728E-16
910.70874	1.0012168E-16
910.70921	1.0011024E-16
910.70968	1.0010296E-16
910.71015	1.0010192E-16
910.71062	1.0010816E-16
910.71109	1.0012168E-16
910.71156	1.0013936E-16
910.71203	1.0016016E-16
910.71251	1.0018304E-16
910.71298	1.0020488E-16
910.71345	1.0022256E-16
910.71392	1.00234E-16
910.71439	1.002392E-16
910.71486	1.0023816E-16
910.71533	1.002288E-16
910.7158	1.0021528E-16
910.71627	1.001976E-16
910.71674	1.0017784E-16
910.71721	1.0015808E-16
910.71768	1.001404E-16
910.71816	1.0012584E-16
910.71863	1.001144E-16
910.7191	1.0010712E-16
910.71957	1.00104E-16
910.72004	1.0010192E-16
910.72051	1.0010088E-16
910.72098	1.0010088E-16
910.72145	1.0009984E-16
910.72192	1.0009776E-16
910.72239	1.000936E-16
910.72286	1.000884E-16
910.72333	1.0008424E-16
910.72381	1.0007904E-16
910.72428	1.0007488E-16
910.72475	1.0007384E-16
910.72522	1.0007384E-16
910.72569	1.0007696E-16
910.72616	1.0008216E-16
910.72663	1.0008944E-16
910.7271	1.0009776E-16
910.72757	1.0010712E-16
910.72804	1.001144E-16
910.72851	1.0012064E-16
910.72898	1.0012376E-16
910.72945	1.001248E-16
910.72993	1.0012376E-16
910.7304	1.0012064E-16
910.73087	1.0011648E-16
910.73134	1.0011128E-16
910.73181	1.0010504E-16
910.73228	1.0010088E-16
910.73275	1.0009776E-16
910.73322	1.0009568E-16
910.73369	1.0009672E-16
910.73416	1.0009984E-16
910.73463	1.0010504E-16
910.7351	1.0011128E-16
910.73558	1.0011752E-16
910.73605	1.0012584E-16
910.73652	1.0013312E-16
910.73699	1.0013832E-16
910.73746	1.0014352E-16
910.73793	1.001456E-16
910.7384	1.0014664E-16
910.73887	1.0014456E-16
910.73934	1.0013936E-16
910.73981	1.0013416E-16
910.74028	1.0012584E-16
910.74075	1.0011856E-16
910.74123	1.0011128E-16
910.7417	1.0010504E-16
910.74217	1.0010192E-16
910.74264	1.0010192E-16
910.74311	1.00104E-16
910.74358	1.0011024E-16
910.74405	1.001196E-16
910.74452	1.0013E-16
910.74499	1.0014144E-16
910.74546	1.0015184E-16
910.74593	1.001612E-16
910.7464	1.0016744E-16
910.74688	1.0016848E-16
910.74735	1.001664E-16
910.74782	1.0015912E-16
910.74829	1.0014872E-16
910.74876	1.0013624E-16
910.74923	1.0012272E-16
910.7497	1.001092E-16
910.75017	1.000988E-16
910.75064	1.0009152E-16
910.75111	1.0008944E-16
910.75158	1.0009048E-16
910.75205	1.0009672E-16
910.75252	1.0010504E-16
910.753	1.001144E-16
910.75347	1.001248E-16
910.75394	1.0013208E-16
910.75441	1.0013728E-16
910.75488	1.0013728E-16
910.75535	1.0013208E-16
910.75582	1.0012376E-16
910.75629	1.0011128E-16
910.75676	1.0009672E-16
910.75723	1.0008112E-16
910.7577	1.0006656E-16
910.75817	1.0005408E-16
910.75865	1.0004576E-16
910.75912	1.000416E-16
910.75959	1.0004264E-16
910.76006	1.000468E-16
910.76053	1.0005512E-16
910.761	1.0006552E-16
910.76147	1.0007696E-16
910.76194	1.000884E-16
910.76241	1.0009984E-16
910.76288	1.0011024E-16
910.76335	1.0011856E-16
910.76382	1.001248E-16
910.7643	1.0013E-16
910.76477	1.0013416E-16
910.76524	1.0013624E-16
910.76571	1.0013832E-16
910.76618	1.001404E-16
910.76665	1.0014144E-16
910.76712	1.0014144E-16
910.76759	1.001404E-16
910.76806	1.0013936E-16
910.76853	1.0013624E-16
910.769	1.0013312E-16
910.76947	1.0012896E-16
910.76995	1.0012376E-16
910.77042	1.001196E-16
910.77089	1.0011544E-16
910.77136	1.0011336E-16
910.77183	1.0011232E-16
910.7723	1.0011232E-16
910.77277	1.0011544E-16
910.77324	1.001196E-16
910.77371	1.0012376E-16
910.77418	1.0013E-16
910.77465	1.0013416E-16
910.77512	1.0013832E-16
910.77559	1.0014248E-16
910.77607	1.0014456E-16
910.77654	1.0014456E-16
910.77701	1.001456E-16
910.77748	1.001456E-16
910.77795	1.001456E-16
910.77842	1.001456E-16
910.77889	1.0014664E-16
910.77936	1.0014872E-16
910.77983	1.0015184E-16
910.7803	1.0015392E-16
910.78077	1.0015704E-16
910.78124	1.0015808E-16
910.78172	1.0015704E-16
910.78219	1.0015496E-16
910.78266	1.0014976E-16
910.78313	1.0014352E-16
910.7836	1.0013728E-16
910.78407	1.0013E-16
910.78454	1.0012272E-16
910.78501	1.0011856E-16
910.78548	1.0011648E-16
910.78595	1.0011856E-16
910.78642	1.0012376E-16
910.78689	1.0013208E-16
910.78737	1.0014352E-16
910.78784	1.0015704E-16
910.78831	1.0017056E-16
910.78878	1.0018408E-16
910.78925	1.0019552E-16
910.78972	1.0020592E-16
910.79019	1.0021216E-16
910.79066	1.0021632E-16
910.79113	1.0021632E-16
910.7916	1.0021424E-16
910.79207	1.0021008E-16
910.79254	1.0020592E-16
910.79302	1.0020072E-16
910.79349	1.0019552E-16
910.79396	1.0019032E-16
910.79443	1.001872E-16
910.7949	1.0018408E-16
910.79537	1.00182E-16
910.79584	1.0017992E-16
910.79631	1.0017784E-16
910.79678	1.0017576E-16
910.79725	1.0017264E-16
910.79772	1.0016952E-16
910.79819	1.0016536E-16
910.79867	1.0016224E-16
910.79914	1.0015808E-16
910.79961	1.00156E-16
910.80008	1.0015392E-16
910.80055	1.0015392E-16
910.80102	1.0015496E-16
910.80149	1.0015704E-16
910.80196	1.001612E-16
910.80243	1.0016536E-16
910.8029	1.0016952E-16
910.80337	1.0017472E-16
910.80384	1.0017888E-16
910.80431	1.0018304E-16
910.80479	1.0018616E-16
910.80526	1.0018928E-16
910.80573	1.0019136E-16
910.8062	1.0019344E-16
910.80667	1.0019552E-16
910.80714	1.0019864E-16
910.80761	1.002028E-16
910.80808	1.00208E-16
910.80855	1.0021424E-16
910.80902	1.0022152E-16
910.80949	1.0022776E-16
910.80996	1.0023504E-16
910.81044	1.0024128E-16
910.81091	1.0024544E-16
910.81138	1.0024856E-16
910.81185	1.0024752E-16
910.81232	1.002444E-16
910.81279	1.002392E-16
910.81326	1.0022984E-16
910.81373	1.0021944E-16
910.8142	1.0020904E-16
910.81467	1.001976E-16
910.81514	1.0018824E-16
910.81561	1.00182E-16
910.81609	1.0017888E-16
910.81656	1.0017992E-16
910.81703	1.0018512E-16
910.8175	1.0019552E-16
910.81797	1.00208E-16
910.81844	1.002236E-16
910.81891	1.002392E-16
910.81938	1.0025376E-16
910.81985	1.0026624E-16
910.82032	1.0027352E-16
910.82079	1.0027664E-16
910.82126	1.0027456E-16
910.82174	1.0026728E-16
910.82221	1.0025584E-16
910.82268	1.0024128E-16
910.82315	1.0022568E-16
910.82362	1.0021008E-16
910.82409	1.0019656E-16
910.82456	1.001872E-16
910.82503	1.0018096E-16
910.8255	1.0017992E-16
910.82597	1.0018304E-16
910.82644	1.0018928E-16
910.82691	1.001976E-16
910.82738	1.00208E-16
910.82786	1.0021736E-16
910.82833	1.0022568E-16
910.8288	1.0023296E-16
910.82927	1.0023816E-16
910.82974	1.0024232E-16
910.83021	1.002444E-16
910.83068	1.0024648E-16
910.83115	1.002496E-16
910.83162	1.0025376E-16
910.83209	1.0025896E-16
910.83256	1.002652E-16
910.83303	1.0027248E-16
910.83351	1.002808E-16
910.83398	1.0028704E-16
910.83445	1.0029224E-16
910.83492	1.0029328E-16
910.83539	1.002912E-16
910.83586	1.00286E-16
910.83633	1.0027768E-16
910.8368	1.0026624E-16
910.83727	1.0025272E-16
910.83774	1.0024024E-16
910.83821	1.0022776E-16
910.83868	1.002184E-16
910.83916	1.0021216E-16
910.83963	1.0020904E-16
910.8401	1.0020904E-16
910.84057	1.0021216E-16
910.84104	1.0021632E-16
910.84151	1.0022048E-16
910.84198	1.0022464E-16
910.84245	1.0022672E-16
910.84292	1.0022672E-16
910.84339	1.0022568E-16
910.84386	1.0022152E-16
910.84433	1.0021736E-16
910.84481	1.002132E-16
910.84528	1.0020904E-16
910.84575	1.0020696E-16
910.84622	1.0020696E-16
910.84669	1.0020904E-16
910.84716	1.0021424E-16
910.84763	1.0022048E-16
910.8481	1.0022776E-16
910.84857	1.0023504E-16
910.84904	1.0024336E-16
910.84951	1.002496E-16
910.84998	1.002548E-16
910.85045	1.0025896E-16
910.85093	1.0026104E-16
910.8514	1.0026312E-16
910.85187	1.0026416E-16
910.85234	1.0026416E-16
910.85281	1.0026416E-16
910.85328	1.0026312E-16
910.85375	1.0026E-16
910.85422	1.0025584E-16
910.85469	1.0024856E-16
910.85516	1.002392E-16
910.85563	1.0022776E-16
910.8561	1.0021424E-16
910.85658	1.0019864E-16
910.85705	1.0018408E-16
910.85752	1.001716E-16
910.85799	1.0016224E-16
910.85846	1.0015808E-16
910.85893	1.0016016E-16
910.8594	1.0016848E-16
910.85987	1.0018304E-16
910.86034	1.0020176E-16
910.86081	1.002236E-16
910.86128	1.0024544E-16
910.86175	1.0026624E-16
910.86223	1.0028288E-16
910.8627	1.0029328E-16
910.86317	1.0029744E-16
910.86364	1.0029432E-16
910.86411	1.0028496E-16
910.86458	1.0027144E-16
910.86505	1.0025584E-16
910.86552	1.0024024E-16
910.86599	1.0022776E-16
910.86646	1.0021944E-16
910.86693	1.0021632E-16
910.8674	1.0021944E-16
910.86788	1.0022776E-16
910.86835	1.0024024E-16
910.86882	1.0025584E-16
910.86929	1.002704E-16
910.86976	1.0028392E-16
910.87023	1.0029328E-16
910.8707	1.0029848E-16
910.87117	1.0029952E-16
910.87164	1.0029536E-16
910.87211	1.0028912E-16
910.87258	1.002808E-16
910.87305	1.0027144E-16
910.87353	1.0026416E-16
910.874	1.0025896E-16
910.87447	1.0025584E-16
910.87494	1.0025584E-16
910.87541	1.0025896E-16
910.87588	1.0026312E-16
910.87635	1.0026832E-16
910.87682	1.0027352E-16
910.87729	1.0027768E-16
910.87776	1.0028184E-16
910.87823	1.0028392E-16
910.8787	1.0028496E-16
910.87917	1.0028496E-16
910.87965	1.0028496E-16
910.88012	1.0028496E-16
910.88059	1.0028496E-16
910.88106	1.0028496E-16
910.88153	1.0028392E-16
910.882	1.0028184E-16
910.88247	1.0027768E-16
910.88294	1.0027248E-16
910.88341	1.002652E-16
910.88388	1.0025584E-16
910.88435	1.0024544E-16
910.88482	1.0023608E-16
910.8853	1.0022776E-16
910.88577	1.0022152E-16
910.88624	1.0022048E-16
910.88671	1.0022256E-16
910.88718	1.002288E-16
910.88765	1.002392E-16
910.88812	1.0025168E-16
910.88859	1.0026416E-16
910.88906	1.002756E-16
910.88953	1.0028288E-16
910.89	1.0028496E-16
910.89047	1.002808E-16
910.89095	1.0027144E-16
910.89142	1.0025792E-16
910.89189	1.0024024E-16
910.89236	1.0022256E-16
910.89283	1.0020696E-16
910.8933	1.0019448E-16
910.89377	1.0018824E-16
910.89424	1.0018824E-16
910.89471	1.0019448E-16
910.89518	1.0020488E-16
910.89565	1.0021944E-16
910.89612	1.0023504E-16
910.8966	1.0024752E-16
910.89707	1.0025688E-16
910.89754	1.0026E-16
910.89801	1.0025688E-16
910.89848	1.0024856E-16
910.89895	1.0023608E-16
910.89942	1.0022256E-16
910.89989	1.0020904E-16
910.90036	1.0019968E-16
910.90083	1.0019656E-16
910.9013	1.0019968E-16
910.90177	1.0021112E-16
910.90224	1.002288E-16
910.90272	1.0025064E-16
910.90319	1.002756E-16
910.90366	1.0029848E-16
910.90413	1.0031616E-16
910.9046	1.0032864E-16
910.90507	1.0033176E-16
910.90554	1.0032656E-16
910.90601	1.0031408E-16
910.90648	1.0029536E-16
910.90695	1.0027248E-16
910.90742	1.0025064E-16
910.90789	1.0022984E-16
910.90837	1.0021528E-16
910.90884	1.0020592E-16
910.90931	1.002028E-16
910.90978	1.0020592E-16
910.91025	1.002132E-16
910.91072	1.002236E-16
910.91119	1.0023504E-16
910.91166	1.0024336E-16
910.91213	1.002496E-16
910.9126	1.0025168E-16
910.91307	1.0024856E-16
910.91354	1.0024336E-16
910.91402	1.0023608E-16
910.91449	1.0022776E-16
910.91496	1.0022152E-16
910.91543	1.0021736E-16
910.9159	1.0021632E-16
910.91637	1.0021944E-16
910.91684	1.0022568E-16
910.91731	1.00234E-16
910.91778	1.0024232E-16
910.91825	1.0025064E-16
910.91872	1.002548E-16
910.91919	1.0025688E-16
910.91967	1.0025376E-16
910.92014	1.0024752E-16
910.92061	1.0023816E-16
910.92108	1.0022776E-16
910.92155	1.0021632E-16
910.92202	1.0020696E-16
910.92249	1.0020072E-16
910.92296	1.001976E-16
910.92343	1.0019864E-16
910.9239	1.002028E-16
910.92437	1.0021112E-16
910.92484	1.0022048E-16
910.92531	1.0023088E-16
910.92579	1.0024024E-16
910.92626	1.0024856E-16
910.92673	1.002548E-16
910.9272	1.0025688E-16
910.92767	1.0025688E-16
910.92814	1.002548E-16
910.92861	1.002496E-16
910.92908	1.0024336E-16
910.92955	1.0023608E-16
910.93002	1.002288E-16
910.93049	1.0022152E-16
910.93096	1.0021424E-16
910.93144	1.0020696E-16
910.93191	1.0020176E-16
910.93238	1.0019656E-16
910.93285	1.0019344E-16
910.93332	1.0019136E-16
910.93379	1.001924E-16
910.93426	1.0019552E-16
910.93473	1.0020176E-16
910.9352	1.0021008E-16
910.93567	1.0022152E-16
910.93614	1.0023296E-16
910.93661	1.002444E-16
910.93709	1.0025584E-16
910.93756	1.0026312E-16
910.93803	1.0026728E-16
910.9385	1.0026728E-16
910.93897	1.0026104E-16
910.93944	1.0025064E-16
910.93991	1.0023504E-16
910.94038	1.0021736E-16
910.94085	1.0019864E-16
910.94132	1.0017992E-16
910.94179	1.0016536E-16
910.94226	1.0015392E-16
910.94274	1.0014872E-16
910.94321	1.0014872E-16
910.94368	1.0015496E-16
910.94415	1.001664E-16
910.94462	1.0018096E-16
910.94509	1.0019656E-16
910.94556	1.002132E-16
910.94603	1.0022776E-16
910.9465	1.0024024E-16
910.94697	1.0024856E-16
910.94744	1.0025376E-16
910.94791	1.0025584E-16
910.94838	1.0025376E-16
910.94886	1.0025168E-16
910.94933	1.0024856E-16
910.9498	1.0024648E-16
910.95027	1.0024544E-16
910.95074	1.0024752E-16
910.95121	1.0025168E-16
910.95168	1.0025792E-16
910.95215	1.002652E-16
910.95262	1.0027456E-16
910.95309	1.0028392E-16
910.95356	1.0029328E-16
910.95403	1.0030056E-16
910.95451	1.003068E-16
910.95498	1.0030992E-16
910.95545	1.00312E-16
910.95592	1.0031096E-16
910.95639	1.0030784E-16
910.95686	1.0030264E-16
910.95733	1.0029536E-16
910.9578	1.00286E-16
910.95827	1.0027664E-16
910.95874	1.0026624E-16
910.95921	1.0025584E-16
910.95968	1.0024648E-16
910.96016	1.0023816E-16
910.96063	1.0023296E-16
910.9611	1.002288E-16
910.96157	1.0022776E-16
910.96204	1.0022984E-16
910.96251	1.00234E-16
910.96298	1.002392E-16
910.96345	1.0024544E-16
910.96392	1.0025168E-16
910.96439	1.0025688E-16
910.96486	1.0026E-16
910.96533	1.0026E-16
910.96581	1.0025688E-16
910.96628	1.0025168E-16
910.96675	1.002444E-16
910.96722	1.0023608E-16
910.96769	1.0022776E-16
910.96816	1.0022048E-16
910.96863	1.0021632E-16
910.9691	1.0021424E-16
910.96957	1.0021528E-16
910.97004	1.002184E-16
910.97051	1.0022464E-16
910.97098	1.0023088E-16
910.97146	1.0023712E-16
910.97193	1.0024232E-16
910.9724	1.0024544E-16
910.97287	1.0024544E-16
910.97334	1.0024336E-16
910.97381	1.002392E-16
910.97428	1.0023504E-16
910.97475	1.0023192E-16
910.97522	1.0023088E-16
910.97569	1.0023296E-16
910.97616	1.002392E-16
910.97663	1.002496E-16
910.9771	1.0026312E-16
910.97758	1.0027768E-16
910.97805	1.0029328E-16
910.97852	1.003068E-16
910.97899	1.003172E-16
910.97946	1.003224E-16
910.97993	1.0032136E-16
910.9804	1.0031408E-16
910.98087	1.003016E-16
910.98134	1.0028496E-16
910.98181	1.0026728E-16
910.98228	1.0024856E-16
910.98275	1.0023296E-16
910.98323	1.0022048E-16
910.9837	1.0021424E-16
910.98417	1.002132E-16
910.98464	1.0021736E-16
910.98511	1.0022568E-16
910.98558	1.0023712E-16
910.98605	1.002496E-16
910.98652	1.0026104E-16
910.98699	1.0026936E-16
910.98746	1.0027456E-16
910.98793	1.002756E-16
910.9884	1.0027144E-16
910.98888	1.002652E-16
910.98935	1.002548E-16
910.98982	1.002444E-16
910.99029	1.0023192E-16
910.99076	1.0022152E-16
910.99123	1.0021216E-16
910.9917	1.0020488E-16
910.99217	1.0019968E-16
910.99264	1.0019552E-16
910.99311	1.0019552E-16
910.99358	1.0019656E-16
910.99405	1.0019968E-16
910.99453	1.0020488E-16
910.995	1.002132E-16
910.99547	1.002236E-16
910.99594	1.0023712E-16
910.99641	1.0025272E-16
910.99688	1.002704E-16
910.99735	1.0028808E-16
910.99782	1.003068E-16
910.99829	1.003224E-16
910.99876	1.0033488E-16
910.99923	1.003432E-16
910.9997	1.0034528E-16
911.00017	1.0034112E-16
911.00065	1.0033176E-16
911.00112	1.0031824E-16
911.00159	1.003016E-16
911.00206	1.0028392E-16
911.00253	1.0026936E-16
911.003	1.0025792E-16
911.00347	1.0025168E-16
911.00394	1.0025272E-16
911.00441	1.0026E-16
911.00488	1.0027352E-16
911.00535	1.0029016E-16
911.00582	1.0030888E-16
911.0063	1.003276E-16
911.00677	1.003432E-16
911.00724	1.0035464E-16
911.00771	1.0036088E-16
911.00818	1.0036192E-16
911.00865	1.003588E-16
911.00912	1.0035256E-16
911.00959	1.0034424E-16
911.01006	1.0033696E-16
911.01053	1.0033176E-16
911.011	1.0032864E-16
911.01147	1.0032864E-16
911.01195	1.0033176E-16
911.01242	1.0033592E-16
911.01289	1.0034112E-16
911.01336	1.0034424E-16
911.01383	1.0034528E-16
911.0143	1.0034424E-16
911.01477	1.0034008E-16
911.01524	1.0033384E-16
911.01571	1.003276E-16
911.01618	1.003224E-16
911.01665	1.0032032E-16
911.01712	1.003224E-16
911.0176	1.0033072E-16
911.01807	1.0034424E-16
911.01854	1.0036296E-16
911.01901	1.0038376E-16
911.01948	1.0040456E-16
911.01995	1.0042224E-16
911.02042	1.0043472E-16
911.02089	1.0043888E-16
911.02136	1.0043576E-16
911.02183	1.0042328E-16
911.0223	1.0040248E-16
911.02277	1.0037856E-16
911.02324	1.0035256E-16
911.02372	1.003276E-16
911.02419	1.0030888E-16
911.02466	1.0029848E-16
911.02513	1.002964E-16
911.0256	1.0030368E-16
911.02607	1.0032032E-16
911.02654	1.0034216E-16
911.02701	1.0036608E-16
911.02748	1.0039E-16
911.02795	1.0040872E-16
911.02842	1.004212E-16
911.02889	1.0042536E-16
911.02937	1.004212E-16
911.02984	1.0040976E-16
911.03031	1.0039312E-16
911.03078	1.0037544E-16
911.03125	1.003588E-16
911.03172	1.0034528E-16
911.03219	1.0033904E-16
911.03266	1.0034008E-16
911.03313	1.0034944E-16
911.0336	1.00364E-16
911.03407	1.0038168E-16
911.03454	1.0040144E-16
911.03502	1.0042016E-16
911.03549	1.0043472E-16
911.03596	1.0044408E-16
911.03643	1.004472E-16
911.0369	1.0044408E-16
911.03737	1.0043784E-16
911.03784	1.0042848E-16
911.03831	1.0041912E-16
911.03878	1.004108E-16
911.03925	1.0040664E-16
911.03972	1.0040768E-16
911.04019	1.0041184E-16
911.04067	1.0041912E-16
911.04114	1.0042848E-16
911.04161	1.004368E-16
911.04208	1.00442E-16
911.04255	1.0044408E-16
911.04302	1.0043992E-16
911.04349	1.004316E-16
911.04396	1.0041808E-16
911.04443	1.0040144E-16
911.0449	1.003848E-16
911.04537	1.0037128E-16
911.04584	1.0036088E-16
911.04631	1.0035672E-16
911.04679	1.003588E-16
911.04726	1.003692E-16
911.04773	1.003848E-16
911.0482	1.004056E-16
911.04867	1.0042952E-16
911.04914	1.0045344E-16
911.04961	1.0047528E-16
911.05008	1.0049296E-16
911.05055	1.0050648E-16
911.05102	1.0051376E-16
[truncated: 168,811 more rows]
