# Supplementary material for: Nitrogen-Broadening Parameters for Atmospheric Spectra Modelling of the ν3 Band of SF6
Source: Molecules. 2022 Jan 19;27(3):646. doi: 10.3390/molecules27030646 (PMC8838927; doi:10.3390/molecules27030646)
Supplement: Supplementary file 1 [file molecules-27-00646-s001.zip › P297K 100mb.dat]

910.10786	2.8808E-20
910.11001	4.0996E-20
910.11216	3.1024E-20
910.11432	3.6564E-20
910.11647	4.2104E-20
910.11862	1.662E-20
910.12077	2.216E-20
910.12293	6.648E-20
910.12508	4.5428E-20
910.12723	-1.9944E-20
910.12938	5.54E-21
910.13154	5.8724E-20
910.13369	2.216E-20
910.13584	6.648E-21
910.13799	6.5372E-20
910.14014	5.6508E-20
910.1423	-6.648E-21
910.14445	-5.54E-21
910.1466	2.216E-21
910.14875	-2.1052E-20
910.15091	3.324E-21
910.15306	2.9916E-20
910.15521	4.432E-21
910.15736	2.1052E-20
910.15952	6.2048E-20
910.16167	2.6592E-20
910.16382	1.108E-21
910.16597	6.2048E-20
910.16812	9.972E-20
910.17028	7.6452E-20
910.17243	5.9832E-20
910.17458	4.7644E-20
910.17673	3.5456E-20
910.17889	4.8752E-20
910.18104	5.8724E-20
910.18319	5.2076E-20
910.18534	5.4292E-20
910.1875	4.8752E-20
910.18965	3.4348E-20
910.1918	3.324E-20
910.19395	1.8836E-20
910.1961	1.4404E-20
910.19826	5.2076E-20
910.20041	4.8752E-20
910.20256	-1.4404E-20
910.20471	-8.864E-21
910.20687	3.324E-20
910.20902	-1.3296E-20
910.21117	-5.54E-20
910.21332	-5.54E-21
910.21548	1.108E-20
910.21763	-3.4348E-20
910.21978	-2.9916E-20
910.22193	1.108E-21
910.22408	-5.54E-21
910.22624	-1.662E-20
910.22839	-2.3268E-20
910.23054	-2.6592E-20
910.23269	-4.432E-21
910.23485	-7.756E-21
910.237	-5.3184E-20
910.23915	-4.986E-20
910.2413	1.108E-20
910.24346	5.0968E-20
910.24561	7.5344E-20
910.24776	7.4236E-20
910.24991	1.4404E-20
910.25206	-3.324E-21
910.25422	6.094E-20
910.25637	6.094E-20
910.25852	7.756E-21
910.26067	5.3184E-20
910.26283	1.1634E-19
910.26498	7.0912E-20
910.26713	2.3268E-20
910.26928	3.1024E-20
910.27144	1.2188E-20
910.27359	1.3296E-20
910.27574	6.094E-20
910.27789	3.9888E-20
910.28004	-1.5512E-20
910.2822	1.2188E-20
910.28435	3.324E-20
910.2865	0
910.28865	2.6592E-20
910.29081	5.9832E-20
910.29296	-6.648E-21
910.29511	-3.2132E-20
910.29726	5.0968E-20
910.29942	5.9832E-20
910.30157	-2.77E-20
910.30372	-4.5428E-20
910.30587	-5.54E-21
910.30802	-6.648E-21
910.31018	-2.216E-20
910.31233	-8.864E-21
910.31448	2.8808E-20
910.31663	6.648E-20
910.31879	5.3184E-20
910.32094	8.864E-21
910.32309	5.54E-21
910.32524	8.864E-21
910.3274	-2.4376E-20
910.32955	-7.756E-21
910.3317	5.9832E-20
910.33385	6.648E-20
910.336	2.5484E-20
910.33816	2.4376E-20
910.34031	4.432E-20
910.34246	6.094E-20
910.34461	8.7532E-20
910.34677	8.31E-20
910.34892	4.432E-20
910.35107	4.2104E-20
910.35322	7.202E-20
910.35538	6.2048E-20
910.35753	1.5512E-20
910.35968	0
910.36183	2.9916E-20
910.36398	4.2104E-20
910.36614	0
910.36829	-2.3268E-20
910.37044	3.6564E-20
910.37259	9.418E-20
910.37475	5.6508E-20
910.3769	-1.108E-20
910.37905	-8.864E-21
910.3812	3.9888E-20
910.38336	5.7616E-20
910.38551	3.324E-20
910.38766	2.5484E-20
910.38981	5.2076E-20
910.39196	4.432E-20
910.39412	-2.216E-21
910.39627	-1.2188E-20
910.39842	7.756E-21
910.40057	1.2188E-20
910.40273	3.6564E-20
910.40488	5.0968E-20
910.40703	-3.324E-21
910.40918	-2.9916E-20
910.41134	3.6564E-20
910.41349	6.648E-20
910.41564	2.1052E-20
910.41779	1.662E-20
910.41994	4.0996E-20
910.4221	8.864E-21
910.42425	-2.77E-20
910.4264	-1.108E-20
910.42855	8.864E-21
910.43071	-2.216E-21
910.43286	-6.648E-21
910.43501	1.9944E-20
910.43716	4.3212E-20
910.43932	1.2188E-20
910.44147	-1.7728E-20
910.44362	2.77E-20
910.44577	6.4264E-20
910.44792	2.6592E-20
910.45008	3.324E-20
910.45223	9.8612E-20
910.45438	9.418E-20
910.45653	5.7616E-20
910.45869	8.4208E-20
910.46084	8.5316E-20
910.46299	4.0996E-20
910.46514	5.7616E-20
910.4673	7.6452E-20
910.46945	2.77E-20
910.4716	3.324E-20
910.47375	1.00828E-19
910.4759	7.6452E-20
910.47806	8.864E-21
910.48021	3.324E-20
910.48236	7.4236E-20
910.48451	4.986E-20
910.48667	3.5456E-20
910.48882	4.432E-20
910.49097	1.2188E-20
910.49312	-1.3296E-20
910.49528	1.9944E-20
910.49743	3.6564E-20
910.49958	6.648E-21
910.50173	1.108E-20
910.50388	3.6564E-20
910.50604	4.432E-21
910.50819	-3.5456E-20
910.51034	1.108E-21
910.51249	5.4292E-20
910.51465	5.8724E-20
910.5168	5.54E-20
910.51895	6.648E-20
910.5211	7.0912E-20
910.52326	6.8696E-20
910.52541	4.8752E-20
910.52756	1.3296E-20
910.52971	1.8836E-20
910.53186	5.7616E-20
910.53402	5.0968E-20
910.53617	1.8836E-20
910.53832	2.216E-20
910.54047	2.1052E-20
910.54263	-5.54E-21
910.54478	7.756E-21
910.54693	6.4264E-20
910.54908	8.4208E-20
910.55124	6.094E-20
910.55339	4.0996E-20
910.55554	4.2104E-20
910.55769	5.0968E-20
910.55984	5.4292E-20
910.562	4.2104E-20
910.56415	1.7728E-20
910.5663	1.7728E-20
910.56845	5.7616E-20
910.57061	7.202E-20
910.57276	2.6592E-20
910.57491	1.9944E-20
910.57706	8.1992E-20
910.57922	8.9748E-20
910.58137	3.9888E-20
910.58352	5.8724E-20
910.58567	1.09692E-19
910.58782	8.6424E-20
910.58998	5.2076E-20
910.59213	5.54E-20
910.59428	3.5456E-20
910.59643	2.1052E-20
910.59859	5.3184E-20
910.60074	5.54E-20
910.60289	3.6564E-20
910.60504	7.756E-20
910.6072	1.108E-19
910.60935	6.648E-20
910.6115	1.7728E-20
910.61365	1.5512E-20
910.6158	2.1052E-20
910.61796	2.4376E-20
910.62011	2.8808E-20
910.62226	2.216E-20
910.62441	8.864E-21
910.62657	-2.216E-21
910.62872	-6.648E-21
910.63087	3.324E-21
910.63302	1.2188E-20
910.63518	1.662E-20
910.63733	3.4348E-20
910.63948	3.878E-20
910.64163	1.5512E-20
910.64378	6.648E-21
910.64594	-6.648E-21
910.64809	-3.6564E-20
910.65024	-8.864E-21
910.65239	6.7588E-20
910.65455	7.756E-20
910.6567	4.0996E-20
910.65885	4.2104E-20
910.661	6.2048E-20
910.66316	8.31E-20
910.66531	1.1634E-19
910.66746	1.11908E-19
910.66961	7.202E-20
910.67176	6.4264E-20
910.67392	7.6452E-20
910.67607	7.8668E-20
910.67822	8.7532E-20
910.68037	7.8668E-20
910.68253	5.0968E-20
910.68468	4.8752E-20
910.68683	3.5456E-20
910.68898	-8.864E-21
910.69114	9.972E-21
910.69329	6.8696E-20
910.69544	5.4292E-20
910.69759	2.5484E-20
910.69974	5.0968E-20
910.7019	4.6536E-20
910.70405	-3.324E-21
910.7062	-1.8836E-20
910.70835	-7.756E-21
910.71051	4.432E-21
910.71266	3.324E-20
910.71481	3.878E-20
910.71696	1.2188E-20
910.71912	8.864E-21
910.72127	1.4404E-20
910.72342	2.216E-21
910.72557	1.662E-20
910.72772	3.324E-20
910.72988	6.648E-21
910.73203	1.108E-20
910.73418	7.4236E-20
910.73633	8.7532E-20
910.73849	4.2104E-20
910.74064	2.9916E-20
910.74279	4.432E-20
910.74494	4.2104E-20
910.7471	4.432E-20
910.74925	4.3212E-20
910.7514	1.3296E-20
910.75355	-5.54E-21
910.7557	1.8836E-20
910.75786	3.6564E-20
910.76001	2.1052E-20
910.76216	1.7728E-20
910.76431	3.4348E-20
910.76647	2.77E-20
910.76862	7.756E-21
910.77077	1.5512E-20
910.77292	3.324E-20
910.77508	2.216E-20
910.77723	9.972E-21
910.77938	2.5484E-20
910.78153	4.3212E-20
910.78368	5.0968E-20
910.78584	6.5372E-20
910.78799	6.094E-20
910.79014	1.3296E-20
910.79229	-2.1052E-20
910.79445	8.864E-21
910.7966	5.2076E-20
910.79875	5.4292E-20
910.8009	5.0968E-20
910.80306	5.9832E-20
910.80521	4.3212E-20
910.80736	1.5512E-20
910.80951	2.216E-20
910.81166	2.6592E-20
910.81382	1.8836E-20
910.81597	4.8752E-20
910.81812	7.202E-20
910.82027	3.878E-20
910.82243	3.4348E-20
910.82458	5.7616E-20
910.82673	4.432E-21
910.82888	-3.9888E-20
910.83104	2.5484E-20
910.83319	5.6508E-20
910.83534	0
910.83749	4.432E-21
910.83964	4.0996E-20
910.8418	6.648E-21
910.84395	-1.108E-20
910.8461	2.216E-21
910.84825	-4.2104E-20
910.85041	-4.986E-20
910.85256	2.6592E-20
910.85471	3.5456E-20
910.85686	-8.864E-21
910.85902	2.9916E-20
910.86117	7.202E-20
910.86332	4.2104E-20
910.86547	3.6564E-20
910.86762	6.3156E-20
910.86978	5.3184E-20
910.87193	5.7616E-20
910.87408	8.5316E-20
910.87623	7.4236E-20
910.87839	4.2104E-20
910.88054	3.4348E-20
910.88269	5.0968E-20
910.88484	8.9748E-20
910.887	9.1964E-20
910.88915	3.5456E-20
910.8913	1.4404E-20
910.89345	4.7644E-20
910.8956	2.6592E-20
910.89776	-2.9916E-20
910.89991	-2.9916E-20
910.90206	2.216E-21
910.90421	2.216E-20
910.90637	2.9916E-20
910.90852	8.864E-21
910.91067	-2.77E-20
910.91282	-3.2132E-20
910.91498	-5.54E-21
910.91713	3.4348E-20
910.91928	4.0996E-20
910.92143	-2.1052E-20
910.92358	-5.6508E-20
910.92574	9.972E-21
910.92789	5.0968E-20
910.93004	-8.864E-21
910.93219	-3.5456E-20
910.93435	1.3296E-20
910.9365	2.77E-20
910.93865	7.756E-21
910.9408	2.4376E-20
910.94296	6.648E-20
910.94511	6.5372E-20
910.94726	1.108E-21
910.94941	-3.6564E-20
910.95156	3.324E-20
910.95372	8.7532E-20
910.95587	2.3268E-20
910.95802	-1.3296E-20
910.96017	3.7672E-20
910.96233	3.2132E-20
910.96448	0
910.96663	5.54E-20
910.96878	7.8668E-20
910.97094	3.324E-21
910.97309	-8.864E-21
910.97524	4.7644E-20
910.97739	3.5456E-20
910.97954	-1.2188E-20
910.9817	-1.662E-20
910.98385	0
910.986	2.5484E-20
910.98815	4.0996E-20
910.99031	5.54E-21
910.99246	-2.5484E-20
910.99461	1.108E-21
910.99676	2.216E-20
910.99892	1.9944E-20
911.00107	4.5428E-20
911.00322	7.8668E-20
911.00537	8.31E-20
911.00752	7.0912E-20
911.00968	4.986E-20
911.01183	3.878E-20
911.01398	6.3156E-20
911.01613	7.202E-20
911.01829	3.5456E-20
911.02044	1.4404E-20
911.02259	2.6592E-20
911.02474	3.7672E-20
911.0269	4.432E-20
911.02905	3.2132E-20
911.0312	-1.662E-20
911.03335	-5.2076E-20
911.0355	-3.324E-20
911.03766	3.324E-21
911.03981	1.8836E-20
911.04196	1.5512E-20
911.04411	-6.648E-21
911.04627	-2.6592E-20
911.04842	-1.7728E-20
911.05057	5.54E-21
911.05272	9.972E-21
911.05488	-1.108E-21
911.05703	5.54E-21
911.05918	3.878E-20
911.06133	5.54E-20
911.06348	4.2104E-20
911.06564	5.4292E-20
911.06779	8.4208E-20
911.06994	4.6536E-20
911.07209	-2.216E-21
911.07425	5.54E-20
911.0764	1.18556E-19
911.07855	5.0968E-20
911.0807	-1.9944E-20
911.08286	3.7672E-20
911.08501	1.01936E-19
911.08716	7.4236E-20
911.08931	4.6536E-20
911.09146	6.2048E-20
911.09362	6.7588E-20
911.09577	5.0968E-20
911.09792	3.878E-20
911.10007	4.986E-20
911.10223	7.3128E-20
911.10438	5.3184E-20
911.10653	5.54E-21
911.10868	2.77E-20
911.11084	7.5344E-20
911.11299	3.2132E-20
911.11514	-6.648E-21
911.11729	5.2076E-20
911.11944	5.8724E-20
911.1216	-1.9944E-20
911.12375	-7.756E-21
911.1259	7.4236E-20
911.12805	6.648E-20
911.13021	2.4376E-20
911.13236	4.2104E-20
911.13451	5.6508E-20
911.13666	4.8752E-20
911.13882	4.3212E-20
911.14097	1.8836E-20
911.14312	1.8836E-20
911.14527	7.0912E-20
911.14742	6.9804E-20
911.14958	2.216E-20
911.15173	3.1024E-20
911.15388	4.3212E-20
911.15603	6.648E-21
911.15819	2.5484E-20
911.16034	7.4236E-20
911.16249	3.4348E-20
911.16464	-9.972E-21
911.1668	3.2132E-20
911.16895	5.9832E-20
911.1711	3.324E-20
911.17325	4.432E-20
911.1754	8.6424E-20
911.17756	9.1964E-20
911.17971	5.54E-20
911.18186	2.1052E-20
911.18401	3.9888E-20
911.18617	7.756E-20
911.18832	5.9832E-20
911.19047	3.878E-20
911.19262	7.4236E-20
911.19478	8.0884E-20
911.19693	3.4348E-20
911.19908	4.5428E-20
911.20123	8.4208E-20
911.20338	6.648E-20
911.20554	5.7616E-20
911.20769	8.4208E-20
911.20984	6.3156E-20
911.21199	1.9944E-20
911.21415	1.5512E-20
911.2163	8.864E-21
911.21845	1.3296E-20
911.2206	6.094E-20
911.22276	7.202E-20
911.22491	3.1024E-20
911.22706	3.9888E-20
911.22921	9.0856E-20
911.23136	9.0856E-20
911.23352	5.8724E-20
911.23567	5.3184E-20
911.23782	6.9804E-20
911.23997	7.0912E-20
911.24213	4.2104E-20
911.24428	2.6592E-20
911.24643	5.3184E-20
911.24858	5.8724E-20
911.25074	1.662E-20
911.25289	4.432E-21
911.25504	3.1024E-20
911.25719	2.77E-20
911.25934	1.4404E-20
911.2615	4.3212E-20
911.26365	6.7588E-20
911.2658	5.54E-20
911.26795	4.2104E-20
911.27011	4.3212E-20
911.27226	4.986E-20
911.27441	6.9804E-20
911.27656	8.4208E-20
911.27872	6.8696E-20
911.28087	4.6536E-20
911.28302	5.0968E-20
911.28517	7.6452E-20
911.28732	7.8668E-20
911.28948	3.9888E-20
911.29163	2.1052E-20
911.29378	5.2076E-20
911.29593	6.7588E-20
911.29809	3.878E-20
911.30024	3.2132E-20
911.30239	4.5428E-20
911.30454	2.1052E-20
911.3067	0
911.30885	3.7672E-20
911.311	6.648E-20
911.31315	3.7672E-20
911.3153	1.5512E-20
911.31746	3.9888E-20
911.31961	5.7616E-20
911.32176	4.3212E-20
911.32391	2.6592E-20
911.32607	1.7728E-20
911.32822	0
911.33037	-1.108E-21
911.33252	3.878E-20
911.33468	6.3156E-20
911.33683	2.9916E-20
911.33898	1.2188E-20
911.34113	5.3184E-20
911.34328	6.3156E-20
911.34544	2.6592E-20
911.34759	5.3184E-20
911.34974	1.1634E-19
911.35189	9.5288E-20
911.35405	4.7644E-20
911.3562	7.5344E-20
911.35835	9.6396E-20
911.3605	5.9832E-20
911.36266	5.8724E-20
911.36481	9.5288E-20
911.36696	9.0856E-20
911.36911	8.864E-20
911.37126	1.13016E-19
911.37342	7.9776E-20
911.37557	2.4376E-20
911.37772	5.0968E-20
911.37987	7.9776E-20
911.38203	2.77E-20
911.38418	-1.108E-21
911.38633	4.5428E-20
911.38848	5.2076E-20
911.39064	0
911.39279	-3.324E-21
911.39494	4.432E-20
911.39709	4.8752E-20
911.39924	0
911.4014	-1.5512E-20
911.40355	2.3268E-20
911.4057	4.2104E-20
911.40785	2.216E-20
911.41001	2.6592E-20
911.41216	4.432E-20
911.41431	2.4376E-20
911.41646	1.5512E-20
911.41862	3.9888E-20
911.42077	2.6592E-20
911.42292	6.648E-21
911.42507	4.2104E-20
911.42722	4.8752E-20
911.42938	-1.9944E-20
911.43153	-4.5428E-20
911.43368	-8.864E-21
911.43583	-5.54E-21
911.43799	-3.324E-21
911.44014	5.9832E-20
911.44229	9.7504E-20
911.44444	5.4292E-20
911.4466	5.54E-21
911.44875	-3.324E-21
911.4509	-1.108E-21
911.45305	9.972E-21
911.4552	3.4348E-20
911.45736	5.7616E-20
911.45951	5.4292E-20
911.46166	3.878E-20
911.46381	4.3212E-20
911.46597	5.7616E-20
911.46812	3.9888E-20
911.47027	4.432E-21
911.47242	-5.54E-21
911.47458	5.54E-21
911.47673	2.1052E-20
911.47888	2.4376E-20
911.48103	8.864E-21
911.48318	3.1024E-20
911.48534	1.00828E-19
911.48749	1.00828E-19
911.48964	1.662E-20
911.49179	3.324E-21
911.49395	7.202E-20
911.4961	8.1992E-20
911.49825	4.7644E-20
911.5004	5.4292E-20
911.50256	6.2048E-20
911.50471	3.878E-20
911.50686	2.8808E-20
911.50901	3.5456E-20
911.51116	4.0996E-20
911.51332	3.7672E-20
911.51547	1.108E-20
911.51762	-1.108E-21
911.51977	3.324E-20
911.52193	4.6536E-20
911.52408	2.216E-21
911.52623	-1.3296E-20
911.52838	8.864E-21
911.53054	2.216E-21
911.53269	-1.7728E-20
911.53484	-2.6592E-20
911.53699	-4.0996E-20
911.53914	-1.7728E-20
911.5413	4.5428E-20
911.54345	4.5428E-20
911.5456	-4.432E-21
911.54775	9.972E-21
911.54991	4.2104E-20
911.55206	-3.324E-21
911.55421	-2.77E-20
911.55636	4.5428E-20
911.55852	1.06368E-19
911.56067	8.9748E-20
911.56282	7.756E-20
911.56497	7.5344E-20
911.56712	2.5484E-20
911.56928	-1.4404E-20
911.57143	2.1052E-20
911.57358	5.3184E-20
911.57573	2.216E-20
911.57789	6.648E-21
911.58004	5.3184E-20
911.58219	9.7504E-20
911.58434	8.9748E-20
911.5865	5.8724E-20
911.58865	4.0996E-20
911.5908	3.9888E-20
911.59295	2.9916E-20
911.5951	5.54E-21
911.59726	-1.108E-20
911.59941	-1.7728E-20
911.60156	-4.6536E-20
911.60371	-6.8696E-20
911.60587	-3.5456E-20
911.60802	1.662E-20
911.61017	1.5512E-20
911.61232	-1.108E-20
911.61448	6.648E-21
911.61663	4.3212E-20
911.61878	2.3268E-20
911.62093	-2.3268E-20
911.62308	-7.756E-21
911.62524	4.0996E-20
911.62739	2.77E-20
911.62954	-4.432E-21
911.63169	2.4376E-20
911.63385	6.2048E-20
911.636	4.6536E-20
911.63815	3.7672E-20
911.6403	5.4292E-20
911.64246	4.986E-20
911.64461	4.3212E-20
911.64676	4.8752E-20
911.64891	2.8808E-20
911.65106	3.324E-21
911.65322	2.216E-20
911.65537	5.3184E-20
911.65752	6.4264E-20
911.65967	6.2048E-20
911.66183	2.9916E-20
911.66398	-9.972E-21
911.66613	-1.108E-21
911.66828	2.3268E-20
911.67044	1.3296E-20
911.67259	2.216E-21
911.67474	4.432E-21
911.67689	-8.864E-21
911.67904	-9.972E-21
911.6812	1.8836E-20
911.68335	2.8808E-20
911.6855	2.5484E-20
911.68765	4.7644E-20
911.68981	5.0968E-20
911.69196	8.864E-21
911.69411	-3.324E-21
911.69626	3.9888E-20
911.69842	5.7616E-20
911.70057	2.3268E-20
911.70272	-5.54E-21
911.70487	-1.108E-20
911.70702	-2.216E-20
911.70918	-2.77E-20
911.71133	2.216E-21
911.71348	3.2132E-20
911.71563	2.3268E-20
911.71779	1.108E-20
911.71994	2.6592E-20
911.72209	4.0996E-20
911.72424	3.6564E-20
911.7264	2.6592E-20
911.72855	1.7728E-20
911.7307	2.77E-20
911.73285	4.8752E-20
911.735	3.9888E-20
911.73716	1.8836E-20
911.73931	3.5456E-20
911.74146	4.5428E-20
911.74361	4.432E-21
911.74577	-2.216E-21
911.74792	6.094E-20
911.75007	7.756E-20
911.75222	2.77E-20
911.75438	3.324E-20
911.75653	8.5316E-20
911.75868	7.6452E-20
911.76083	2.6592E-20
911.76298	2.3268E-20
911.76514	5.2076E-20
911.76729	6.9804E-20
911.76944	8.0884E-20
911.77159	6.3156E-20
911.77375	2.5484E-20
911.7759	3.7672E-20
911.77805	7.5344E-20
911.7802	4.5428E-20
911.78236	0
911.78451	2.8808E-20
911.78666	5.7616E-20
911.78881	2.8808E-20
911.79096	2.216E-20
911.79312	4.3212E-20
911.79527	2.1052E-20
911.79742	-6.648E-21
911.79957	1.108E-21
911.80173	-6.648E-21
911.80388	-3.4348E-20
911.80603	-3.4348E-20
911.80818	-2.9916E-20
911.81034	-3.4348E-20
911.81249	-2.5484E-20
911.81464	-2.1052E-20
911.81679	-3.4348E-20
911.81894	-3.7672E-20
911.8211	-3.2132E-20
911.82325	-1.9944E-20
911.8254	1.662E-20
911.82755	4.0996E-20
911.82971	3.5456E-20
911.83186	3.5456E-20
911.83401	2.6592E-20
911.83616	-1.108E-21
911.83832	2.1052E-20
911.84047	6.3156E-20
911.84262	3.2132E-20
911.84477	-9.972E-21
911.84692	1.2188E-20
911.84908	2.216E-20
911.85123	9.972E-21
911.85338	4.8752E-20
911.85553	7.8668E-20
911.85769	4.3212E-20
911.85984	3.1024E-20
911.86199	6.4264E-20
911.86414	5.6508E-20
911.8663	1.4404E-20
911.86845	5.54E-21
911.8706	2.77E-20
911.87275	4.0996E-20
911.8749	3.5456E-20
911.87706	2.6592E-20
911.87921	2.3268E-20
911.88136	-3.324E-21
911.88351	-3.9888E-20
911.88567	-2.4376E-20
911.88782	1.9944E-20
911.88997	1.108E-20
911.89212	-2.216E-21
911.89428	4.2104E-20
911.89643	7.9776E-20
911.89858	6.2048E-20
911.90073	3.6564E-20
911.90288	2.6592E-20
911.90504	2.4376E-20
911.90719	3.2132E-20
911.90934	3.7672E-20
911.91149	4.2104E-20
911.91365	7.0912E-20
911.9158	9.0856E-20
911.91795	6.8696E-20
911.9201	4.0996E-20
911.92226	2.9916E-20
911.92441	2.1052E-20
911.92656	3.324E-20
911.92871	5.8724E-20
911.93086	5.54E-20
911.93302	4.3212E-20
911.93517	5.9832E-20
911.93732	7.4236E-20
911.93947	6.5372E-20
911.94163	5.6508E-20
911.94378	3.878E-20
911.94593	5.54E-21
911.94808	0
911.95024	3.324E-20
911.95239	6.2048E-20
911.95454	5.3184E-20
911.95669	2.4376E-20
911.95884	3.324E-21
911.961	7.756E-21
911.96315	2.8808E-20
911.9653	5.6508E-20
911.96745	8.6424E-20
911.96961	9.3072E-20
911.97176	6.094E-20
911.97391	2.4376E-20
911.97606	2.4376E-20
911.97822	5.0968E-20
911.98037	6.648E-20
911.98252	5.8724E-20
911.98467	3.1024E-20
911.98682	9.972E-21
911.98898	2.1052E-20
911.99113	5.54E-20
911.99328	6.648E-20
911.99543	4.5428E-20
911.99759	3.4348E-20
911.99974	4.8752E-20
912.00189	4.6536E-20
912.00404	6.648E-21
912.0062	-2.77E-20
912.00835	-1.2188E-20
912.0105	2.6592E-20
912.01265	3.324E-20
912.0148	3.324E-21
912.01696	-6.648E-21
912.01911	1.9944E-20
912.02126	2.5484E-20
912.02341	-3.324E-21
912.02557	-2.216E-21
912.02772	3.1024E-20
912.02987	3.324E-20
912.03202	2.1052E-20
912.03418	3.4348E-20
912.03633	2.8808E-20
912.03848	-9.972E-21
912.04063	-8.864E-21
912.04278	2.4376E-20
912.04494	2.4376E-20
912.04709	2.3268E-20
912.04924	6.3156E-20
912.05139	7.5344E-20
912.05355	4.0996E-20
912.0557	3.5456E-20
912.05785	3.7672E-20
912.06	-3.324E-21
912.06216	-5.54E-21
912.06431	6.094E-20
912.06646	6.648E-20
912.06861	2.216E-21
912.07076	3.324E-21
912.07292	5.3184E-20
912.07507	4.8752E-20
912.07722	2.6592E-20
912.07937	4.0996E-20
912.08153	4.6536E-20
912.08368	3.6564E-20
912.08583	4.0996E-20
912.08798	3.7672E-20
912.09014	1.5512E-20
912.09229	6.648E-21
912.09444	1.108E-20
912.09659	6.648E-21
912.09874	-1.5512E-20
912.1009	-2.216E-20
912.10305	2.6592E-20
912.1052	7.756E-20
912.10735	5.2076E-20
912.10951	1.5512E-20
912.11166	4.3212E-20
912.11381	4.0996E-20
912.11596	-1.108E-20
912.11812	0
912.12027	2.9916E-20
912.12242	-1.2188E-20
912.12457	-1.8836E-20
912.12672	5.54E-20
912.12888	6.4264E-20
912.13103	1.7728E-20
912.13318	3.2132E-20
912.13533	5.3184E-20
912.13749	2.77E-20
912.13964	2.4376E-20
912.14179	3.1024E-20
912.14394	-4.432E-21
912.1461	-1.8836E-20
912.14825	1.662E-20
912.1504	3.9888E-20
912.15255	3.878E-20
912.1547	4.6536E-20
912.15686	6.094E-20
912.15901	5.9832E-20
912.16116	3.324E-20
912.16331	1.108E-21
912.16547	6.648E-21
912.16762	4.2104E-20
912.16977	6.5372E-20
912.17192	7.0912E-20
912.17408	6.4264E-20
912.17623	4.5428E-20
912.17838	3.324E-20
912.18053	1.662E-20
912.18268	8.864E-21
912.18484	4.986E-20
912.18699	6.3156E-20
912.18914	-2.5484E-20
912.19129	-7.756E-20
912.19345	-8.864E-21
912.1956	2.5484E-20
912.19775	-1.662E-20
912.1999	-8.864E-21
912.20206	2.4376E-20
912.20421	1.662E-20
912.20636	1.662E-20
912.20851	8.864E-21
912.21066	-3.324E-20
912.21282	-1.108E-20
912.21497	5.9832E-20
912.21712	3.878E-20
912.21927	-2.5484E-20
912.22143	-1.8836E-20
912.22358	6.648E-21
912.22573	-6.648E-21
912.22788	-2.77E-20
912.23004	-3.878E-20
912.23219	-3.1024E-20
912.23434	-1.2188E-20
912.23649	-2.3268E-20
912.23864	-3.6564E-20
912.2408	-1.7728E-20
912.24295	-1.108E-20
912.2451	-6.648E-21
912.24725	2.8808E-20
912.24941	3.7672E-20
912.25156	2.1052E-20
912.25371	5.7616E-20
912.25586	8.31E-20
912.25802	2.8808E-20
912.26017	2.216E-21
912.26232	3.6564E-20
912.26447	5.0968E-20
912.26662	6.4264E-20
912.26878	8.0884E-20
912.27093	3.5456E-20
912.27308	5.54E-21
912.27523	6.094E-20
912.27739	7.202E-20
912.27954	1.108E-21
912.28169	-1.5512E-20
912.28384	3.1024E-20
912.286	3.6564E-20
912.28815	-4.432E-21
912.2903	-3.1024E-20
912.29245	-6.648E-21
912.2946	4.3212E-20
912.29676	4.2104E-20
912.29891	3.324E-21
912.30106	1.662E-20
912.30321	4.8752E-20
912.30537	2.4376E-20
912.30752	1.108E-21
912.30967	1.662E-20
912.31182	8.864E-21
912.31398	-7.756E-21
912.31613	1.4404E-20
912.31828	2.1052E-20
912.32043	-1.8836E-20
912.32258	-4.986E-20
912.32474	-2.9916E-20
912.32689	2.5484E-20
912.32904	5.7616E-20
912.33119	2.6592E-20
912.33335	-8.864E-21
912.3355	1.5512E-20
912.33765	4.5428E-20
912.3398	2.77E-20
912.34196	3.324E-21
912.34411	-1.2188E-20
912.34626	-3.1024E-20
912.34841	-2.1052E-20
912.35056	2.9916E-20
912.35272	6.648E-20
912.35487	5.6508E-20
912.35702	2.4376E-20
912.35917	4.432E-21
912.36133	1.108E-21
912.36348	-2.216E-21
912.36563	3.324E-21
912.36778	3.4348E-20
912.36994	4.6536E-20
912.37209	1.7728E-20
912.37424	1.7728E-20
912.37639	4.8752E-20
912.37854	2.1052E-20
912.3807	-2.3268E-20
912.38285	2.4376E-20
912.385	8.864E-20
912.38715	6.3156E-20
912.38931	2.4376E-20
912.39146	4.8752E-20
912.39361	6.9804E-20
912.39576	5.54E-20
912.39792	6.4264E-20
912.40007	8.1992E-20
912.40222	4.8752E-20
912.40437	1.662E-20
912.40652	4.0996E-20
912.40868	5.7616E-20
912.41083	2.6592E-20
912.41298	2.8808E-20
912.41513	6.8696E-20
912.41729	5.6508E-20
912.41944	1.9944E-20
912.42159	3.4348E-20
912.42374	4.0996E-20
912.4259	6.648E-21
912.42805	9.972E-21
912.4302	3.2132E-20
912.43235	-3.324E-21
912.4345	-2.216E-20
912.43666	1.8836E-20
912.43881	1.108E-20
912.44096	-4.5428E-20
912.44311	-2.77E-20
912.44527	3.1024E-20
912.44742	3.2132E-20
912.44957	2.5484E-20
912.45172	5.54E-20
912.45388	6.5372E-20
912.45603	5.0968E-20
912.45818	5.54E-20
912.46033	6.2048E-20
912.46248	6.4264E-20
912.46464	8.4208E-20
912.46679	9.1964E-20
912.46894	6.7588E-20
912.47109	6.2048E-20
912.47325	8.4208E-20
912.4754	8.5316E-20
912.47755	5.54E-20
912.4797	2.1052E-20
912.48186	-1.108E-21
912.48401	1.5512E-20
912.48616	5.9832E-20
912.48831	5.9832E-20
912.49046	1.108E-20
912.49262	-1.2188E-20
912.49477	1.3296E-20
912.49692	3.6564E-20
912.49907	3.1024E-20
912.50123	1.662E-20
912.50338	1.4404E-20
912.50553	2.6592E-20
912.50768	2.1052E-20
912.50984	-4.432E-21
912.51199	-3.324E-21
912.51414	2.1052E-20
912.51629	1.108E-20
912.51844	-8.864E-21
912.5206	8.864E-21
912.52275	2.4376E-20
912.5249	1.2188E-20
912.52705	1.662E-20
912.52921	3.878E-20
912.53136	4.6536E-20
912.53351	5.3184E-20
912.53566	6.4264E-20
912.53782	5.3184E-20
912.53997	4.6536E-20
912.54212	6.094E-20
912.54427	6.648E-20
912.54642	5.7616E-20
912.54858	4.6536E-20
912.55073	3.4348E-20
912.55288	4.6536E-20
912.55503	7.202E-20
912.55719	3.7672E-20
912.55934	-2.216E-20
912.56149	-3.324E-21
912.56364	5.3184E-20
912.5658	5.54E-20
912.56795	4.3212E-20
912.5701	4.7644E-20
912.57225	3.5456E-20
912.5744	2.9916E-20
912.57656	5.54E-20
912.57871	4.7644E-20
912.58086	1.108E-20
912.58301	2.5484E-20
912.58517	6.4264E-20
912.58732	5.0968E-20
912.58947	2.9916E-20
912.59162	5.4292E-20
912.59378	7.202E-20
912.59593	3.9888E-20
912.59808	8.864E-21
912.60023	1.4404E-20
912.60238	1.108E-20
912.60454	-1.7728E-20
912.60669	-8.864E-21
912.60884	4.8752E-20
912.61099	6.9804E-20
912.61315	5.2076E-20
912.6153	7.0912E-20
912.61745	8.9748E-20
912.6196	4.5428E-20
912.62176	1.2188E-20
912.62391	4.2104E-20
912.62606	7.0912E-20
912.62821	7.0912E-20
912.63036	6.4264E-20
912.63252	3.324E-20
912.63467	-1.108E-21
912.63682	2.6592E-20
912.63897	5.6508E-20
912.64113	1.8836E-20
912.64328	-4.432E-21
912.64543	4.432E-20
912.64758	7.6452E-20
912.64974	3.6564E-20
912.65189	3.324E-21
912.65404	2.5484E-20
912.65619	5.8724E-20
912.65834	5.7616E-20
912.6605	4.0996E-20
912.66265	4.5428E-20
912.6648	6.7588E-20
912.66695	7.202E-20
912.66911	5.0968E-20
912.67126	3.6564E-20
912.67341	5.8724E-20
912.67556	9.3072E-20
912.67772	9.1964E-20
912.67987	5.7616E-20
912.68202	4.432E-20
912.68417	5.7616E-20
912.68632	5.3184E-20
912.68848	4.0996E-20
912.69063	4.6536E-20
912.69278	4.432E-20
912.69493	3.2132E-20
912.69709	3.324E-20
912.69924	1.3296E-20
912.70139	-2.6592E-20
912.70354	-3.324E-21
912.7057	5.9832E-20
912.70785	4.6536E-20
912.71	-1.108E-20
912.71215	-2.216E-21
912.7143	2.9916E-20
912.71646	1.4404E-20
912.71861	1.4404E-20
912.72076	5.3184E-20
912.72291	4.986E-20
912.72507	1.108E-20
912.72722	2.4376E-20
912.72937	7.202E-20
912.73152	7.202E-20
912.73368	3.9888E-20
912.73583	3.2132E-20
912.73798	3.6564E-20
912.74013	3.2132E-20
912.74228	4.2104E-20
912.74444	6.3156E-20
912.74659	5.0968E-20
912.74874	2.5484E-20
912.75089	4.3212E-20
912.75305	7.5344E-20
912.7552	6.3156E-20
912.75735	2.6592E-20
912.7595	1.8836E-20
912.76166	2.6592E-20
912.76381	2.1052E-20
912.76596	1.7728E-20
912.76811	2.5484E-20
912.77026	2.216E-20
912.77242	1.3296E-20
912.77457	3.2132E-20
912.77672	6.7588E-20
912.77887	6.3156E-20
912.78103	2.9916E-20
912.78318	2.77E-20
912.78533	5.2076E-20
912.78748	5.9832E-20
912.78964	5.7616E-20
912.79179	6.9804E-20
912.79394	6.8696E-20
912.79609	3.6564E-20
912.79824	2.216E-21
912.8004	0
912.80255	3.2132E-20
912.8047	6.5372E-20
912.80685	5.7616E-20
912.80901	3.2132E-20
912.81116	3.324E-20
912.81331	4.432E-20
912.81546	4.5428E-20
912.81762	6.094E-20
912.81977	6.2048E-20
912.82192	2.1052E-20
912.82407	-2.216E-21
912.82622	2.6592E-20
912.82838	4.8752E-20
912.83053	4.3212E-20
912.83268	3.2132E-20
912.83483	1.5512E-20
912.83699	1.2188E-20
912.83914	3.878E-20
912.84129	2.9916E-20
912.84344	-2.5484E-20
912.8456	-2.4376E-20
912.84775	2.9916E-20
912.8499	3.4348E-20
912.85205	1.3296E-20
912.8542	3.2132E-20
912.85636	3.7672E-20
912.85851	2.216E-21
912.86066	3.324E-21
912.86281	4.3212E-20
912.86497	4.7644E-20
912.86712	2.3268E-20
912.86927	2.1052E-20
912.87142	2.77E-20
912.87358	2.3268E-20
912.87573	2.5484E-20
912.87788	3.4348E-20
912.88003	3.2132E-20
912.88218	3.878E-20
912.88434	6.094E-20
912.88649	6.094E-20
912.88864	3.5456E-20
912.89079	3.5456E-20
912.89295	6.9804E-20
912.8951	7.756E-20
912.89725	3.2132E-20
912.8994	-8.864E-21
912.90156	-7.756E-21
912.90371	-3.324E-21
912.90586	-3.324E-20
912.90801	-4.7644E-20
912.91016	-1.2188E-20
912.91232	2.4376E-20
912.91447	2.216E-20
912.91662	1.5512E-20
912.91877	1.662E-20
912.92093	9.972E-21
912.92308	1.7728E-20
912.92523	2.6592E-20
912.92738	4.432E-21
912.92954	-3.324E-21
912.93169	3.878E-20
912.93384	4.7644E-20
912.93599	1.2188E-20
912.93814	2.9916E-20
912.9403	7.4236E-20
912.94245	4.6536E-20
912.9446	-4.432E-21
912.94675	1.4404E-20
912.94891	6.5372E-20
912.95106	9.0856E-20
912.95321	8.4208E-20
912.95536	5.3184E-20
912.95752	3.7672E-20
912.95967	6.7588E-20
912.96182	9.8612E-20
912.96397	9.7504E-20
912.96612	8.5316E-20
912.96828	7.202E-20
912.97043	4.7644E-20
912.97258	2.4376E-20
912.97473	1.662E-20
912.97689	2.3268E-20
912.97904	3.1024E-20
912.98119	7.756E-21
912.98334	-2.1052E-20
912.9855	-2.216E-21
912.98765	1.9944E-20
912.9898	-8.864E-21
912.99195	-1.4404E-20
912.9941	3.324E-20
912.99626	3.4348E-20
912.99841	-1.7728E-20
913.00056	-1.9944E-20
913.00271	2.216E-20
913.00487	2.9916E-20
913.00702	6.648E-21
913.00917	-3.324E-21
913.01132	1.108E-21
913.01348	8.864E-21
913.01563	1.662E-20
913.01778	2.4376E-20
913.01993	3.324E-20
913.02208	4.0996E-20
913.02424	3.7672E-20
913.02639	4.0996E-20
913.02854	6.2048E-20
913.03069	6.9804E-20
913.03285	4.432E-20
913.035	2.3268E-20
913.03715	2.9916E-20
913.0393	3.2132E-20
913.04146	1.8836E-20
913.04361	2.77E-20
913.04576	4.6536E-20
913.04791	3.324E-20
913.05006	1.8836E-20
913.05222	4.5428E-20
913.05437	7.756E-20
913.05652	8.6424E-20
913.05867	8.6424E-20
913.06083	5.8724E-20
913.06298	9.972E-21
913.06513	7.756E-21
913.06728	3.7672E-20
913.06944	2.6592E-20
913.07159	2.216E-21
913.07374	1.2188E-20
913.07589	1.8836E-20
913.07804	1.4404E-20
913.0802	2.3268E-20
913.08235	3.1024E-20
913.0845	3.4348E-20
913.08665	5.2076E-20
913.08881	4.8752E-20
913.09096	2.1052E-20
913.09311	1.9944E-20
913.09526	2.216E-20
913.09742	-9.972E-21
913.09957	-1.662E-20
913.10172	3.324E-20
913.10387	5.9832E-20
913.10602	3.1024E-20
913.10818	1.108E-20
913.11033	2.9916E-20
913.11248	4.432E-20
913.11463	3.878E-20
913.11679	4.6536E-20
913.11894	5.9832E-20
913.12109	2.1052E-20
913.12324	-2.8808E-20
913.1254	2.216E-21
913.12755	6.648E-20
913.1297	5.3184E-20
913.13185	3.324E-21
913.134	-2.216E-21
913.13616	1.9944E-20
913.13831	3.7672E-20
913.14046	2.5484E-20
913.14261	-1.7728E-20
913.14477	-8.864E-21
913.14692	6.9804E-20
913.14907	9.418E-20
913.15122	5.54E-20
913.15338	5.6508E-20
913.15553	4.986E-20
913.15768	-4.432E-21
913.15983	6.648E-21
913.16198	7.756E-20
913.16414	8.6424E-20
913.16629	7.3128E-20
913.16844	9.7504E-20
913.17059	8.4208E-20
913.17275	3.2132E-20
913.1749	2.3268E-20
913.17705	4.2104E-20
913.1792	4.8752E-20
913.18136	4.0996E-20
913.18351	1.108E-21
913.18566	-2.4376E-20
913.18781	1.662E-20
913.18996	2.4376E-20
913.19212	-4.5428E-20
913.19427	-6.3156E-20
913.19642	-6.648E-21
913.19857	0
913.20073	-2.216E-20
913.20288	2.1052E-20
913.20503	6.7588E-20
913.20718	4.5428E-20
913.20934	1.2188E-20
913.21149	1.5512E-20
913.21364	1.108E-20
913.21579	-9.972E-21
913.21794	4.432E-21
913.2201	3.324E-20
913.22225	1.3296E-20
913.2244	2.216E-21
913.22655	6.9804E-20
913.22871	1.1634E-19
913.23086	8.5316E-20
913.23301	9.3072E-20
913.23516	1.22988E-19
913.23732	5.9832E-20
913.23947	-1.108E-21
913.24162	4.3212E-20
913.24377	6.5372E-20
913.24592	3.1024E-20
913.24808	4.8752E-20
913.25023	5.9832E-20
913.25238	5.54E-21
913.25453	1.5512E-20
913.25669	8.1992E-20
913.25884	6.4264E-20
913.26099	3.324E-20
913.26314	8.7532E-20
913.2653	1.14124E-19
913.26745	5.6508E-20
913.2696	1.4404E-20
913.27175	2.8808E-20
913.2739	6.4264E-20
913.27606	7.202E-20
913.27821	4.2104E-20
913.28036	4.2104E-20
913.28251	9.3072E-20
913.28467	9.972E-20
913.28682	5.4292E-20
913.28897	4.3212E-20
913.29112	4.7644E-20
913.29328	3.324E-20
913.29543	4.8752E-20
913.29758	7.5344E-20
913.29973	5.7616E-20
913.30188	2.8808E-20
913.30404	1.4404E-20
913.30619	4.432E-21
913.30834	3.5456E-20
913.31049	7.4236E-20
913.31265	4.986E-20
913.3148	2.4376E-20
913.31695	4.2104E-20
913.3191	2.4376E-20
913.32126	-1.5512E-20
913.32341	-1.108E-21
913.32556	1.2188E-20
913.32771	-1.108E-20
913.32986	-7.756E-21
913.33202	-1.108E-21
913.33417	-3.2132E-20
913.33632	-3.7672E-20
913.33847	8.864E-21
913.34063	3.9888E-20
913.34278	3.7672E-20
913.34493	2.8808E-20
913.34708	2.5484E-20
913.34924	4.2104E-20
913.35139	5.2076E-20
913.35354	3.6564E-20
913.35569	3.878E-20
913.35784	6.3156E-20
913.36	6.3156E-20
913.36215	6.9804E-20
913.3643	9.5288E-20
913.36645	8.6424E-20
913.36861	6.9804E-20
913.37076	8.864E-20
913.37291	8.0884E-20
913.37506	3.9888E-20
913.37722	4.432E-20
913.37937	7.756E-20
913.38152	8.1992E-20
913.38367	6.2048E-20
913.38582	1.9944E-20
913.38798	-9.972E-21
913.39013	3.1024E-20
913.39228	6.5372E-20
913.39443	1.5512E-20
913.39659	-9.972E-21
913.39874	2.5484E-20
913.40089	1.2188E-20
913.40304	-2.1052E-20
913.4052	6.648E-21
913.40735	1.3296E-20
913.4095	-2.5484E-20
913.41165	-7.756E-21
913.4138	2.4376E-20
913.41596	-1.108E-21
913.41811	-1.108E-21
913.42026	4.3212E-20
913.42241	4.5428E-20
913.42457	3.878E-20
913.42672	6.9804E-20
913.42887	7.3128E-20
913.43102	5.9832E-20
913.43318	8.5316E-20
913.43533	7.5344E-20
913.43748	1.662E-20
913.43963	3.5456E-20
913.44178	1.15232E-19
913.44394	1.11908E-19
913.44609	4.5428E-20
913.44824	3.324E-20
913.45039	5.4292E-20
913.45255	4.5428E-20
913.4547	2.8808E-20
913.45685	4.6536E-20
913.459	7.6452E-20
913.46116	7.9776E-20
913.46331	5.0968E-20
913.46546	2.6592E-20
913.46761	2.8808E-20
913.46976	4.6536E-20
913.47192	5.3184E-20
913.47407	2.6592E-20
913.47622	-1.108E-20
913.47837	-1.108E-20
913.48053	1.5512E-20
913.48268	4.432E-21
913.48483	-1.108E-20
913.48698	3.7672E-20
913.48914	9.418E-20
913.49129	7.4236E-20
913.49344	2.9916E-20
913.49559	3.2132E-20
913.49774	3.878E-20
913.4999	2.3268E-20
913.50205	3.2132E-20
913.5042	7.756E-20
913.50635	1.01936E-19
913.50851	6.7588E-20
913.51066	2.216E-20
913.51281	3.878E-20
913.51496	8.9748E-20
913.51712	7.0912E-20
913.51927	8.864E-21
913.52142	2.1052E-20
913.52357	7.9776E-20
913.52572	7.9776E-20
913.52788	5.4292E-20
913.53003	5.8724E-20
913.53218	4.3212E-20
913.53433	6.648E-21
913.53649	1.4404E-20
913.53864	4.986E-20
913.54079	5.7616E-20
913.54294	4.432E-20
913.5451	2.216E-20
913.54725	-3.324E-21
913.5494	-3.324E-21
913.55155	1.662E-20
913.5537	4.3212E-20
913.55586	7.5344E-20
913.55801	7.9776E-20
913.56016	4.6536E-20
913.56231	4.2104E-20
913.56447	7.756E-20
913.56662	8.6424E-20
913.56877	7.0912E-20
913.57092	6.7588E-20
913.57308	5.4292E-20
913.57523	4.3212E-20
913.57738	4.6536E-20
913.57953	1.7728E-20
913.58168	-1.4404E-20
913.58384	1.7728E-20
913.58599	4.3212E-20
913.58814	2.3268E-20
913.59029	4.8752E-20
913.59245	8.7532E-20
913.5946	3.7672E-20
913.59675	7.756E-21
913.5989	6.2048E-20
913.60106	4.986E-20
913.60321	-2.5484E-20
913.60536	-7.756E-21
913.60751	3.878E-20
913.60966	6.648E-21
913.61182	-8.864E-21
913.61397	2.4376E-20
913.61612	1.108E-21
913.61827	-5.3184E-20
913.62043	-5.0968E-20
913.62258	-2.216E-20
913.62473	6.648E-21
913.62688	4.2104E-20
913.62904	4.0996E-20
913.63119	1.108E-21
913.63334	-3.324E-21
913.63549	3.7672E-20
913.63764	6.9804E-20
913.6398	7.5344E-20
913.64195	8.0884E-20
913.6441	1.00828E-19
913.64625	1.04152E-19
913.64841	7.3128E-20
913.65056	5.8724E-20
913.65271	7.8668E-20
913.65486	6.5372E-20
913.65702	2.3268E-20
913.65917	3.2132E-20
913.66132	5.8724E-20
913.66347	4.0996E-20
913.66562	2.77E-20
913.66778	4.2104E-20
913.66993	2.1052E-20
913.67208	-9.972E-21
913.67423	1.4404E-20
913.67639	5.0968E-20
913.67854	5.3184E-20
913.68069	4.5428E-20
913.68284	2.5484E-20
913.685	1.108E-21
913.68715	1.4404E-20
913.6893	3.9888E-20
913.69145	2.5484E-20
913.6936	0
913.69576	1.3296E-20
913.69791	3.878E-20
913.70006	3.7672E-20
913.70221	1.3296E-20
913.70437	-1.3296E-20
913.70652	-1.5512E-20
913.70867	8.864E-21
913.71082	3.1024E-20
913.71298	3.6564E-20
913.71513	3.878E-20
913.71728	6.2048E-20
913.71943	9.7504E-20
913.72158	9.0856E-20
913.72374	2.8808E-20
913.72589	0
913.72804	2.6592E-20
913.73019	2.216E-20
913.73235	-8.864E-21
913.7345	2.1052E-20
913.73665	5.6508E-20
913.7388	2.216E-20
913.74096	2.8808E-20
913.74311	1.17448E-19
913.74526	1.08584E-19
913.74741	-1.108E-20
913.74956	-3.4348E-20
913.75172	3.2132E-20
913.75387	2.3268E-20
913.75602	-1.8836E-20
913.75817	1.4404E-20
913.76033	4.432E-20
913.76248	2.1052E-20
913.76463	2.3268E-20
913.76678	4.2104E-20
913.76894	1.662E-20
913.77109	2.216E-21
913.77324	2.8808E-20
913.77539	3.7672E-20
913.77754	2.77E-20
913.7797	4.7644E-20
913.78185	6.5372E-20
913.784	3.7672E-20
913.78615	0
913.78831	-3.324E-21
913.79046	1.2188E-20
913.79261	1.4404E-20
913.79476	-3.324E-21
913.79692	-8.864E-21
913.79907	1.662E-20
913.80122	5.2076E-20
913.80337	8.31E-20
913.80552	8.0884E-20
913.80768	2.4376E-20
913.80983	-2.1052E-20
913.81198	6.648E-21
913.81413	2.9916E-20
913.81629	-1.108E-20
913.81844	-4.0996E-20
913.82059	-2.4376E-20
913.82274	-1.8836E-20
913.8249	-1.108E-20
913.82705	1.7728E-20
913.8292	1.2188E-20
913.83135	-2.4376E-20
913.8335	-1.3296E-20
913.83566	2.4376E-20
913.83781	1.4404E-20
913.83996	-1.108E-20
913.84211	1.3296E-20
913.84427	6.8696E-20
913.84642	8.5316E-20
913.84857	4.986E-20
913.85072	2.216E-20
913.85288	4.3212E-20
913.85503	7.202E-20
913.85718	7.756E-20
913.85933	7.8668E-20
913.86148	7.3128E-20
913.86364	5.6508E-20
913.86579	6.094E-20
913.86794	7.0912E-20
913.87009	5.4292E-20
913.87225	3.5456E-20
913.8744	2.3268E-20
913.87655	-4.432E-21
913.8787	-7.756E-21
913.88086	3.1024E-20
913.88301	3.878E-20
913.88516	2.4376E-20
913.88731	4.5428E-20
913.88946	4.5428E-20
913.89162	-1.2188E-20
913.89377	-3.324E-20
913.89592	-6.648E-21
913.89807	-1.662E-20
913.90023	-1.9944E-20
913.90238	3.878E-20
913.90453	6.3156E-20
913.90668	1.662E-20
913.90884	1.2188E-20
913.91099	4.986E-20
913.91314	3.5456E-20
913.91529	2.1052E-20
913.91744	7.8668E-20
913.9196	9.972E-20
913.92175	3.878E-20
913.9239	2.1052E-20
913.92605	5.4292E-20
913.92821	3.4348E-20
913.93036	2.8808E-20
913.93251	9.8612E-20
913.93466	9.972E-20
913.93682	2.1052E-20
913.93897	3.5456E-20
913.94112	9.6396E-20
913.94327	5.54E-20
913.94542	8.864E-21
913.94758	4.7644E-20
913.94973	5.9832E-20
913.95188	3.1024E-20
913.95403	3.6564E-20
913.95619	3.324E-20
913.95834	7.756E-21
913.96049	3.7672E-20
913.96264	6.7588E-20
913.9648	3.6564E-20
913.96695	3.1024E-20
913.9691	4.7644E-20
913.97125	9.972E-21
913.9734	-1.2188E-20
913.97556	4.0996E-20
913.97771	7.8668E-20
913.97986	6.5372E-20
913.98201	4.6536E-20
913.98417	2.8808E-20
913.98632	2.77E-20
913.98847	4.7644E-20
913.99062	4.2104E-20
913.99278	3.324E-20
913.99493	6.3156E-20
913.99708	5.9832E-20
913.99923	3.324E-21
914.00138	-2.216E-21
914.00354	3.4348E-20
914.00569	2.4376E-20
914.00784	8.864E-21
914.00999	3.7672E-20
914.01215	4.7644E-20
914.0143	1.9944E-20
914.01645	1.2188E-20
914.0186	2.6592E-20
914.02076	3.324E-20
914.02291	3.1024E-20
914.02506	2.9916E-20
914.02721	2.4376E-20
914.02936	1.108E-20
914.03152	3.324E-21
914.03367	3.2132E-20
914.03582	7.9776E-20
914.03797	9.1964E-20
914.04013	6.9804E-20
914.04228	5.54E-20
914.04443	4.6536E-20
914.04658	2.5484E-20
914.04874	2.9916E-20
914.05089	8.31E-20
914.05304	1.28528E-19
914.05519	1.01936E-19
914.05734	5.0968E-20
914.0595	6.4264E-20
914.06165	9.972E-20
914.0638	7.8668E-20
914.06595	5.7616E-20
914.06811	9.0856E-20
914.07026	1.01936E-19
914.07241	7.8668E-20
914.07456	9.5288E-20
914.07672	1.03044E-19
914.07887	4.0996E-20
914.08102	4.432E-21
914.08317	4.7644E-20
914.08532	6.8696E-20
914.08748	1.9944E-20
914.08963	-1.8836E-20
914.09178	-9.972E-21
914.09393	-3.324E-21
914.09609	-3.1024E-20
914.09824	-5.3184E-20
914.10039	-3.6564E-20
914.10254	-2.77E-20
914.1047	-4.432E-20
914.10685	-2.8808E-20
914.109	7.756E-21
914.11115	5.54E-21
914.1133	2.216E-21
914.11546	2.216E-20
914.11761	9.972E-21
914.11976	-6.648E-21
914.12191	1.3296E-20
914.12407	0
914.12622	-2.9916E-20
914.12837	1.2188E-20
914.13052	5.2076E-20
914.13268	2.9916E-20
914.13483	4.3212E-20
914.13698	6.7588E-20
914.13913	2.1052E-20
914.14128	9.972E-21
914.14344	6.5372E-20
914.14559	7.202E-20
914.14774	7.0912E-20
914.14989	1.24096E-19
914.15205	1.09692E-19
914.1542	3.4348E-20
914.15635	2.9916E-20
914.1585	4.0996E-20
914.16066	8.864E-21
914.16281	3.324E-20
914.16496	8.6424E-20
914.16711	6.2048E-20
914.16926	2.3268E-20
914.17142	2.4376E-20
914.17357	1.3296E-20
914.17572	6.648E-21
914.17787	2.6592E-20
914.18003	2.4376E-20
914.18218	1.7728E-20
914.18433	3.6564E-20
914.18648	4.0996E-20
914.18864	3.4348E-20
914.19079	3.2132E-20
914.19294	1.2188E-20
914.19509	4.432E-21
914.19724	2.8808E-20
914.1994	2.6592E-20
914.20155	8.864E-21
914.2037	2.6592E-20
914.20585	1.662E-20
914.20801	-1.4404E-20
914.21016	1.8836E-20
914.21231	5.3184E-20
914.21446	2.1052E-20
914.21662	1.9944E-20
914.21877	6.094E-20
914.22092	5.3184E-20
914.22307	3.1024E-20
914.22522	4.7644E-20
914.22738	4.6536E-20
914.22953	2.77E-20
914.23168	2.5484E-20
914.23383	2.6592E-20
914.23599	3.2132E-20
914.23814	2.9916E-20
914.24029	-1.4404E-20
914.24244	-2.216E-20
914.2446	5.6508E-20
914.24675	1.03044E-19
914.2489	7.6452E-20
914.25105	7.0912E-20
914.2532	7.6452E-20
914.25536	5.2076E-20
914.25751	5.54E-20
914.25966	6.4264E-20
914.26181	3.2132E-20
914.26397	3.6564E-20
914.26612	8.4208E-20
914.26827	7.8668E-20
914.27042	4.6536E-20
914.27258	5.4292E-20
914.27473	3.9888E-20
914.27688	0
914.27903	8.864E-21
914.28118	4.2104E-20
914.28334	3.6564E-20
914.28549	1.108E-20
914.28764	7.756E-21
914.28979	2.5484E-20
914.29195	3.1024E-20
914.2941	1.108E-20
914.29625	8.864E-21
914.2984	2.77E-20
914.30056	-7.756E-21
914.30271	-6.094E-20
914.30486	-2.6592E-20
914.30701	3.5456E-20
914.30916	1.5512E-20
914.31132	-1.662E-20
914.31347	4.432E-21
914.31562	1.108E-20
914.31777	-7.756E-21
914.31993	9.972E-21
914.32208	5.3184E-20
914.32423	7.6452E-20
914.32638	6.7588E-20
914.32854	4.7644E-20
914.33069	5.0968E-20
914.33284	7.202E-20
914.33499	7.3128E-20
914.33714	6.3156E-20
914.3393	6.7588E-20
914.34145	5.4292E-20
914.3436	3.7672E-20
914.34575	6.9804E-20
914.34791	1.01936E-19
914.35006	7.0912E-20
914.35221	2.5484E-20
914.35436	1.4404E-20
914.35652	1.2188E-20
914.35867	4.432E-21
914.36082	6.648E-21
914.36297	1.8836E-20
914.36512	3.7672E-20
914.36728	3.5456E-20
914.36943	5.54E-21
914.37158	3.324E-21
914.37373	3.878E-20
914.37589	3.9888E-20
914.37804	1.108E-21
914.38019	-2.216E-21
914.38234	2.8808E-20
914.3845	2.5484E-20
914.38665	-1.3296E-20
914.3888	-4.2104E-20
914.39095	-3.7672E-20
914.3931	4.432E-21
914.39526	5.2076E-20
914.39741	4.986E-20
914.39956	7.756E-21
914.40171	3.324E-21
914.40387	5.0968E-20
914.40602	8.0884E-20
914.40817	6.5372E-20
914.41032	4.986E-20
[truncated: 35,367 more rows]
