# Supplementary material for: Nitrogen-Broadening Parameters for Atmospheric Spectra Modelling of the ν3 Band of SF6
Source: Molecules. 2022 Jan 19;27(3):646. doi: 10.3390/molecules27030646 (PMC8838927; doi:10.3390/molecules27030646)
Supplement: Supplementary file 1 [file molecules-27-00646-s001.zip › P297K 200mb.dat]

910.10786	1.40054292E-16
910.11216	1.40063156E-16
910.11647	1.40076452E-16
910.12077	1.40074236E-16
910.12508	1.40080884E-16
910.12938	1.40073128E-16
910.13369	1.40063156E-16
910.13799	1.40064264E-16
910.1423	1.40056508E-16
910.1466	1.40052076E-16
910.15091	1.4006094E-16
910.15521	1.40079776E-16
910.15952	1.40095288E-16
910.16382	1.40111908E-16
910.16812	1.40129636E-16
910.17243	1.4010526E-16
910.17673	1.400831E-16
910.18104	1.40093072E-16
910.18534	1.40057616E-16
910.18965	1.40029916E-16
910.19395	1.40046536E-16
910.19826	1.40029916E-16
910.20256	1.40015512E-16
910.20687	1.40017728E-16
910.21117	1.39990028E-16
910.21548	1.4E-16
910.21978	1.40036564E-16
910.22408	1.40040996E-16
910.22839	1.40046536E-16
910.23269	1.40062048E-16
910.237	1.40085316E-16
910.2413	1.40120772E-16
910.24561	1.4013296E-16
910.24991	1.4012742E-16
910.25422	1.4009972E-16
910.25852	1.40068696E-16
910.26283	1.40087532E-16
910.26713	1.40085316E-16
910.27144	1.40013296E-16
910.27574	1.39984488E-16
910.28004	1.40021052E-16
910.28435	1.4004432E-16
910.28865	1.40046536E-16
910.29296	1.40042104E-16
910.29726	1.40056508E-16
910.30157	1.400831E-16
910.30587	1.40059832E-16
910.31018	1.40043212E-16
910.31448	1.40085316E-16
910.31879	1.40074236E-16
910.32309	1.40029916E-16
910.3274	1.40050968E-16
910.3317	1.40045428E-16
910.336	1.40014404E-16
910.34031	1.40056508E-16
910.34461	1.40069804E-16
910.34892	1.40037672E-16
910.35322	1.40063156E-16
910.35753	1.4006648E-16
910.36183	1.40021052E-16
910.36614	1.4004432E-16
910.37044	1.40081992E-16
910.37475	1.40075344E-16
910.37905	1.40076452E-16
910.38336	1.400554E-16
910.38766	1.40024376E-16
910.39196	1.4003324E-16
910.39627	1.40012188E-16
910.40057	1.39986704E-16
910.40488	1.40019944E-16
910.40918	1.40008864E-16
910.41349	1.39976732E-16
910.41779	1.40018836E-16
910.4221	1.4004432E-16
910.4264	1.4003324E-16
910.43071	1.40048752E-16
910.43501	1.4007202E-16
910.43932	1.40101936E-16
910.44362	1.40109692E-16
910.44792	1.4009972E-16
910.45223	1.40128528E-16
910.45653	1.40117448E-16
910.46084	1.40070912E-16
910.46514	1.40090856E-16
910.46945	1.40101936E-16
910.47375	1.40076452E-16
910.47806	1.40057616E-16
910.48236	1.4001108E-16
910.48667	1.39990028E-16
910.49097	1.39995568E-16
910.49528	1.39981164E-16
910.49958	1.40007756E-16
910.50388	1.4003324E-16
910.50819	1.40025484E-16
910.51249	1.4003878E-16
910.5168	1.40036564E-16
910.5211	1.40062048E-16
910.52541	1.40101936E-16
910.52971	1.40050968E-16
910.53402	1.40032132E-16
910.53832	1.4007202E-16
910.54263	1.40031024E-16
910.54693	1.40004432E-16
910.55124	1.40040996E-16
910.55554	1.40035456E-16
910.55984	1.40028808E-16
910.56415	1.40043212E-16
910.56845	1.40035456E-16
910.57276	1.40053184E-16
910.57706	1.4007756E-16
910.58137	1.40056508E-16
910.58567	1.40048752E-16
910.58998	1.40070912E-16
910.59428	1.40054292E-16
910.59859	1.40031024E-16
910.60289	1.40039888E-16
910.6072	1.40023268E-16
910.6115	1.40003324E-16
910.6158	1.40034348E-16
910.62011	1.4004432E-16
910.62441	1.40013296E-16
910.62872	1.400277E-16
910.63302	1.40065372E-16
910.63733	1.4006094E-16
910.64163	1.40062048E-16
910.64594	1.4008864E-16
910.65024	1.40107476E-16
910.65455	1.40114124E-16
910.65885	1.401108E-16
910.66316	1.40103044E-16
910.66746	1.40098612E-16
910.67176	1.40086424E-16
910.67607	1.40075344E-16
910.68037	1.40059832E-16
910.68468	1.40028808E-16
910.68898	1.40019944E-16
910.69329	1.40028808E-16
910.69759	1.40021052E-16
910.7019	1.400277E-16
910.7062	1.40050968E-16
910.71051	1.40039888E-16
910.71481	1.40031024E-16
910.71912	1.4006094E-16
910.72342	1.40074236E-16
910.72772	1.40074236E-16
910.73203	1.40084208E-16
910.73633	1.40081992E-16
910.74064	1.40097504E-16
910.74494	1.40118556E-16
910.74925	1.40081992E-16
910.75355	1.40058724E-16
910.75786	1.40074236E-16
910.76216	1.40048752E-16
910.76647	1.40029916E-16
910.77077	1.4006094E-16
910.77508	1.4007756E-16
910.77938	1.40086424E-16
910.78368	1.40096396E-16
910.78799	1.40084208E-16
910.79229	1.40067588E-16
910.7966	1.40067588E-16
910.8009	1.40085316E-16
910.80521	1.4007756E-16
910.80951	1.4004432E-16
910.81382	1.40056508E-16
910.81812	1.40067588E-16
910.82243	1.40040996E-16
910.82673	1.40035456E-16
910.83104	1.40019944E-16
910.83534	1.40009972E-16
910.83964	1.40059832E-16
910.84395	1.400831E-16
910.84825	1.40076452E-16
910.85256	1.40109692E-16
910.85686	1.40141824E-16
910.86117	1.40139608E-16
910.86547	1.40098612E-16
910.86978	1.40086424E-16
910.87408	1.40118556E-16
910.87839	1.40084208E-16
910.88269	1.4007202E-16
910.887	1.40104152E-16
910.8913	1.40025484E-16
910.8956	1.39990028E-16
910.89991	1.40046536E-16
910.90421	1.40006648E-16
910.90852	1.40003324E-16
910.91282	1.4006094E-16
910.91713	1.40032132E-16
910.92143	1.4004432E-16
910.92574	1.40103044E-16
910.93004	1.400831E-16
910.93435	1.40068696E-16
910.93865	1.40104152E-16
910.94296	1.40125204E-16
910.94726	1.40111908E-16
910.95156	1.40090856E-16
910.95587	1.40074236E-16
910.96017	1.40053184E-16
910.96448	1.40052076E-16
910.96878	1.40065372E-16
910.97309	1.40050968E-16
910.97739	1.40025484E-16
910.9817	1.4003324E-16
910.986	1.40064264E-16
910.99031	1.4006094E-16
910.99461	1.40040996E-16
910.99892	1.40074236E-16
911.00322	1.40104152E-16
911.00752	1.40095288E-16
911.01183	1.40087532E-16
911.01613	1.40084208E-16
911.02044	1.40086424E-16
911.02474	1.40085316E-16
911.02905	1.40081992E-16
911.03335	1.40069804E-16
911.03766	1.40028808E-16
911.04196	1.4003878E-16
911.04627	1.40064264E-16
911.05057	1.40040996E-16
911.05488	1.40070912E-16
911.05918	1.401108E-16
911.06348	1.40101936E-16
911.06779	1.40115232E-16
911.07209	1.4009972E-16
911.0764	1.40062048E-16
911.0807	1.4004986E-16
911.08501	1.40040996E-16
911.08931	1.4006648E-16
911.09362	1.40065372E-16
911.09792	1.40013296E-16
911.10223	1.40003324E-16
911.10653	1.40008864E-16
911.11084	1.40012188E-16
911.11514	1.40021052E-16
911.11944	1.40028808E-16
911.12375	1.40069804E-16
911.12805	1.400831E-16
911.13236	1.4007202E-16
911.13666	1.4009972E-16
911.14097	1.40089748E-16
911.14527	1.40084208E-16
911.14958	1.40128528E-16
911.15388	1.4010526E-16
911.15819	1.40057616E-16
911.16249	1.40046536E-16
911.1668	1.40036564E-16
911.1711	1.4006094E-16
911.1754	1.40070912E-16
911.17971	1.40036564E-16
911.18401	1.40026592E-16
911.18832	1.40025484E-16
911.19262	1.40035456E-16
911.19693	1.40062048E-16
911.20123	1.4004432E-16
911.20554	1.40040996E-16
911.20984	1.40068696E-16
911.21415	1.40045428E-16
911.21845	1.40034348E-16
911.22276	1.40059832E-16
911.22706	1.40054292E-16
911.23136	1.40065372E-16
911.23567	1.4007756E-16
911.23997	1.40059832E-16
911.24428	1.40068696E-16
911.24858	1.40065372E-16
911.25289	1.40052076E-16
911.25719	1.40064264E-16
911.2615	1.40047644E-16
911.2658	1.40034348E-16
911.27011	1.40040996E-16
911.27441	1.40062048E-16
911.27872	1.40095288E-16
911.28302	1.40050968E-16
911.28732	1.4000554E-16
911.29163	1.40043212E-16
911.29593	1.40039888E-16
911.30024	1.4000554E-16
911.30454	1.40001108E-16
911.30885	1.39998892E-16
911.31315	1.40002216E-16
911.31746	1.40008864E-16
911.32176	1.4002216E-16
911.32607	1.4002216E-16
911.33037	1.40023268E-16
911.33468	1.4007202E-16
911.33898	1.4008864E-16
911.34328	1.400831E-16
911.34759	1.40096396E-16
911.35189	1.40073128E-16
911.3562	1.400831E-16
911.3605	1.40100828E-16
911.36481	1.40068696E-16
911.36911	1.40073128E-16
911.37342	1.40057616E-16
911.37772	1.40017728E-16
911.38203	1.40029916E-16
911.38633	1.4002216E-16
911.39064	1.40008864E-16
911.39494	1.40015512E-16
911.39924	1.40006648E-16
911.40355	1.40026592E-16
911.40785	1.40062048E-16
911.41216	1.4007756E-16
911.41646	1.40068696E-16
911.42077	1.40069804E-16
911.42507	1.40101936E-16
911.42938	1.40095288E-16
911.43368	1.40075344E-16
911.43799	1.40070912E-16
911.44229	1.40034348E-16
911.4466	1.40037672E-16
911.4509	1.40062048E-16
911.4552	1.40043212E-16
911.45951	1.40057616E-16
911.46381	1.40069804E-16
911.46812	1.40047644E-16
911.47242	1.40054292E-16
911.47673	1.40080884E-16
911.48103	1.40089748E-16
911.48534	1.40079776E-16
911.48964	1.40074236E-16
911.49395	1.400554E-16
911.49825	1.40031024E-16
911.50256	1.40053184E-16
911.50686	1.4004986E-16
911.51116	1.40024376E-16
911.51547	1.40045428E-16
911.51977	1.4003324E-16
911.52408	1.40026592E-16
911.52838	1.40048752E-16
911.53269	1.40018836E-16
911.53699	1.40021052E-16
911.5413	1.4008864E-16
911.5456	1.40120772E-16
911.54991	1.40114124E-16
911.55421	1.40109692E-16
911.55852	1.40125204E-16
911.56282	1.40124096E-16
911.56712	1.40093072E-16
911.57143	1.40084208E-16
911.57573	1.4006648E-16
911.58004	1.40037672E-16
911.58434	1.40018836E-16
911.58865	1.40004432E-16
911.59295	1.40018836E-16
911.59726	1.40029916E-16
911.60156	1.4001108E-16
911.60587	1.40018836E-16
911.61017	1.4004432E-16
911.61448	1.40054292E-16
911.61878	1.40065372E-16
911.62308	1.40079776E-16
911.62739	1.40075344E-16
911.63169	1.4007202E-16
911.636	1.4009972E-16
911.6403	1.4008864E-16
911.64461	1.40070912E-16
911.64891	1.40101936E-16
911.65322	1.40078668E-16
911.65752	1.4003878E-16
911.66183	1.40059832E-16
911.66613	1.40058724E-16
911.67044	1.40043212E-16
911.67474	1.40031024E-16
911.67904	1.40024376E-16
911.68335	1.40064264E-16
911.68765	1.40079776E-16
911.69196	1.40064264E-16
911.69626	1.4007756E-16
911.70057	1.40059832E-16
911.70487	1.400277E-16
911.70918	1.40045428E-16
911.71348	1.4004986E-16
911.71779	1.40032132E-16
911.72209	1.40054292E-16
911.7264	1.4006094E-16
911.7307	1.40035456E-16
911.735	1.40064264E-16
911.73931	1.40098612E-16
911.74361	1.40093072E-16
911.74792	1.400831E-16
911.75222	1.40053184E-16
911.75653	1.40057616E-16
911.76083	1.40098612E-16
911.76514	1.40073128E-16
911.76944	1.400554E-16
911.77375	1.40081992E-16
911.77805	1.40081992E-16
911.78236	1.40065372E-16
911.78666	1.40028808E-16
911.79096	1.39996676E-16
911.79527	1.40002216E-16
911.79957	1.39997784E-16
911.80388	1.39993352E-16
911.80818	1.40013296E-16
911.81249	1.4003324E-16
911.81679	1.40031024E-16
911.8211	1.40039888E-16
911.8254	1.40087532E-16
911.82971	1.40084208E-16
911.83401	1.40078668E-16
911.83832	1.40125204E-16
911.84262	1.40085316E-16
911.84692	1.40056508E-16
911.85123	1.40101936E-16
911.85553	1.40075344E-16
911.85984	1.40045428E-16
911.86414	1.40035456E-16
911.86845	1.39995568E-16
911.87275	1.40013296E-16
911.87706	1.40032132E-16
911.88136	1.40018836E-16
911.88567	1.40017728E-16
911.88997	1.400277E-16
911.89428	1.40080884E-16
911.89858	1.40096396E-16
911.90288	1.40073128E-16
911.90719	1.40107476E-16
911.91149	1.4009972E-16
911.9158	1.40047644E-16
911.9201	1.40056508E-16
911.92441	1.40074236E-16
911.92871	1.40047644E-16
911.93302	1.40017728E-16
911.93732	1.40032132E-16
911.94163	1.40054292E-16
911.94593	1.4004986E-16
911.95024	1.40078668E-16
911.95454	1.401108E-16
911.95884	1.40090856E-16
911.96315	1.40078668E-16
911.96745	1.40078668E-16
911.97176	1.40067588E-16
911.97606	1.40084208E-16
911.98037	1.40101936E-16
911.98467	1.4007202E-16
911.98898	1.40046536E-16
911.99328	1.40059832E-16
911.99759	1.40040996E-16
912.00189	1.40013296E-16
912.0062	1.40026592E-16
912.0105	1.400277E-16
912.0148	1.40040996E-16
912.01911	1.40076452E-16
912.02341	1.40074236E-16
912.02772	1.40063156E-16
912.03202	1.40067588E-16
912.03633	1.40079776E-16
912.04063	1.40087532E-16
912.04494	1.40085316E-16
912.04924	1.40106368E-16
912.05355	1.4009972E-16
912.05785	1.40056508E-16
912.06216	1.40054292E-16
912.06646	1.40053184E-16
912.07076	1.40043212E-16
912.07507	1.400554E-16
912.07937	1.400554E-16
912.08368	1.40046536E-16
912.08798	1.40034348E-16
912.09229	1.40036564E-16
912.09659	1.40050968E-16
912.1009	1.400554E-16
912.1052	1.40085316E-16
912.10951	1.40091964E-16
912.11381	1.40062048E-16
912.11812	1.40084208E-16
912.12242	1.4009972E-16
912.12672	1.40089748E-16
912.13103	1.40114124E-16
912.13533	1.40104152E-16
912.13964	1.40069804E-16
912.14394	1.4006094E-16
912.14825	1.40056508E-16
912.15255	1.40067588E-16
912.15686	1.40090856E-16
912.16116	1.40089748E-16
912.16547	1.40064264E-16
912.16977	1.40059832E-16
912.17408	1.40087532E-16
912.17838	1.4008864E-16
912.18268	1.40081992E-16
912.18699	1.40087532E-16
912.19129	1.40059832E-16
912.1956	1.40024376E-16
912.1999	1.4001108E-16
912.20421	1.39998892E-16
912.20851	1.40013296E-16
912.21282	1.40042104E-16
912.21712	1.40026592E-16
912.22143	1.40012188E-16
912.22573	1.40059832E-16
912.23004	1.40067588E-16
912.23434	1.40026592E-16
912.23864	1.40068696E-16
912.24295	1.40128528E-16
912.24725	1.40125204E-16
912.25156	1.4012188E-16
912.25586	1.40104152E-16
912.26017	1.4009418E-16
912.26447	1.40120772E-16
912.26878	1.40100828E-16
912.27308	1.40062048E-16
912.27739	1.4004986E-16
912.28169	1.40024376E-16
912.286	1.40023268E-16
912.2903	1.40040996E-16
912.2946	1.4003878E-16
912.29891	1.40059832E-16
912.30321	1.40065372E-16
912.30752	1.40035456E-16
912.31182	1.40065372E-16
912.31613	1.40113016E-16
912.32043	1.40120772E-16
912.32474	1.40134068E-16
912.32904	1.40098612E-16
912.33335	1.40037672E-16
912.33765	1.4004432E-16
912.34196	1.4004986E-16
912.34626	1.40036564E-16
912.35056	1.40059832E-16
912.35487	1.40056508E-16
912.35917	1.40045428E-16
912.36348	1.40065372E-16
912.36778	1.4006094E-16
912.37209	1.40045428E-16
912.37639	1.40058724E-16
912.3807	1.400831E-16
912.385	1.4007756E-16
912.38931	1.40062048E-16
912.39361	1.40084208E-16
912.39792	1.40079776E-16
912.40222	1.4004986E-16
912.40652	1.40058724E-16
912.41083	1.40032132E-16
912.41513	1.4002216E-16
912.41944	1.40064264E-16
912.42374	1.40037672E-16
912.42805	1.40015512E-16
912.43235	1.40062048E-16
912.43666	1.40093072E-16
912.44096	1.40095288E-16
912.44527	1.40065372E-16
912.44957	1.40057616E-16
912.45388	1.40098612E-16
912.45818	1.40109692E-16
912.46248	1.40109692E-16
912.46679	1.4010526E-16
912.47109	1.40074236E-16
912.4754	1.40048752E-16
912.4797	1.40024376E-16
912.48401	1.40009972E-16
912.48831	1.40001108E-16
912.49262	1.3998892E-16
912.49692	1.39998892E-16
912.50123	1.40006648E-16
912.50553	1.40024376E-16
912.50984	1.4006648E-16
912.51414	1.4007756E-16
912.51844	1.40075344E-16
912.52275	1.40091964E-16
912.52705	1.40117448E-16
912.53136	1.40130744E-16
912.53566	1.4010526E-16
912.53997	1.400831E-16
912.54427	1.40070912E-16
912.54858	1.40054292E-16
912.55288	1.40046536E-16
912.55719	1.40023268E-16
912.56149	1.40014404E-16
912.5658	1.40048752E-16
912.5701	1.40052076E-16
912.5744	1.40042104E-16
912.57871	1.40063156E-16
912.58301	1.4006648E-16
912.58732	1.40045428E-16
912.59162	1.400554E-16
912.59593	1.40076452E-16
912.60023	1.40048752E-16
912.60454	1.40031024E-16
912.60884	1.4004432E-16
912.61315	1.40040996E-16
912.61745	1.40050968E-16
912.62176	1.40059832E-16
912.62606	1.40047644E-16
912.63036	1.4006094E-16
912.63467	1.40065372E-16
912.63897	1.40065372E-16
912.64328	1.40067588E-16
912.64758	1.40047644E-16
912.65189	1.40065372E-16
912.65619	1.40081992E-16
912.6605	1.40070912E-16
912.6648	1.40089748E-16
912.66911	1.40079776E-16
912.67341	1.40047644E-16
912.67772	1.40037672E-16
912.68202	1.40018836E-16
912.68632	1.40028808E-16
912.69063	1.40024376E-16
912.69493	1.39990028E-16
912.69924	1.40032132E-16
912.70354	1.400554E-16
912.70785	1.40013296E-16
912.71215	1.4002216E-16
912.71646	1.40045428E-16
912.72076	1.40057616E-16
912.72507	1.40093072E-16
912.72937	1.4009972E-16
912.73368	1.40104152E-16
912.73798	1.40117448E-16
912.74228	1.40079776E-16
912.74659	1.40063156E-16
912.75089	1.40098612E-16
912.7552	1.40078668E-16
912.7595	1.40032132E-16
912.76381	1.4002216E-16
912.76811	1.40019944E-16
912.77242	1.40043212E-16
912.77672	1.40063156E-16
912.78103	1.4003878E-16
912.78533	1.40013296E-16
912.78964	1.4001662E-16
912.79394	1.40054292E-16
912.79824	1.40085316E-16
912.80255	1.40073128E-16
912.80685	1.40085316E-16
912.81116	1.40069804E-16
912.81546	1.40023268E-16
912.81977	1.40075344E-16
912.82407	1.40103044E-16
912.82838	1.4004986E-16
912.83268	1.40075344E-16
912.83699	1.40090856E-16
912.84129	1.40053184E-16
912.8456	1.40067588E-16
912.8499	1.40068696E-16
912.8542	1.40064264E-16
912.85851	1.40111908E-16
912.86281	1.40128528E-16
912.86712	1.40089748E-16
912.87142	1.4006094E-16
912.87573	1.40069804E-16
912.88003	1.40079776E-16
912.88434	1.4006648E-16
912.88864	1.40062048E-16
912.89295	1.40053184E-16
912.89725	1.40032132E-16
912.90156	1.40017728E-16
912.90586	1.40004432E-16
912.91016	1.40025484E-16
912.91447	1.40062048E-16
912.91877	1.40052076E-16
912.92308	1.40064264E-16
912.92738	1.40106368E-16
912.93169	1.40101936E-16
912.93599	1.40106368E-16
912.9403	1.40145148E-16
912.9446	1.40134068E-16
912.94891	1.40114124E-16
912.95321	1.4012742E-16
912.95752	1.40104152E-16
912.96182	1.40063156E-16
912.96612	1.40062048E-16
912.97043	1.40054292E-16
912.97473	1.40040996E-16
912.97904	1.40028808E-16
912.98334	1.40006648E-16
912.98765	1.40024376E-16
912.99195	1.4006094E-16
912.99626	1.40064264E-16
913.00056	1.4006648E-16
913.00487	1.40065372E-16
913.00917	1.40068696E-16
913.01348	1.400831E-16
913.01778	1.40078668E-16
913.02208	1.40090856E-16
913.02639	1.40096396E-16
913.03069	1.40062048E-16
913.035	1.40063156E-16
913.0393	1.4006648E-16
913.04361	1.40047644E-16
913.04791	1.4007756E-16
913.05222	1.40084208E-16
913.05652	1.40059832E-16
913.06083	1.40087532E-16
913.06513	1.40104152E-16
913.06944	1.40108584E-16
913.07374	1.40117448E-16
913.07804	1.4008864E-16
913.08235	1.40078668E-16
913.08665	1.40090856E-16
913.09096	1.4007756E-16
913.09526	1.40069804E-16
913.09957	1.40043212E-16
913.10387	1.4001108E-16
913.10818	1.40023268E-16
913.11248	1.40039888E-16
913.11679	1.40065372E-16
913.12109	1.40089748E-16
913.1254	1.40080884E-16
913.1297	1.40090856E-16
913.134	1.40091964E-16
913.13831	1.40069804E-16
913.14261	1.40091964E-16
913.14692	1.40109692E-16
913.15122	1.40087532E-16
913.15553	1.40087532E-16
913.15983	1.4010526E-16
913.16414	1.40096396E-16
913.16844	1.40069804E-16
913.17275	1.40047644E-16
913.17705	1.40019944E-16
913.18136	1.39997784E-16
913.18566	1.40002216E-16
913.18996	1.3999446E-16
913.19427	1.40002216E-16
913.19857	1.40043212E-16
913.20288	1.40040996E-16
913.20718	1.40047644E-16
913.21149	1.40084208E-16
913.21579	1.40070912E-16
913.2201	1.400831E-16
913.2244	1.40111908E-16
913.22871	1.40090856E-16
913.23301	1.40107476E-16
913.23732	1.40113016E-16
913.24162	1.40084208E-16
913.24592	1.40096396E-16
913.25023	1.40073128E-16
913.25453	1.400277E-16
913.25884	1.400277E-16
913.26314	1.40037672E-16
913.26745	1.40064264E-16
913.27175	1.40080884E-16
913.27606	1.40065372E-16
913.28036	1.4004986E-16
913.28467	1.40045428E-16
913.28897	1.40087532E-16
913.29328	1.40093072E-16
913.29758	1.40043212E-16
913.30188	1.40043212E-16
913.30619	1.40021052E-16
913.31049	1.40007756E-16
913.3148	1.40046536E-16
913.3191	1.40014404E-16
913.32341	1.40024376E-16
913.32771	1.40063156E-16
913.33202	1.40028808E-16
913.33632	1.4007756E-16
913.34063	1.40095288E-16
913.34493	1.40032132E-16
913.34924	1.4007756E-16
913.35354	1.40106368E-16
913.35784	1.40095288E-16
913.36215	1.40104152E-16
913.36645	1.40053184E-16
913.37076	1.400554E-16
913.37506	1.40062048E-16
913.37937	1.40007756E-16
913.38367	1.40026592E-16
913.38798	1.40023268E-16
913.39228	1.39998892E-16
913.39659	1.4003324E-16
913.40089	1.40029916E-16
913.4052	1.400277E-16
913.4095	1.40040996E-16
913.4138	1.40048752E-16
913.41811	1.40095288E-16
913.42241	1.40100828E-16
913.42672	1.40076452E-16
913.43102	1.40079776E-16
913.43533	1.40080884E-16
913.43963	1.40096396E-16
913.44394	1.40095288E-16
913.44824	1.40081992E-16
913.45255	1.40068696E-16
913.45685	1.40031024E-16
913.46116	1.40047644E-16
913.46546	1.40054292E-16
913.46976	1.40017728E-16
913.47407	1.40048752E-16
913.47837	1.40052076E-16
913.48268	1.40036564E-16
913.48698	1.40081992E-16
913.49129	1.40068696E-16
913.49559	1.40045428E-16
913.4999	1.40070912E-16
913.5042	1.40058724E-16
913.50851	1.4004432E-16
913.51281	1.40039888E-16
913.51712	1.40028808E-16
913.52142	1.4003878E-16
913.52572	1.40042104E-16
913.53003	1.40047644E-16
913.53433	1.40067588E-16
913.53864	1.40062048E-16
913.54294	1.40059832E-16
913.54725	1.40096396E-16
913.55155	1.401108E-16
913.55586	1.40081992E-16
913.56016	1.4007756E-16
913.56447	1.40080884E-16
913.56877	1.40067588E-16
913.57308	1.40095288E-16
913.57738	1.40103044E-16
913.58168	1.4006094E-16
913.58599	1.40037672E-16
913.59029	1.4001662E-16
913.5946	1.40018836E-16
913.5989	1.40036564E-16
913.60321	1.4002216E-16
913.60751	1.40035456E-16
913.61182	1.40047644E-16
913.61612	1.40031024E-16
913.62043	1.40067588E-16
913.62473	1.40111908E-16
913.62904	1.40096396E-16
913.63334	1.40063156E-16
913.63764	1.40086424E-16
913.64195	1.40131852E-16
913.64625	1.40114124E-16
913.65056	1.40103044E-16
913.65486	1.40109692E-16
913.65917	1.40057616E-16
913.66347	1.40018836E-16
913.66778	1.40024376E-16
913.67208	1.40048752E-16
913.67639	1.40058724E-16
913.68069	1.40015512E-16
913.685	1.40029916E-16
913.6893	1.40080884E-16
913.6936	1.40062048E-16
913.69791	1.40076452E-16
913.70221	1.400831E-16
913.70652	1.40059832E-16
913.71082	1.4010526E-16
913.71513	1.4009972E-16
913.71943	1.40063156E-16
913.72374	1.40091964E-16
913.72804	1.4006648E-16
913.73235	1.40032132E-16
913.73665	1.40076452E-16
913.74096	1.4009972E-16
913.74526	1.40073128E-16
913.74956	1.40057616E-16
913.75387	1.40074236E-16
913.75817	1.40070912E-16
913.76248	1.40058724E-16
913.76678	1.40086424E-16
913.77109	1.40076452E-16
913.77539	1.40052076E-16
913.7797	1.4007756E-16
913.784	1.40063156E-16
913.78831	1.40043212E-16
913.79261	1.40069804E-16
913.79692	1.40053184E-16
913.80122	1.40025484E-16
913.80552	1.40028808E-16
913.80983	1.40028808E-16
913.81413	1.40043212E-16
913.81844	1.40035456E-16
913.82274	1.40007756E-16
913.82705	1.40050968E-16
913.83135	1.40103044E-16
913.83566	1.40096396E-16
913.83996	1.4011634E-16
913.84427	1.4014404E-16
913.84857	1.4009972E-16
913.85288	1.40067588E-16
913.85718	1.40069804E-16
913.86148	1.4004986E-16
913.86579	1.40050968E-16
913.87009	1.40070912E-16
913.8744	1.40050968E-16
913.8787	1.40017728E-16
913.88301	1.40002216E-16
913.88731	1.39995568E-16
913.89162	1.39992244E-16
913.89592	1.40032132E-16
913.90023	1.40095288E-16
913.90453	1.400831E-16
913.90884	1.40053184E-16
913.91314	1.400831E-16
913.91744	1.40086424E-16
913.92175	1.4007202E-16
913.92605	1.40090856E-16
913.93036	1.40091964E-16
913.93466	1.40078668E-16
913.93897	1.40062048E-16
913.94327	1.40034348E-16
913.94758	1.4003878E-16
913.95188	1.40059832E-16
913.95619	1.40067588E-16
913.96049	1.4006648E-16
913.9648	1.40056508E-16
913.9691	1.40059832E-16
913.9734	1.40056508E-16
913.97771	1.40048752E-16
913.98201	1.40070912E-16
913.98632	1.40073128E-16
913.99062	1.40052076E-16
913.99493	1.40040996E-16
913.99923	1.40031024E-16
914.00354	1.40034348E-16
914.00784	1.40026592E-16
914.01215	1.4001108E-16
914.01645	1.40026592E-16
914.02076	1.40046536E-16
914.02506	1.40063156E-16
914.02936	1.40057616E-16
914.03367	1.40050968E-16
914.03797	1.40097504E-16
914.04228	1.4009972E-16
914.04658	1.4007202E-16
914.05089	1.40103044E-16
914.05519	1.40089748E-16
914.0595	1.40063156E-16
914.0638	1.4007756E-16
914.06811	1.40043212E-16
914.07241	1.4001662E-16
914.07672	1.40024376E-16
914.08102	1.40014404E-16
914.08532	1.40002216E-16
914.08963	1.39987812E-16
914.09393	1.4001662E-16
914.09824	1.40056508E-16
914.10254	1.40036564E-16
914.10685	1.40042104E-16
914.11115	1.4006648E-16
914.11546	1.40070912E-16
914.11976	1.40100828E-16
914.12407	1.4009418E-16
914.12837	1.4006648E-16
914.13268	1.40076452E-16
914.13698	1.40075344E-16
914.14128	1.40076452E-16
914.14559	1.40084208E-16
914.14989	1.40059832E-16
914.1542	1.40050968E-16
914.1585	1.40067588E-16
914.16281	1.40054292E-16
914.16711	1.400277E-16
914.17142	1.40050968E-16
914.17572	1.40062048E-16
914.18003	1.40039888E-16
914.18433	1.40080884E-16
914.18864	1.4008864E-16
914.19294	1.40037672E-16
914.19724	1.40063156E-16
914.20155	1.40058724E-16
914.20585	1.4001662E-16
914.21016	1.40031024E-16
914.21446	1.40017728E-16
914.21877	1.40034348E-16
914.22307	1.40084208E-16
914.22738	1.40073128E-16
914.23168	1.40085316E-16
914.23599	1.40079776E-16
914.24029	1.4004986E-16
914.2446	1.40096396E-16
914.2489	1.40114124E-16
914.2532	1.40100828E-16
914.25751	1.40109692E-16
914.26181	1.40070912E-16
914.26612	1.40078668E-16
914.27042	1.40107476E-16
914.27473	1.40039888E-16
914.27903	1.4002216E-16
914.28334	1.40050968E-16
914.28764	1.39987812E-16
914.29195	1.39953464E-16
914.29625	1.40001108E-16
914.30056	1.400277E-16
914.30486	1.40048752E-16
914.30916	1.4007756E-16
914.31347	1.40093072E-16
914.31777	1.40109692E-16
914.32208	1.4010526E-16
914.32638	1.40104152E-16
914.33069	1.40126312E-16
914.33499	1.40115232E-16
914.3393	1.40098612E-16
914.3436	1.40103044E-16
914.34791	1.40096396E-16
914.35221	1.40096396E-16
914.35652	1.40075344E-16
914.36082	1.40053184E-16
914.36512	1.40085316E-16
914.36943	1.40079776E-16
914.37373	1.40052076E-16
914.37804	1.40064264E-16
914.38234	1.4004986E-16
914.38665	1.40070912E-16
914.39095	1.40118556E-16
914.39526	1.4007202E-16
914.39956	1.40059832E-16
914.40387	1.40115232E-16
914.40817	1.40106368E-16
914.41248	1.40069804E-16
914.41678	1.40059832E-16
914.42108	1.40068696E-16
914.42539	1.40087532E-16
914.42969	1.40084208E-16
914.434	1.4008864E-16
914.4383	1.40087532E-16
914.44261	1.40046536E-16
914.44691	1.40045428E-16
914.45122	1.40106368E-16
914.45552	1.40147364E-16
914.45983	1.40134068E-16
914.46413	1.40107476E-16
914.46844	1.40100828E-16
914.47274	1.40078668E-16
914.47704	1.40048752E-16
914.48135	1.40052076E-16
914.48565	1.40056508E-16
914.48996	1.40040996E-16
914.49426	1.4001662E-16
914.49857	1.40012188E-16
914.50287	1.40043212E-16
914.50718	1.40062048E-16
914.51148	1.4006094E-16
914.51579	1.4006648E-16
914.52009	1.40076452E-16
914.5244	1.40104152E-16
914.5287	1.401108E-16
914.533	1.40109692E-16
914.53731	1.40154012E-16
914.54161	1.40141824E-16
914.54592	1.40078668E-16
914.55022	1.400831E-16
914.55453	1.40087532E-16
914.55883	1.40078668E-16
914.56314	1.40086424E-16
914.56744	1.40056508E-16
914.57175	1.400277E-16
914.57605	1.40023268E-16
914.58036	1.4002216E-16
914.58466	1.40037672E-16
914.58896	1.40036564E-16
914.59327	1.4003878E-16
914.59757	1.40078668E-16
914.60188	1.40111908E-16
914.60618	1.40130744E-16
914.61049	1.40111908E-16
914.61479	1.4007756E-16
914.6191	1.40084208E-16
914.6234	1.400831E-16
914.62771	1.40070912E-16
914.63201	1.4004986E-16
914.63632	1.40037672E-16
914.64062	1.40074236E-16
914.64492	1.40058724E-16
914.64923	1.40013296E-16
914.65353	1.4004432E-16
914.65784	1.40067588E-16
914.66214	1.40090856E-16
914.66645	1.4012188E-16
914.67075	1.40093072E-16
914.67506	1.40069804E-16
914.67936	1.40043212E-16
914.68367	1.40013296E-16
914.68797	1.40053184E-16
914.69228	1.4006648E-16
914.69658	1.40031024E-16
914.70088	1.4002216E-16
914.70519	1.40012188E-16
914.70949	1.40017728E-16
914.7138	1.40037672E-16
914.7181	1.4006094E-16
914.72241	1.40095288E-16
914.72671	1.40096396E-16
914.73102	1.40095288E-16
914.73532	1.40104152E-16
914.73963	1.40086424E-16
914.74393	1.40086424E-16
914.74824	1.40098612E-16
914.75254	1.40089748E-16
914.75684	1.40070912E-16
914.76115	1.40052076E-16
914.76545	1.40064264E-16
914.76976	1.40059832E-16
914.77406	1.4003324E-16
914.77837	1.40047644E-16
914.78267	1.40029916E-16
914.78698	1.4001662E-16
914.79128	1.40068696E-16
914.79559	1.40037672E-16
914.79989	1.39996676E-16
914.8042	1.40073128E-16
914.8085	1.40097504E-16
914.8128	1.40074236E-16
914.81711	1.40103044E-16
914.82141	1.40078668E-16
914.82572	1.40034348E-16
914.83002	1.40069804E-16
914.83433	1.40090856E-16
914.83863	1.40067588E-16
914.84294	1.400554E-16
914.84724	1.40042104E-16
914.85155	1.40035456E-16
914.85585	1.40043212E-16
914.86016	1.40037672E-16
914.86446	1.40037672E-16
914.86876	1.40056508E-16
914.87307	1.40062048E-16
914.87737	1.40064264E-16
914.88168	1.40079776E-16
914.88598	1.40078668E-16
914.89029	1.40064264E-16
914.89459	1.4004986E-16
914.8989	1.40046536E-16
914.9032	1.40062048E-16
914.90751	1.40052076E-16
914.91181	1.40036564E-16
914.91612	1.40057616E-16
914.92042	1.40073128E-16
914.92472	1.40095288E-16
914.92903	1.40118556E-16
914.93333	1.4008864E-16
914.93764	1.40085316E-16
914.94194	1.401108E-16
914.94625	1.40101936E-16
914.95055	1.40101936E-16
914.95486	1.40087532E-16
914.95916	1.40073128E-16
914.96347	1.4008864E-16
914.96777	1.40058724E-16
914.97208	1.4003878E-16
914.97638	1.40037672E-16
914.98068	1.39996676E-16
914.98499	1.40002216E-16
914.98929	1.40036564E-16
914.9936	1.40050968E-16
914.9979	1.40043212E-16
915.00221	1.4E-16
915.00651	1.40046536E-16
915.01082	1.40126312E-16
915.01512	1.40108584E-16
915.01943	1.4012188E-16
915.02373	1.4012188E-16
915.02804	1.40074236E-16
915.03234	1.40096396E-16
915.03664	1.40086424E-16
915.04095	1.40073128E-16
915.04525	1.40097504E-16
915.04956	1.40042104E-16
915.05386	1.40025484E-16
915.05817	1.40057616E-16
915.06247	1.40043212E-16
915.06678	1.40069804E-16
915.07108	1.40076452E-16
915.07539	1.40050968E-16
915.07969	1.4006648E-16
915.084	1.40062048E-16
915.0883	1.40085316E-16
915.09261	1.40113016E-16
915.09691	1.40081992E-16
915.10121	1.40079776E-16
915.10552	1.40074236E-16
915.10982	1.40063156E-16
915.11413	1.40089748E-16
915.11843	1.40081992E-16
915.12274	1.4007202E-16
915.12704	1.4007202E-16
915.13135	1.40058724E-16
915.13565	1.400831E-16
915.13996	1.40068696E-16
915.14426	1.40046536E-16
915.14857	1.4012188E-16
915.15287	1.40128528E-16
915.15717	1.40063156E-16
915.16148	1.40084208E-16
915.16578	1.40085316E-16
915.17009	1.40042104E-16
915.17439	1.40054292E-16
915.1787	1.40042104E-16
915.183	1.40012188E-16
915.18731	1.40032132E-16
915.19161	1.40028808E-16
915.19592	1.4003878E-16
915.20022	1.40090856E-16
915.20453	1.40090856E-16
915.20883	1.40089748E-16
915.21313	1.40124096E-16
915.21744	1.40126312E-16
915.22174	1.40109692E-16
915.22605	1.40098612E-16
915.23035	1.40109692E-16
915.23466	1.4013296E-16
915.23896	1.40111908E-16
915.24327	1.40078668E-16
915.24757	1.40070912E-16
915.25188	1.4007202E-16
915.25618	1.40074236E-16
915.26049	1.40048752E-16
915.26479	1.40026592E-16
915.26909	1.40031024E-16
915.2734	1.40031024E-16
915.2777	1.40042104E-16
915.28201	1.40053184E-16
915.28631	1.4006648E-16
915.29062	1.40090856E-16
915.29492	1.40076452E-16
915.29923	1.400554E-16
915.30353	1.40059832E-16
915.30784	1.40067588E-16
915.31214	1.40097504E-16
915.31645	1.4009972E-16
915.32075	1.40063156E-16
915.32505	1.40058724E-16
915.32936	1.4007756E-16
915.33366	1.40090856E-16
915.33797	1.40075344E-16
915.34227	1.4004986E-16
915.34658	1.40070912E-16
915.35088	1.40076452E-16
915.35519	1.40065372E-16
915.35949	1.40093072E-16
915.3638	1.40090856E-16
915.3681	1.40064264E-16
915.37241	1.40046536E-16
915.37671	1.4002216E-16
915.38101	1.40045428E-16
915.38532	1.40079776E-16
915.38962	1.4004986E-16
915.39393	1.40024376E-16
915.39823	1.40026592E-16
915.40254	1.40029916E-16
915.40684	1.40037672E-16
915.41115	1.4003324E-16
915.41545	1.40043212E-16
915.41976	1.40081992E-16
915.42406	1.4008864E-16
915.42837	1.40068696E-16
915.43267	1.40089748E-16
915.43697	1.40119664E-16
915.44128	1.40108584E-16
915.44558	1.40109692E-16
915.44989	1.40107476E-16
915.45419	1.40048752E-16
915.4585	1.40013296E-16
915.4628	1.40034348E-16
915.46711	1.40036564E-16
915.47141	1.40028808E-16
915.47572	1.40052076E-16
915.48002	1.40079776E-16
915.48433	1.40069804E-16
915.48863	1.40047644E-16
915.49293	1.40058724E-16
915.49724	1.40059832E-16
915.50154	1.40053184E-16
915.50585	1.40086424E-16
915.51015	1.4009418E-16
915.51446	1.40076452E-16
915.51876	1.40081992E-16
915.52307	1.40074236E-16
915.52737	1.40075344E-16
915.53168	1.40096396E-16
915.53598	1.40097504E-16
915.54029	1.40075344E-16
915.54459	1.40018836E-16
915.54889	1.40012188E-16
915.5532	1.40063156E-16
915.5575	1.4004432E-16
915.56181	1.40045428E-16
915.56611	1.40086424E-16
915.57042	1.40047644E-16
915.57472	1.40050968E-16
915.57903	1.40096396E-16
915.58333	1.40067588E-16
915.58764	1.40057616E-16
915.59194	1.40058724E-16
915.59625	1.40026592E-16
915.60055	1.4004986E-16
915.60485	1.40074236E-16
915.60916	1.40053184E-16
915.61346	1.40064264E-16
915.61777	1.40093072E-16
915.62207	1.40097504E-16
915.62638	1.40103044E-16
915.63068	1.40118556E-16
915.63499	1.4012188E-16
915.63929	1.40119664E-16
915.6436	1.4011634E-16
915.6479	1.40101936E-16
915.65221	1.40090856E-16
915.65651	1.4006648E-16
915.66081	1.40037672E-16
915.66512	1.4004432E-16
915.66942	1.40046536E-16
915.67373	1.40032132E-16
915.67803	1.40025484E-16
915.68234	1.40007756E-16
915.68664	1.40003324E-16
915.69095	1.40023268E-16
915.69525	1.400554E-16
915.69956	1.40089748E-16
915.70386	1.40114124E-16
915.70817	1.4013296E-16
915.71247	1.40130744E-16
915.71677	1.40120772E-16
915.72108	1.4012742E-16
915.72538	1.40120772E-16
915.72969	1.401108E-16
915.73399	1.40090856E-16
915.7383	1.40057616E-16
915.7426	1.40074236E-16
915.74691	1.40069804E-16
915.75121	1.40045428E-16
915.75552	1.40079776E-16
915.75982	1.4006648E-16
915.76413	1.40046536E-16
915.76843	1.40107476E-16
915.77273	1.40111908E-16
915.77704	1.4007202E-16
915.78134	1.40086424E-16
915.78565	1.40111908E-16
915.78995	1.4009972E-16
915.79426	1.40054292E-16
915.79856	1.40057616E-16
915.80287	1.40100828E-16
915.80717	1.40091964E-16
915.81148	1.4006094E-16
915.81578	1.40031024E-16
915.82009	1.40029916E-16
915.82439	1.40086424E-16
915.82869	1.401108E-16
915.833	1.40089748E-16
915.8373	1.40100828E-16
915.84161	1.40118556E-16
915.84591	1.4010526E-16
915.85022	1.40118556E-16
915.85452	1.40156228E-16
915.85883	1.40113016E-16
915.86313	1.400554E-16
915.86744	1.40076452E-16
915.87174	1.40058724E-16
915.87605	1.4003324E-16
915.88035	1.40050968E-16
915.88465	1.40014404E-16
915.88896	1.39996676E-16
915.89326	1.4002216E-16
915.89757	1.40054292E-16
915.90187	1.40113016E-16
915.90618	1.40097504E-16
915.91048	1.40048752E-16
915.91479	1.4007202E-16
915.91909	1.4009418E-16
915.9234	1.40131852E-16
915.9277	1.4014958E-16
915.93201	1.40091964E-16
915.93631	1.40078668E-16
915.94061	1.4007202E-16
915.94492	1.40046536E-16
915.94922	1.40068696E-16
915.95353	1.40039888E-16
915.95783	1.39986704E-16
915.96214	1.40007756E-16
915.96644	1.4002216E-16
915.97075	1.40024376E-16
915.97505	1.400554E-16
915.97936	1.40059832E-16
915.98366	1.40059832E-16
915.98797	1.40075344E-16
915.99227	1.40065372E-16
915.99657	1.40070912E-16
916.00088	1.4009418E-16
916.00518	1.4007202E-16
916.00949	1.4004432E-16
916.01379	1.40040996E-16
916.0181	1.40046536E-16
916.0224	1.40062048E-16
916.02671	1.4006094E-16
916.03101	1.4006648E-16
916.03532	1.40078668E-16
916.03962	1.4006094E-16
916.04393	1.40081992E-16
916.04823	1.40104152E-16
916.05253	1.40074236E-16
916.05684	1.40089748E-16
916.06114	1.40097504E-16
916.06545	1.40054292E-16
916.06975	1.40032132E-16
916.07406	1.40023268E-16
916.07836	1.40032132E-16
916.08267	1.40031024E-16
916.08697	1.40001108E-16
916.09128	1.40014404E-16
916.09558	1.40023268E-16
916.09989	1.40023268E-16
916.10419	1.40056508E-16
916.10849	1.40076452E-16
916.1128	1.40095288E-16
916.1171	1.40091964E-16
916.12141	1.40067588E-16
916.12571	1.40106368E-16
916.13002	1.40136284E-16
916.13432	1.4012742E-16
916.13863	1.4012742E-16
916.14293	1.4008864E-16
916.14724	1.40053184E-16
916.15154	1.40053184E-16
916.15585	1.4003324E-16
916.16015	1.40029916E-16
916.16445	1.40057616E-16
916.16876	1.40063156E-16
916.17306	1.40042104E-16
916.17737	1.40017728E-16
916.18167	1.40021052E-16
916.18598	1.40057616E-16
916.19028	1.40075344E-16
916.19459	1.4003878E-16
916.19889	1.40021052E-16
916.2032	1.40080884E-16
916.2075	1.40120772E-16
916.21181	1.40086424E-16
916.21611	1.40064264E-16
916.22041	1.40080884E-16
916.22472	1.40078668E-16
916.22902	1.40062048E-16
916.23333	1.4006648E-16
916.23763	1.40070912E-16
916.24194	1.40069804E-16
916.24624	1.40074236E-16
916.25055	1.40079776E-16
916.25485	1.4009418E-16
916.25916	1.4009972E-16
916.26346	1.40107476E-16
916.26777	1.40115232E-16
916.27207	1.40063156E-16
916.27637	1.40029916E-16
916.28068	1.4006094E-16
916.28498	1.40046536E-16
916.28929	1.40042104E-16
916.29359	1.40056508E-16
916.2979	1.40021052E-16
916.3022	1.40021052E-16
916.30651	1.40035456E-16
916.31081	1.40035456E-16
916.31512	1.40075344E-16
916.31942	1.4009972E-16
916.32373	1.40106368E-16
916.32803	1.4011634E-16
916.33233	1.40125204E-16
916.33664	1.40148472E-16
916.34094	1.40126312E-16
916.34525	1.40107476E-16
916.34955	1.40119664E-16
916.35386	1.40096396E-16
916.35816	1.40101936E-16
916.36247	1.40081992E-16
916.36677	1.400277E-16
916.37108	1.40050968E-16
916.37538	1.40035456E-16
916.37969	1.40019944E-16
916.38399	1.40080884E-16
916.38829	1.40058724E-16
916.3926	1.40046536E-16
916.3969	1.40109692E-16
916.40121	1.40109692E-16
916.40551	1.40100828E-16
916.40982	1.4011634E-16
916.41412	1.40125204E-16
916.41843	1.40136284E-16
916.42273	1.401108E-16
916.42704	1.40085316E-16
916.43134	1.40075344E-16
916.43565	1.40046536E-16
916.43995	1.40043212E-16
916.44425	1.4006094E-16
916.44856	1.4006094E-16
916.45286	1.4006648E-16
916.45717	1.40098612E-16
916.46147	1.401108E-16
916.46578	1.40081992E-16
916.47008	1.40085316E-16
916.47439	1.40103044E-16
916.47869	1.4006648E-16
916.483	1.40031024E-16
916.4873	1.40052076E-16
916.49161	1.4007756E-16
916.49591	1.40059832E-16
916.50021	1.40070912E-16
916.50452	1.40098612E-16
916.50882	1.4007202E-16
916.51313	1.40067588E-16
916.51743	1.40079776E-16
916.52174	1.40057616E-16
916.52604	1.400831E-16
916.53035	1.40115232E-16
916.53465	1.40130744E-16
916.53896	1.40159552E-16
916.54326	1.40129636E-16
916.54757	1.4009972E-16
916.55187	1.40087532E-16
916.55617	1.40057616E-16
916.56048	1.400831E-16
916.56478	1.4007202E-16
916.56909	1.40013296E-16
916.57339	1.40040996E-16
916.5777	1.40050968E-16
916.582	1.40015512E-16
916.58631	1.4003878E-16
916.59061	1.40063156E-16
916.59492	1.40062048E-16
916.59922	1.4009418E-16
916.60353	1.4013296E-16
916.60783	1.40128528E-16
916.61213	1.40147364E-16
916.61644	1.4018836E-16
916.62074	1.401385E-16
916.62505	1.4008864E-16
916.62935	1.40091964E-16
916.63366	1.40074236E-16
916.63796	1.40075344E-16
916.64227	1.40069804E-16
916.64657	1.40058724E-16
916.65088	1.4007756E-16
916.65518	1.40047644E-16
916.65949	1.4003878E-16
916.66379	1.40068696E-16
916.66809	1.40059832E-16
916.6724	1.4009418E-16
916.6767	1.4009972E-16
916.68101	1.40050968E-16
916.68531	1.40085316E-16
916.68962	1.4012188E-16
916.69392	1.40106368E-16
916.69823	1.40100828E-16
916.70253	1.4009418E-16
916.70684	1.40078668E-16
916.71114	1.40064264E-16
916.71545	1.40085316E-16
916.71975	1.40090856E-16
916.72405	1.40046536E-16
916.72836	1.40074236E-16
916.73266	1.40107476E-16
916.73697	1.400831E-16
916.74127	1.40109692E-16
916.74558	1.40128528E-16
916.74988	1.40101936E-16
916.75419	1.40087532E-16
916.75849	1.4007202E-16
916.7628	1.40074236E-16
916.7671	1.40075344E-16
916.77141	1.40057616E-16
916.77571	1.40050968E-16
916.78001	1.40039888E-16
916.78432	1.40037672E-16
916.78862	1.40035456E-16
916.79293	1.40024376E-16
916.79723	1.4003324E-16
916.80154	1.40056508E-16
916.80584	1.40097504E-16
916.81015	1.40125204E-16
916.81445	1.40118556E-16
916.81876	1.40126312E-16
916.82306	1.40129636E-16
916.82737	1.401108E-16
916.83167	1.40090856E-16
916.83597	1.40059832E-16
916.84028	1.400277E-16
916.84458	1.40026592E-16
916.84889	1.400554E-16
916.85319	1.40045428E-16
916.8575	1.40007756E-16
916.8618	1.40039888E-16
916.86611	1.40054292E-16
916.87041	1.40007756E-16
916.87472	1.40031024E-16
916.87902	1.40080884E-16
916.88333	1.40090856E-16
916.88763	1.40085316E-16
916.89193	1.40090856E-16
916.89624	1.40120772E-16
916.90054	1.40103044E-16
916.90485	1.40069804E-16
916.90915	1.4008864E-16
916.91346	1.40067588E-16
916.91776	1.40045428E-16
916.92207	1.40095288E-16
916.92637	1.40097504E-16
916.93068	1.40057616E-16
916.93498	1.40064264E-16
916.93929	1.40080884E-16
916.94359	1.40073128E-16
916.94789	1.4007202E-16
916.9522	1.40090856E-16
916.9565	1.40098612E-16
916.96081	1.40089748E-16
916.96511	1.4007756E-16
916.96942	1.40056508E-16
916.97372	1.4004986E-16
916.97803	1.40058724E-16
916.98233	1.40050968E-16
916.98664	1.40037672E-16
916.99094	1.40052076E-16
916.99525	1.40068696E-16
916.99955	1.4006648E-16
917.00385	1.40069804E-16
917.00816	1.40079776E-16
917.01246	1.40106368E-16
917.01677	1.4015512E-16
917.02107	1.40152904E-16
917.02538	1.40124096E-16
917.02968	1.40124096E-16
917.03399	1.40119664E-16
917.03829	1.40131852E-16
917.0426	1.40129636E-16
917.0469	1.40076452E-16
917.05121	1.40047644E-16
917.05551	1.40040996E-16
917.05981	1.4004986E-16
917.06412	1.40054292E-16
917.06842	1.39998892E-16
917.07273	1.3997784E-16
917.07703	1.40034348E-16
917.08134	1.40087532E-16
917.08564	1.40111908E-16
917.08995	1.40098612E-16
917.09425	1.40097504E-16
917.09856	1.40090856E-16
917.10286	1.4006648E-16
917.10717	1.40114124E-16
917.11147	1.40128528E-16
917.11577	1.40098612E-16
917.12008	1.40122988E-16
917.12438	1.40091964E-16
917.12869	1.40068696E-16
917.13299	1.40119664E-16
917.1373	1.40106368E-16
917.1416	1.40069804E-16
917.14591	1.40063156E-16
917.15021	1.40080884E-16
917.15452	1.40120772E-16
917.15882	1.40111908E-16
917.16313	1.40101936E-16
917.16743	1.40089748E-16
917.17173	1.40040996E-16
917.17604	1.40059832E-16
917.18034	1.40079776E-16
917.18465	1.40053184E-16
917.18895	1.40043212E-16
917.19326	1.40032132E-16
917.19756	1.40063156E-16
917.20187	1.40100828E-16
917.20617	1.40098612E-16
917.21048	1.40131852E-16
917.21478	1.40134068E-16
917.21909	1.40106368E-16
917.22339	1.40124096E-16
917.22769	1.4012742E-16
917.232	1.4011634E-16
917.2363	1.401108E-16
917.24061	1.401108E-16
917.24491	1.40118556E-16
917.24922	1.4009418E-16
917.25352	1.40063156E-16
917.25783	1.40046536E-16
917.26213	1.40028808E-16
917.26644	1.40025484E-16
917.27074	1.4002216E-16
917.27505	1.4003878E-16
917.27935	1.40057616E-16
917.28365	1.40028808E-16
917.28796	1.40025484E-16
917.29226	1.40078668E-16
917.29657	1.40119664E-16
917.30087	1.4012742E-16
917.30518	1.40128528E-16
917.30948	1.40146256E-16
917.31379	1.40139608E-16
917.31809	1.4012188E-16
917.3224	1.40128528E-16
917.3267	1.40079776E-16
917.33101	1.40026592E-16
917.33531	1.40043212E-16
917.33961	1.4004986E-16
917.34392	1.40042104E-16
917.34822	1.4006094E-16
917.35253	1.40073128E-16
917.35683	1.4006648E-16
917.36114	1.4007202E-16
917.36544	1.40109692E-16
917.36975	1.40107476E-16
917.37405	1.40069804E-16
917.37836	1.40068696E-16
917.38266	1.400554E-16
917.38697	1.40024376E-16
917.39127	1.40043212E-16
917.39557	1.40063156E-16
917.39988	1.40026592E-16
917.40418	1.4000554E-16
917.40849	1.40048752E-16
917.41279	1.40064264E-16
917.4171	1.40053184E-16
917.4214	1.40076452E-16
917.42571	1.40075344E-16
917.43001	1.40086424E-16
917.43432	1.4012742E-16
917.43862	1.40097504E-16
917.44293	1.40089748E-16
917.44723	1.40125204E-16
917.45153	1.40091964E-16
917.45584	1.40067588E-16
917.46014	1.40073128E-16
917.46445	1.40052076E-16
917.46875	1.40029916E-16
917.47306	1.40009972E-16
917.47736	1.40024376E-16
917.48167	1.40039888E-16
917.48597	1.40014404E-16
917.49028	1.40037672E-16
917.49458	1.40074236E-16
917.49889	1.40081992E-16
917.50319	1.40120772E-16
917.50749	1.40118556E-16
917.5118	1.40079776E-16
917.5161	1.4009418E-16
917.52041	1.40120772E-16
917.52471	1.40128528E-16
917.52902	1.40113016E-16
917.53332	1.40085316E-16
917.53763	1.4009972E-16
917.54193	1.40115232E-16
917.54624	1.40085316E-16
917.55054	1.40057616E-16
917.55485	1.40059832E-16
917.55915	1.4006094E-16
917.56345	1.40040996E-16
917.56776	1.40028808E-16
917.57206	1.4004432E-16
917.57637	1.40064264E-16
917.58067	1.40079776E-16
917.58498	1.40080884E-16
917.58928	1.40069804E-16
917.59359	1.40064264E-16
917.59789	1.4006094E-16
917.6022	1.4007202E-16
917.6065	1.400831E-16
917.61081	1.4007756E-16
917.61511	1.40090856E-16
917.61941	1.40091964E-16
917.62372	1.40076452E-16
917.62802	1.40096396E-16
917.63233	1.40080884E-16
917.63663	1.40059832E-16
917.64094	1.40106368E-16
917.64524	1.40097504E-16
917.64955	1.40084208E-16
917.65385	1.40137392E-16
917.65816	1.40096396E-16
917.66246	1.40052076E-16
917.66677	1.40091964E-16
917.67107	1.400554E-16
917.67537	1.40019944E-16
917.67968	1.40045428E-16
917.68398	1.40042104E-16
917.68829	1.40070912E-16
917.69259	1.40081992E-16
917.6969	1.40047644E-16
917.7012	1.40089748E-16
917.70551	1.40130744E-16
917.70981	1.40118556E-16
917.71412	1.40131852E-16
917.71842	1.40142932E-16
917.72273	1.40154012E-16
917.72703	1.40159552E-16
917.73133	1.40117448E-16
917.73564	1.40086424E-16
917.73994	1.40075344E-16
917.74425	1.40081992E-16
917.74855	1.40109692E-16
917.75286	1.40081992E-16
917.75716	1.4004986E-16
917.76147	1.40068696E-16
917.76577	1.40052076E-16
917.77008	1.40043212E-16
917.77438	1.40084208E-16
917.77869	1.40086424E-16
917.78299	1.40074236E-16
917.78729	1.40084208E-16
917.7916	1.40081992E-16
917.7959	1.4009972E-16
917.80021	1.40129636E-16
917.80451	1.40115232E-16
917.80882	1.40096396E-16
917.81312	1.40096396E-16
917.81743	1.40069804E-16
917.82173	1.40053184E-16
917.82604	1.4008864E-16
917.83034	1.40100828E-16
917.83465	1.4006648E-16
917.83895	1.4006094E-16
917.84325	1.40090856E-16
917.84756	1.40122988E-16
917.85186	1.40139608E-16
917.85617	1.40106368E-16
917.86047	1.40078668E-16
917.86478	1.40086424E-16
917.86908	1.40070912E-16
917.87339	1.40068696E-16
917.87769	1.40091964E-16
917.882	1.40078668E-16
917.8863	1.40059832E-16
917.89061	1.40069804E-16
917.89491	1.400831E-16
917.89921	1.40079776E-16
917.90352	1.4007756E-16
917.90782	1.40109692E-16
917.91213	1.40129636E-16
917.91643	1.40126312E-16
917.92074	1.401662E-16
917.92504	1.4017728E-16
917.92935	1.40134068E-16
917.93365	1.40141824E-16
917.93796	1.40142932E-16
917.94226	1.4009418E-16
917.94657	1.40093072E-16
917.95087	1.40114124E-16
917.95517	1.40081992E-16
917.95948	1.40052076E-16
917.96378	1.40042104E-16
917.96809	1.40024376E-16
917.97239	1.40035456E-16
917.9767	1.40048752E-16
917.981	1.40043212E-16
917.98531	1.40079776E-16
917.98961	1.40104152E-16
917.99392	1.40097504E-16
917.99822	1.40163984E-16
918.00253	1.40195008E-16
918.00683	1.4009972E-16
918.01113	1.40065372E-16
918.01544	1.40101936E-16
918.01974	1.40108584E-16
918.02405	1.40118556E-16
918.02835	1.40095288E-16
918.03266	1.40062048E-16
918.03696	1.4009418E-16
918.04127	1.4007756E-16
918.04557	1.40040996E-16
918.04988	1.4009418E-16
918.05418	1.40113016E-16
918.05849	1.40101936E-16
918.06279	1.40128528E-16
918.06709	1.40097504E-16
918.0714	1.4007202E-16
918.0757	1.40084208E-16
918.08001	1.4003878E-16
918.08431	1.40035456E-16
918.08862	1.40086424E-16
918.09292	1.40079776E-16
918.09723	1.40075344E-16
918.10153	1.40073128E-16
918.10584	1.40065372E-16
918.11014	1.40097504E-16
918.11445	1.40101936E-16
918.11875	1.40111908E-16
918.12305	1.4014958E-16
918.12736	1.40113016E-16
918.13166	1.4008864E-16
918.13597	1.40136284E-16
918.14027	1.401385E-16
918.14458	1.40090856E-16
918.14888	1.40058724E-16
918.15319	1.40059832E-16
918.15749	1.40078668E-16
918.1618	1.40070912E-16
918.1661	1.40048752E-16
918.17041	1.40042104E-16
918.17471	1.40029916E-16
918.17901	1.40017728E-16
918.18332	1.40029916E-16
918.18762	1.40054292E-16
918.19193	1.40075344E-16
918.19623	1.40079776E-16
918.20054	1.40076452E-16
918.20484	1.40106368E-16
918.20915	1.40120772E-16
918.21345	1.40073128E-16
918.21776	1.4007756E-16
918.22206	1.40111908E-16
918.22637	1.40075344E-16
918.23067	1.40058724E-16
918.23497	1.40075344E-16
918.23928	1.40059832E-16
918.24358	1.40054292E-16
918.24789	1.40036564E-16
918.25219	1.40015512E-16
918.2565	1.40059832E-16
918.2608	1.40093072E-16
918.26511	1.4006648E-16
918.26941	1.40057616E-16
918.27372	1.40093072E-16
918.27802	1.4010526E-16
918.28233	1.40084208E-16
918.28663	1.4007756E-16
918.29093	1.4006094E-16
918.29524	1.40050968E-16
918.29954	1.40085316E-16
918.30385	1.40103044E-16
918.30815	1.40101936E-16
918.31246	1.4008864E-16
918.31676	1.40059832E-16
918.32107	1.400831E-16
918.32537	1.4011634E-16
918.32968	1.4011634E-16
918.33398	1.40131852E-16
918.33829	1.40130744E-16
918.34259	1.40126312E-16
918.34689	1.40124096E-16
918.3512	1.40068696E-16
918.3555	1.40048752E-16
918.35981	1.40090856E-16
918.36411	1.4007756E-16
918.36842	1.40031024E-16
918.37272	1.40037672E-16
918.37703	1.4006648E-16
918.38133	1.400831E-16
918.38564	1.40097504E-16
918.38994	1.4008864E-16
918.39425	1.40074236E-16
918.39855	1.40093072E-16
918.40285	1.40101936E-16
918.40716	1.40135176E-16
918.41146	1.40200548E-16
918.41577	1.40183928E-16
918.42007	1.40136284E-16
918.42438	1.40131852E-16
918.42868	1.40113016E-16
918.43299	1.40107476E-16
918.43729	1.40103044E-16
918.4416	1.40069804E-16
918.4459	1.40063156E-16
918.45021	1.40063156E-16
918.45451	1.40068696E-16
918.45881	1.40087532E-16
918.46312	1.40087532E-16
918.46742	1.40100828E-16
918.47173	1.40097504E-16
918.47603	1.40069804E-16
918.48034	1.40084208E-16
918.48464	1.40117448E-16
918.48895	1.401385E-16
918.49325	1.40115232E-16
918.49756	1.40079776E-16
918.50186	1.40108584E-16
918.50617	1.4010526E-16
918.51047	1.4006648E-16
918.51477	1.40098612E-16
918.51908	1.40120772E-16
918.52338	1.4011634E-16
918.52769	1.4014404E-16
918.53199	1.4013296E-16
918.5363	1.40107476E-16
918.5406	1.4012742E-16
918.54491	1.40134068E-16
918.54921	1.40108584E-16
918.55352	1.4010526E-16
918.55782	1.40117448E-16
918.56213	1.40109692E-16
918.56643	1.40089748E-16
918.57073	1.40056508E-16
918.57504	1.40032132E-16
918.57934	1.400554E-16
918.58365	1.4006648E-16
918.58795	1.40054292E-16
918.59226	1.40079776E-16
918.59656	1.40107476E-16
918.60087	1.40111908E-16
918.60517	1.40125204E-16
918.60948	1.40142932E-16
918.61378	1.4014404E-16
918.61809	1.40152904E-16
918.62239	1.4018836E-16
918.62669	1.4017728E-16
918.631	1.40117448E-16
918.6353	1.40089748E-16
918.63961	1.40070912E-16
918.64391	1.40084208E-16
918.64822	1.4012188E-16
918.65252	1.40059832E-16
918.65683	1.4002216E-16
918.66113	1.40080884E-16
918.66544	1.40080884E-16
918.66974	1.40068696E-16
918.67405	1.40095288E-16
918.67835	1.40113016E-16
918.68265	1.40150688E-16
918.68696	1.40141824E-16
918.69126	1.4009972E-16
918.69557	1.4011634E-16
918.69987	1.40124096E-16
918.70418	1.40125204E-16
918.70848	1.40134068E-16
918.71279	1.40089748E-16
[truncated: 16,684 more rows]
