# Supplementary material for: Nitrogen-Broadening Parameters for Atmospheric Spectra Modelling of the ν3 Band of SF6
Source: Molecules. 2022 Jan 19;27(3):646. doi: 10.3390/molecules27030646 (PMC8838927; doi:10.3390/molecules27030646)
Supplement: Supplementary file 1 [file molecules-27-00646-s001.zip › P297K 20mb.dat]

910.10909	1.3296E-20
910.10922	2.77E-20
910.10936	4.5428E-20
910.10949	6.094E-20
910.10963	7.0912E-20
910.10976	7.4236E-20
910.1099	7.3128E-20
910.11003	6.8696E-20
910.11017	6.648E-20
910.1103	6.9804E-20
910.11043	7.756E-20
910.11057	8.9748E-20
910.1107	9.8612E-20
910.11084	1.01936E-19
910.11097	9.418E-20
910.11111	7.5344E-20
910.11124	4.8752E-20
910.11138	1.8836E-20
910.11151	-3.324E-21
910.11165	-1.3296E-20
910.11178	-5.54E-21
910.11191	1.9944E-20
910.11205	5.6508E-20
910.11218	9.7504E-20
910.11232	1.34068E-19
910.11245	1.57336E-19
910.11259	1.65092E-19
910.11272	1.59552E-19
910.11286	1.45148E-19
910.11299	1.2742E-19
910.11312	1.14124E-19
910.11326	1.0526E-19
910.11339	1.01936E-19
910.11353	9.8612E-20
910.11366	9.0856E-20
910.1138	7.202E-20
910.11393	4.3212E-20
910.11407	5.54E-21
910.1142	-3.4348E-20
910.11434	-6.8696E-20
910.11447	-8.9748E-20
910.1146	-9.418E-20
910.11474	-8.1992E-20
910.11487	-5.6508E-20
910.11501	-2.4376E-20
910.11514	5.54E-21
910.11528	2.8808E-20
910.11541	4.2104E-20
910.11555	4.5428E-20
910.11568	4.3212E-20
910.11582	3.7672E-20
910.11595	3.2132E-20
910.11608	2.6592E-20
910.11622	1.9944E-20
910.11635	9.972E-21
910.11649	-5.54E-21
910.11662	-2.5484E-20
910.11676	-4.8752E-20
910.11689	-6.9804E-20
910.11703	-8.31E-20
910.11716	-8.4208E-20
910.11729	-7.202E-20
910.11743	-4.7644E-20
910.11756	-1.5512E-20
910.1177	1.5512E-20
910.11783	4.2104E-20
910.11797	5.7616E-20
910.1181	6.3156E-20
910.11824	6.094E-20
910.11837	5.7616E-20
910.11851	5.54E-20
910.11864	5.9832E-20
910.11877	6.8696E-20
910.11891	8.1992E-20
910.11904	9.3072E-20
910.11918	9.8612E-20
910.11931	9.7504E-20
910.11945	8.9748E-20
910.11958	7.756E-20
910.11972	6.7588E-20
910.11985	6.094E-20
910.11999	5.9832E-20
910.12012	6.3156E-20
910.12025	6.7588E-20
910.12039	6.5372E-20
910.12052	5.54E-20
910.12066	3.5456E-20
910.12079	9.972E-21
910.12093	-1.4404E-20
910.12106	-3.2132E-20
910.1212	-3.4348E-20
910.12133	-2.1052E-20
910.12147	7.756E-21
910.1216	4.2104E-20
910.12173	7.4236E-20
910.12187	9.5288E-20
910.122	9.7504E-20
910.12214	8.31E-20
910.12227	5.6508E-20
910.12241	2.8808E-20
910.12254	9.972E-21
910.12268	7.756E-21
910.12281	2.4376E-20
910.12294	5.8724E-20
910.12308	1.00828E-19
910.12321	1.39608E-19
910.12335	1.65092E-19
910.12348	1.69524E-19
910.12362	1.50688E-19
910.12375	1.14124E-19
910.12389	6.7588E-20
910.12402	1.9944E-20
910.12416	-1.8836E-20
910.12429	-4.3212E-20
910.12442	-5.2076E-20
910.12456	-4.7644E-20
910.12469	-3.4348E-20
910.12483	-1.7728E-20
910.12496	-2.216E-21
910.1251	8.864E-21
910.12523	1.3296E-20
910.12537	1.2188E-20
910.1255	5.54E-21
910.12564	-4.432E-21
910.12577	-1.4404E-20
910.1259	-2.216E-20
910.12604	-2.3268E-20
910.12617	-1.4404E-20
910.12631	5.54E-21
910.12644	3.7672E-20
910.12658	7.8668E-20
910.12671	1.22988E-19
910.12685	1.61768E-19
910.12698	1.8836E-19
910.12711	1.97224E-19
910.12725	1.83928E-19
910.12738	1.52904E-19
910.12752	1.11908E-19
910.12765	7.0912E-20
910.12779	4.0996E-20
910.12792	2.77E-20
910.12806	3.4348E-20
910.12819	5.54E-20
910.12833	8.1992E-20
910.12846	1.03044E-19
910.12859	1.08584E-19
910.12873	9.7504E-20
910.12886	7.0912E-20
910.129	3.878E-20
910.12913	1.108E-20
910.12927	-1.108E-21
910.1294	6.648E-21
910.12954	3.4348E-20
910.12967	7.4236E-20
910.12981	1.14124E-19
910.12994	1.39608E-19
910.13007	1.45148E-19
910.13021	1.26312E-19
910.13034	8.864E-20
910.13048	4.432E-20
910.13061	5.54E-21
910.13075	-1.662E-20
910.13088	-1.662E-20
910.13102	4.432E-21
910.13115	3.6564E-20
910.13128	6.9804E-20
910.13142	9.3072E-20
910.13155	9.8612E-20
910.13169	8.6424E-20
910.13182	6.094E-20
910.13196	2.9916E-20
910.13209	4.432E-21
910.13223	-8.864E-21
910.13236	-7.756E-21
910.1325	5.54E-21
910.13263	2.4376E-20
910.13276	4.2104E-20
910.1329	5.4292E-20
910.13303	5.8724E-20
910.13317	5.8724E-20
910.1333	5.7616E-20
910.13344	6.094E-20
910.13357	6.9804E-20
910.13371	8.5316E-20
910.13384	1.01936E-19
910.13398	1.14124E-19
910.13411	1.1634E-19
910.13424	1.0526E-19
910.13438	8.31E-20
910.13451	5.4292E-20
910.13465	2.8808E-20
910.13478	1.3296E-20
910.13492	1.2188E-20
910.13505	2.4376E-20
910.13519	4.6536E-20
910.13532	6.8696E-20
910.13546	8.1992E-20
910.13559	8.0884E-20
910.13572	6.4264E-20
910.13586	3.4348E-20
910.13599	2.216E-21
910.13613	-2.4376E-20
910.13626	-3.6564E-20
910.1364	-2.9916E-20
910.13653	-5.54E-21
910.13667	3.1024E-20
910.1368	6.9804E-20
910.13693	1.00828E-19
910.13707	1.18556E-19
910.1372	1.20772E-19
910.13734	1.07476E-19
910.13747	8.5316E-20
910.13761	6.094E-20
910.13774	4.0996E-20
910.13788	2.8808E-20
910.13801	2.4376E-20
910.13815	2.4376E-20
910.13828	2.5484E-20
910.13841	2.216E-20
910.13855	1.3296E-20
910.13868	-2.216E-21
910.13882	-1.9944E-20
910.13895	-3.878E-20
910.13909	-5.2076E-20
910.13922	-5.7616E-20
910.13936	-5.54E-20
910.13949	-4.432E-20
910.13963	-2.77E-20
910.13976	-7.756E-21
910.13989	1.2188E-20
910.14003	2.9916E-20
910.14016	4.432E-20
910.1403	5.3184E-20
910.14043	5.7616E-20
910.14057	5.6508E-20
910.1407	5.0968E-20
910.14084	4.0996E-20
910.14097	2.9916E-20
910.1411	1.8836E-20
910.14124	1.108E-20
910.14137	6.648E-21
910.14151	9.972E-21
910.14164	1.9944E-20
910.14178	3.4348E-20
910.14191	5.2076E-20
910.14205	6.7588E-20
910.14218	7.8668E-20
910.14232	7.9776E-20
910.14245	7.0912E-20
910.14258	4.986E-20
910.14272	2.1052E-20
910.14285	-1.3296E-20
910.14299	-4.6536E-20
910.14312	-7.4236E-20
910.14326	-9.0856E-20
910.14339	-9.0856E-20
910.14353	-7.3128E-20
910.14366	-3.9888E-20
910.1438	6.648E-21
910.14393	5.9832E-20
910.14406	1.09692E-19
910.1442	1.4958E-19
910.14433	1.72848E-19
910.14447	1.73956E-19
910.1446	1.54012E-19
910.14474	1.17448E-19
910.14487	7.3128E-20
910.14501	2.9916E-20
910.14514	-3.324E-21
910.14527	-1.9944E-20
910.14541	-1.7728E-20
910.14554	-1.108E-21
910.14568	2.4376E-20
910.14581	5.0968E-20
910.14595	6.8696E-20
910.14608	7.5344E-20
910.14622	7.0912E-20
910.14635	5.9832E-20
910.14649	4.6536E-20
910.14662	3.9888E-20
910.14675	4.3212E-20
910.14689	5.7616E-20
910.14702	7.8668E-20
910.14716	1.00828E-19
910.14729	1.15232E-19
910.14743	1.17448E-19
910.14756	1.0526E-19
910.1477	7.9776E-20
910.14783	4.7644E-20
910.14797	1.662E-20
910.1481	-6.648E-21
910.14823	-1.5512E-20
910.14837	-1.2188E-20
910.1485	2.216E-21
910.14864	2.1052E-20
910.14877	3.7672E-20
910.14891	4.6536E-20
910.14904	4.6536E-20
910.14918	3.878E-20
910.14931	2.6592E-20
910.14945	1.5512E-20
910.14958	9.972E-21
910.14971	1.2188E-20
910.14985	2.216E-20
910.14998	3.7672E-20
910.15012	5.3184E-20
910.15025	6.7588E-20
910.15039	7.6452E-20
910.15052	7.9776E-20
910.15066	7.8668E-20
910.15079	7.3128E-20
910.15092	6.5372E-20
910.15106	5.6508E-20
910.15119	4.432E-20
910.15133	3.2132E-20
910.15146	1.9944E-20
910.1516	9.972E-21
910.15173	4.432E-21
910.15187	6.648E-21
910.152	1.7728E-20
910.15214	3.7672E-20
910.15227	6.094E-20
910.1524	8.4208E-20
910.15254	1.00828E-19
910.15267	1.03044E-19
910.15281	9.0856E-20
910.15294	6.4264E-20
910.15308	2.9916E-20
910.15321	-4.432E-21
910.15335	-2.8808E-20
910.15348	-3.9888E-20
910.15362	-3.4348E-20
910.15375	-1.5512E-20
910.15388	9.972E-21
910.15402	3.2132E-20
910.15415	4.3212E-20
910.15429	4.0996E-20
910.15442	2.3268E-20
910.15456	-1.108E-21
910.15469	-2.5484E-20
910.15483	-4.0996E-20
910.15496	-4.2104E-20
910.15509	-2.6592E-20
910.15523	-1.108E-21
910.15536	2.8808E-20
910.1555	5.4292E-20
910.15563	6.7588E-20
910.15577	6.7588E-20
910.1559	5.54E-20
910.15604	3.7672E-20
910.15617	2.4376E-20
910.15631	2.1052E-20
910.15644	3.324E-20
910.15657	5.9832E-20
910.15671	9.3072E-20
910.15684	1.25204E-19
910.15698	1.46256E-19
910.15711	1.48472E-19
910.15725	1.29636E-19
910.15738	9.3072E-20
910.15752	4.3212E-20
910.15765	-6.648E-21
910.15779	-4.8752E-20
910.15792	-7.6452E-20
910.15805	-8.6424E-20
910.15819	-7.8668E-20
910.15832	-5.9832E-20
910.15846	-3.6564E-20
910.15859	-1.662E-20
910.15873	-3.324E-21
910.15886	-1.108E-21
910.159	-6.648E-21
910.15913	-1.662E-20
910.15926	-2.6592E-20
910.1594	-2.9916E-20
910.15953	-2.4376E-20
910.15967	-6.648E-21
910.1598	2.216E-20
910.15994	5.9832E-20
910.16007	1.00828E-19
910.16021	1.385E-19
910.16034	1.68416E-19
910.16048	1.86144E-19
910.16061	1.8836E-19
910.16074	1.7728E-19
910.16088	1.5512E-19
910.16101	1.26312E-19
910.16115	9.7504E-20
910.16128	7.0912E-20
910.16142	5.0968E-20
910.16155	3.878E-20
910.16169	2.9916E-20
910.16182	2.216E-20
910.16196	1.2188E-20
910.16209	-3.324E-21
910.16222	-2.3268E-20
910.16236	-4.7644E-20
910.16249	-6.9804E-20
910.16263	-8.5316E-20
910.16276	-8.864E-20
910.1629	-7.756E-20
910.16303	-5.2076E-20
910.16317	-1.5512E-20
910.1633	2.6592E-20
910.16344	6.8696E-20
910.16357	1.04152E-19
910.1637	1.28528E-19
910.16384	1.39608E-19
910.16397	1.40716E-19
910.16411	1.31852E-19
910.16424	1.1634E-19
910.16438	9.972E-20
910.16451	8.0884E-20
910.16465	6.4264E-20
910.16478	4.986E-20
910.16491	3.878E-20
910.16505	3.324E-20
910.16518	3.4348E-20
910.16532	4.432E-20
910.16545	6.2048E-20
910.16559	8.6424E-20
910.16572	1.15232E-19
910.16586	1.41824E-19
910.16599	1.61768E-19
910.16613	1.69524E-19
910.16626	1.6066E-19
910.16639	1.36284E-19
910.16653	9.8612E-20
910.16666	5.4292E-20
910.1668	9.972E-21
910.16693	-2.77E-20
910.16707	-5.2076E-20
910.1672	-5.9832E-20
910.16734	-5.0968E-20
910.16747	-2.8808E-20
910.16761	1.108E-21
910.16774	3.324E-20
910.16787	6.2048E-20
910.16801	8.0884E-20
910.16814	8.9748E-20
910.16828	8.5316E-20
910.16841	7.202E-20
910.16855	5.2076E-20
910.16868	3.2132E-20
910.16882	1.5512E-20
910.16895	9.972E-21
910.16908	1.5512E-20
910.16922	3.324E-20
910.16935	6.094E-20
910.16949	9.3072E-20
910.16962	1.22988E-19
910.16976	1.45148E-19
910.16989	1.5512E-19
910.17003	1.50688E-19
910.17016	1.34068E-19
910.1703	1.108E-19
910.17043	8.864E-20
910.17056	7.202E-20
910.1707	6.7588E-20
910.17083	7.4236E-20
910.17097	8.864E-20
910.1711	1.04152E-19
910.17124	1.15232E-19
910.17137	1.1634E-19
910.17151	1.03044E-19
910.17164	7.9776E-20
910.17178	5.0968E-20
910.17191	2.4376E-20
910.17204	8.864E-21
910.17218	9.972E-21
910.17231	2.6592E-20
910.17245	5.6508E-20
910.17258	9.1964E-20
910.17272	1.25204E-19
910.17285	1.48472E-19
910.17299	1.56228E-19
910.17312	1.47364E-19
910.17325	1.26312E-19
910.17339	9.7504E-20
910.17352	6.8696E-20
910.17366	4.432E-20
910.17379	2.77E-20
910.17393	1.8836E-20
910.17406	1.7728E-20
910.1742	1.9944E-20
910.17433	2.3268E-20
910.17447	2.6592E-20
910.1746	2.6592E-20
910.17473	2.4376E-20
910.17487	1.9944E-20
910.175	1.3296E-20
910.17514	5.54E-21
910.17527	-3.324E-21
910.17541	-1.3296E-20
910.17554	-2.216E-20
910.17568	-2.9916E-20
910.17581	-3.5456E-20
910.17595	-3.6564E-20
910.17608	-3.5456E-20
910.17621	-3.324E-20
910.17635	-3.2132E-20
910.17648	-3.324E-20
910.17662	-3.7672E-20
910.17675	-4.432E-20
910.17689	-4.986E-20
910.17702	-4.7644E-20
910.17716	-3.4348E-20
910.17729	-8.864E-21
910.17743	2.8808E-20
910.17756	7.0912E-20
910.17769	1.08584E-19
910.17783	1.31852E-19
910.17796	1.3296E-19
910.1781	1.108E-19
910.17823	6.8696E-20
910.17837	1.7728E-20
910.1785	-3.1024E-20
910.17864	-6.3156E-20
910.17877	-7.202E-20
910.1789	-5.54E-20
910.17904	-2.1052E-20
910.17917	2.1052E-20
910.17931	5.6508E-20
910.17944	7.4236E-20
910.17958	7.0912E-20
910.17971	4.7644E-20
910.17985	1.4404E-20
910.17998	-1.7728E-20
910.18012	-3.7672E-20
910.18025	-3.9888E-20
910.18038	-2.6592E-20
910.18052	-3.324E-21
910.18065	1.9944E-20
910.18079	3.2132E-20
910.18092	2.8808E-20
910.18106	1.4404E-20
910.18119	-3.324E-21
910.18133	-1.108E-20
910.18146	0
910.1816	3.5456E-20
910.18173	9.0856E-20
910.18186	1.57336E-19
910.182	2.14952E-19
910.18213	2.50408E-19
910.18227	2.51516E-19
910.1824	2.18276E-19
910.18254	1.59552E-19
910.18267	9.3072E-20
910.18281	3.7672E-20
910.18294	8.864E-21
910.18307	1.2188E-20
910.18321	4.5428E-20
910.18334	9.418E-20
910.18348	1.39608E-19
910.18361	1.67308E-19
910.18375	1.662E-19
910.18388	1.36284E-19
910.18402	8.864E-20
910.18415	3.7672E-20
910.18429	-1.108E-21
910.18442	-1.5512E-20
910.18455	-4.432E-21
910.18469	2.5484E-20
910.18482	6.094E-20
910.18496	8.864E-20
910.18509	9.5288E-20
910.18523	8.1992E-20
910.18536	5.0968E-20
910.1855	1.662E-20
910.18563	-7.756E-21
910.18577	-1.3296E-20
910.1859	3.324E-21
910.18603	3.878E-20
910.18617	7.9776E-20
910.1863	1.14124E-19
910.18644	1.30744E-19
910.18657	1.26312E-19
910.18671	1.03044E-19
910.18684	7.3128E-20
910.18698	4.7644E-20
910.18711	3.6564E-20
910.18724	4.432E-20
910.18738	6.7588E-20
910.18751	9.6396E-20
910.18765	1.18556E-19
910.18778	1.22988E-19
910.18792	1.08584E-19
910.18805	7.6452E-20
910.18819	3.878E-20
910.18832	8.864E-21
910.18846	-2.216E-21
910.18859	1.108E-20
910.18872	4.6536E-20
910.18886	9.1964E-20
910.18899	1.3296E-19
910.18913	1.56228E-19
910.18926	1.54012E-19
910.1894	1.2742E-19
910.18953	8.5316E-20
910.18967	4.3212E-20
910.1898	1.5512E-20
910.18994	1.2188E-20
910.19007	3.4348E-20
910.1902	7.5344E-20
910.19034	1.20772E-19
910.19047	1.56228E-19
910.19061	1.70632E-19
910.19074	1.58444E-19
910.19088	1.25204E-19
910.19101	8.1992E-20
910.19115	4.2104E-20
910.19128	1.9944E-20
910.19142	1.9944E-20
910.19155	4.0996E-20
910.19168	7.4236E-20
910.19182	1.07476E-19
910.19195	1.29636E-19
910.19209	1.31852E-19
910.19222	1.15232E-19
910.19236	8.5316E-20
910.19249	5.3184E-20
910.19263	2.8808E-20
910.19276	1.9944E-20
910.19289	2.6592E-20
910.19303	4.3212E-20
910.19316	5.9832E-20
910.1933	6.8696E-20
910.19343	6.094E-20
910.19357	3.878E-20
910.1937	7.756E-21
910.19384	-2.1052E-20
910.19397	-3.6564E-20
910.19411	-2.9916E-20
910.19424	1.108E-21
910.19437	5.0968E-20
910.19451	1.09692E-19
910.19464	1.6066E-19
910.19478	1.92792E-19
910.19491	1.97224E-19
910.19505	1.73956E-19
910.19518	1.29636E-19
910.19532	7.5344E-20
910.19545	2.4376E-20
910.19559	-1.3296E-20
910.19572	-3.1024E-20
910.19585	-2.8808E-20
910.19599	-1.2188E-20
910.19612	9.972E-21
910.19626	2.9916E-20
910.19639	4.0996E-20
910.19653	4.0996E-20
910.19666	3.2132E-20
910.1968	1.8836E-20
910.19693	6.648E-21
910.19706	0
910.1972	1.108E-21
910.19733	9.972E-21
910.19747	2.216E-20
910.1976	3.4348E-20
910.19774	4.0996E-20
910.19787	4.0996E-20
910.19801	3.4348E-20
910.19814	2.1052E-20
910.19828	7.756E-21
910.19841	-3.324E-21
910.19854	-7.756E-21
910.19868	-2.216E-21
910.19881	1.108E-20
910.19895	3.2132E-20
910.19908	5.6508E-20
910.19922	7.8668E-20
910.19935	9.418E-20
910.19949	9.972E-20
910.19962	9.418E-20
910.19976	7.8668E-20
910.19989	5.4292E-20
910.20002	2.77E-20
910.20016	2.216E-21
910.20029	-1.5512E-20
910.20043	-2.5484E-20
910.20056	-2.5484E-20
910.2007	-1.662E-20
910.20083	-3.324E-21
910.20097	1.108E-20
910.2011	2.3268E-20
910.20123	2.9916E-20
910.20137	3.1024E-20
910.2015	2.6592E-20
910.20164	1.9944E-20
910.20177	1.3296E-20
910.20191	7.756E-21
910.20204	4.432E-21
910.20218	3.324E-21
910.20231	4.432E-21
910.20245	5.54E-21
910.20258	7.756E-21
910.20271	1.3296E-20
910.20285	2.216E-20
910.20298	3.5456E-20
910.20312	5.54E-20
910.20325	7.9776E-20
910.20339	1.04152E-19
910.20352	1.25204E-19
910.20366	1.36284E-19
910.20379	1.3296E-19
910.20393	1.13016E-19
910.20406	7.9776E-20
910.20419	3.7672E-20
910.20433	-6.648E-21
910.20446	-4.3212E-20
910.2046	-6.5372E-20
910.20473	-6.9804E-20
910.20487	-5.7616E-20
910.205	-3.2132E-20
910.20514	0
910.20527	2.9916E-20
910.20541	5.3184E-20
910.20554	6.648E-20
910.20567	6.9804E-20
910.20581	6.7588E-20
910.20594	6.3156E-20
910.20608	6.094E-20
910.20621	6.2048E-20
910.20635	6.648E-20
910.20648	7.0912E-20
910.20662	7.0912E-20
910.20675	6.3156E-20
910.20688	4.6536E-20
910.20702	2.3268E-20
910.20715	-1.108E-21
910.20729	-1.9944E-20
910.20742	-2.77E-20
910.20756	-1.9944E-20
910.20769	1.108E-21
910.20783	3.324E-20
910.20796	6.648E-20
910.2081	9.1964E-20
910.20823	1.01936E-19
910.20836	9.3072E-20
910.2085	6.648E-20
910.20863	2.77E-20
910.20877	-1.3296E-20
910.2089	-4.432E-20
910.20904	-5.6508E-20
910.20917	-4.432E-20
910.20931	-1.108E-20
910.20944	3.9888E-20
910.20958	9.3072E-20
910.20971	1.39608E-19
910.20984	1.65092E-19
910.20998	1.65092E-19
910.21011	1.385E-19
910.21025	9.0856E-20
910.21038	3.2132E-20
910.21052	-2.3268E-20
910.21065	-6.648E-20
910.21079	-8.7532E-20
910.21092	-8.6424E-20
910.21105	-6.648E-20
910.21119	-3.5456E-20
910.21132	-1.108E-21
910.21146	2.6592E-20
910.21159	4.2104E-20
910.21173	4.5428E-20
910.21186	3.9888E-20
910.212	2.9916E-20
910.21213	2.3268E-20
910.21227	2.4376E-20
910.2124	3.4348E-20
910.21253	5.2076E-20
910.21267	7.202E-20
910.2128	8.9748E-20
910.21294	1.00828E-19
910.21307	1.03044E-19
910.21321	9.7504E-20
910.21334	8.7532E-20
910.21348	7.8668E-20
910.21361	7.202E-20
910.21375	6.9804E-20
910.21388	7.202E-20
910.21401	7.3128E-20
910.21415	6.9804E-20
910.21428	5.6508E-20
910.21442	3.4348E-20
910.21455	4.432E-21
910.21469	-2.6592E-20
910.21482	-5.4292E-20
910.21496	-7.0912E-20
910.21509	-7.4236E-20
910.21522	-6.5372E-20
910.21536	-4.7644E-20
910.21549	-2.77E-20
910.21563	-1.3296E-20
910.21576	-6.648E-21
910.2159	-8.864E-21
910.21603	-1.662E-20
910.21617	-2.4376E-20
910.2163	-2.4376E-20
910.21644	-1.2188E-20
910.21657	1.2188E-20
910.2167	4.432E-20
910.21684	7.756E-20
910.21697	1.00828E-19
910.21711	1.07476E-19
910.21724	9.418E-20
910.21738	6.2048E-20
910.21751	1.7728E-20
910.21765	-2.77E-20
910.21778	-6.5372E-20
910.21792	-8.5316E-20
910.21805	-8.7532E-20
910.21818	-7.3128E-20
910.21832	-4.7644E-20
910.21845	-2.1052E-20
910.21859	0
910.21872	1.108E-20
910.21886	1.3296E-20
910.21899	8.864E-21
910.21913	5.54E-21
910.21926	5.54E-21
910.2194	1.3296E-20
910.21953	2.8808E-20
910.21966	4.5428E-20
910.2198	6.094E-20
910.21993	6.9804E-20
910.22007	6.9804E-20
910.2202	6.094E-20
910.22034	4.986E-20
910.22047	3.9888E-20
910.22061	3.6564E-20
910.22074	4.432E-20
910.22087	6.094E-20
910.22101	8.31E-20
910.22114	1.04152E-19
910.22128	1.18556E-19
910.22141	1.2188E-19
910.22155	1.13016E-19
910.22168	9.3072E-20
910.22182	6.7588E-20
910.22195	4.0996E-20
910.22209	1.662E-20
910.22222	-1.108E-21
910.22235	-1.4404E-20
910.22249	-2.3268E-20
910.22262	-3.1024E-20
910.22276	-3.878E-20
910.22289	-4.432E-20
910.22303	-4.5428E-20
910.22316	-4.2104E-20
910.2233	-2.9916E-20
910.22343	-1.2188E-20
910.22357	8.864E-21
910.2237	2.6592E-20
910.22383	3.5456E-20
910.22397	2.9916E-20
910.2241	9.972E-21
910.22424	-2.216E-20
910.22437	-5.7616E-20
910.22451	-8.864E-20
910.22464	-1.0526E-19
910.22478	-1.0526E-19
910.22491	-8.6424E-20
910.22504	-5.4292E-20
910.22518	-1.9944E-20
910.22531	7.756E-21
910.22545	2.1052E-20
910.22558	1.662E-20
910.22572	-5.54E-21
910.22585	-3.6564E-20
910.22599	-6.8696E-20
910.22612	-9.0856E-20
910.22626	-9.8612E-20
910.22639	-9.0856E-20
910.22652	-6.9804E-20
910.22666	-4.432E-20
910.22679	-2.1052E-20
910.22693	-8.864E-21
910.22706	-1.108E-20
910.2272	-2.6592E-20
910.22733	-5.0968E-20
910.22747	-7.8668E-20
910.2276	-1.01936E-19
910.22774	-1.18556E-19
910.22787	-1.26312E-19
910.228	-1.26312E-19
910.22814	-1.2188E-19
910.22827	-1.1634E-19
910.22841	-1.11908E-19
910.22854	-1.108E-19
910.22868	-1.108E-19
910.22881	-1.108E-19
910.22895	-1.08584E-19
910.22908	-1.03044E-19
910.22921	-9.5288E-20
910.22935	-8.31E-20
910.22948	-7.0912E-20
910.22962	-5.6508E-20
910.22975	-4.2104E-20
910.22989	-2.5484E-20
910.23002	-7.756E-21
910.23016	1.108E-20
910.23029	2.9916E-20
910.23043	4.5428E-20
910.23056	5.4292E-20
910.23069	5.54E-20
910.23083	4.432E-20
910.23096	2.6592E-20
910.2311	3.324E-21
910.23123	-1.662E-20
910.23137	-2.8808E-20
910.2315	-2.77E-20
910.23164	-1.4404E-20
910.23177	9.972E-21
910.23191	3.5456E-20
910.23204	5.4292E-20
910.23217	5.7616E-20
910.23231	4.2104E-20
910.23244	6.648E-21
910.23258	-4.3212E-20
910.23271	-9.6396E-20
910.23285	-1.42932E-19
910.23298	-1.72848E-19
910.23312	-1.81712E-19
910.23325	-1.68416E-19
910.23339	-1.37392E-19
910.23352	-9.6396E-20
910.23365	-5.4292E-20
910.23379	-1.7728E-20
910.23392	1.108E-20
910.23406	2.9916E-20
910.23419	4.2104E-20
910.23433	4.986E-20
910.23446	5.4292E-20
910.2346	5.54E-20
910.23473	5.0968E-20
910.23486	3.878E-20
910.235	1.5512E-20
910.23513	-1.662E-20
910.23527	-5.4292E-20
910.2354	-8.864E-20
910.23554	-1.11908E-19
910.23567	-1.15232E-19
910.23581	-9.6396E-20
910.23594	-5.6508E-20
910.23608	-2.216E-21
910.23621	5.3184E-20
910.23634	9.972E-20
910.23648	1.25204E-19
910.23661	1.25204E-19
910.23675	1.01936E-19
910.23688	6.094E-20
910.23702	1.3296E-20
910.23715	-2.8808E-20
910.23729	-5.7616E-20
910.23742	-6.8696E-20
910.23756	-6.4264E-20
910.23769	-4.8752E-20
910.23782	-2.9916E-20
910.23796	-1.5512E-20
910.23809	-8.864E-21
910.23823	-1.108E-20
910.23836	-1.8836E-20
910.2385	-2.6592E-20
910.23863	-3.2132E-20
910.23877	-2.9916E-20
910.2389	-2.3268E-20
910.23903	-1.2188E-20
910.23917	-3.324E-21
910.2393	0
910.23944	-4.432E-21
910.23957	-1.662E-20
910.23971	-3.4348E-20
910.23984	-5.2076E-20
910.23998	-6.4264E-20
910.24011	-6.8696E-20
910.24025	-6.4264E-20
910.24038	-4.8752E-20
910.24051	-2.77E-20
910.24065	-2.216E-21
910.24078	2.4376E-20
910.24092	4.986E-20
910.24105	7.3128E-20
910.24119	9.418E-20
910.24132	1.09692E-19
910.24146	1.18556E-19
910.24159	1.1634E-19
910.24173	1.03044E-19
910.24186	7.6452E-20
910.24199	3.9888E-20
910.24213	-2.216E-21
910.24226	-4.2104E-20
910.2424	-7.0912E-20
910.24253	-8.1992E-20
910.24267	-7.3128E-20
910.2428	-4.5428E-20
910.24294	-6.648E-21
910.24307	3.324E-20
910.2432	6.4264E-20
910.24334	7.756E-20
910.24347	7.0912E-20
910.24361	4.8752E-20
910.24374	1.7728E-20
910.24388	-8.864E-21
910.24401	-2.4376E-20
910.24415	-2.1052E-20
910.24428	-2.216E-21
910.24442	2.77E-20
910.24455	5.54E-20
910.24468	7.202E-20
910.24482	6.9804E-20
910.24495	4.8752E-20
910.24509	1.4404E-20
910.24522	-2.4376E-20
910.24536	-5.3184E-20
910.24549	-6.4264E-20
910.24563	-5.2076E-20
910.24576	-1.9944E-20
910.2459	2.3268E-20
910.24603	6.3156E-20
910.24616	8.864E-20
910.2463	9.0856E-20
910.24643	7.0912E-20
910.24657	3.324E-20
910.2467	-8.864E-21
910.24684	-4.432E-20
910.24697	-6.2048E-20
910.24711	-5.7616E-20
910.24724	-3.5456E-20
910.24738	-1.108E-21
910.24751	3.1024E-20
910.24764	5.2076E-20
910.24778	5.54E-20
910.24791	3.9888E-20
910.24805	1.3296E-20
910.24818	-1.5512E-20
910.24832	-3.6564E-20
910.24845	-4.0996E-20
910.24859	-2.5484E-20
910.24872	7.756E-21
910.24885	5.0968E-20
910.24899	9.418E-20
910.24912	1.29636E-19
910.24926	1.50688E-19
910.24939	1.5512E-19
910.24953	1.4404E-19
910.24966	1.22988E-19
910.2498	9.5288E-20
910.24993	6.7588E-20
910.25007	4.2104E-20
910.2502	1.7728E-20
910.25033	-5.54E-21
910.25047	-2.6592E-20
910.2506	-4.6536E-20
910.25074	-6.4264E-20
910.25087	-7.6452E-20
910.25101	-8.31E-20
910.25114	-8.31E-20
910.25128	-7.6452E-20
910.25141	-6.648E-20
910.25155	-5.54E-20
910.25168	-4.6536E-20
910.25181	-3.878E-20
910.25195	-3.2132E-20
910.25208	-2.3268E-20
910.25222	-9.972E-21
910.25235	7.756E-21
910.25249	3.1024E-20
910.25262	5.6508E-20
910.25276	7.756E-20
910.25289	9.3072E-20
910.25302	9.7504E-20
910.25316	9.0856E-20
910.25329	7.8668E-20
910.25343	6.4264E-20
910.25356	5.4292E-20
910.2537	5.4292E-20
910.25383	6.5372E-20
910.25397	8.5316E-20
910.2541	1.07476E-19
910.25424	1.26312E-19
910.25437	1.36284E-19
910.2545	1.31852E-19
910.25464	1.1634E-19
910.25477	9.0856E-20
910.25491	6.4264E-20
910.25504	4.0996E-20
910.25518	2.77E-20
910.25531	2.4376E-20
910.25545	2.9916E-20
910.25558	4.2104E-20
910.25572	5.4292E-20
910.25585	6.648E-20
910.25598	7.5344E-20
910.25612	8.31E-20
910.25625	9.1964E-20
910.25639	1.00828E-19
910.25652	1.09692E-19
910.25666	1.1634E-19
910.25679	1.1634E-19
910.25693	1.0526E-19
910.25706	8.31E-20
910.25719	5.0968E-20
910.25733	1.662E-20
910.25746	-1.2188E-20
910.2576	-2.77E-20
910.25773	-2.4376E-20
910.25787	-1.108E-21
910.258	3.5456E-20
910.25814	7.4236E-20
910.25827	1.0526E-19
910.25841	1.1634E-19
910.25854	1.0526E-19
910.25867	7.3128E-20
910.25881	2.77E-20
910.25894	-1.662E-20
910.25908	-4.8752E-20
910.25921	-6.2048E-20
910.25935	-5.3184E-20
910.25948	-2.8808E-20
910.25962	4.432E-21
910.25975	3.4348E-20
910.25989	5.4292E-20
910.26002	6.2048E-20
910.26015	6.094E-20
910.26029	5.7616E-20
910.26042	5.9832E-20
910.26056	7.4236E-20
910.26069	9.7504E-20
910.26083	1.2742E-19
910.26096	1.51796E-19
910.2611	1.61768E-19
910.26123	1.51796E-19
910.26137	1.2188E-19
910.2615	7.8668E-20
910.26163	3.5456E-20
910.26177	4.432E-21
910.2619	-5.54E-21
910.26204	6.648E-21
910.26217	3.878E-20
910.26231	7.6452E-20
910.26244	1.07476E-19
910.26258	1.2188E-19
910.26271	1.15232E-19
910.26284	8.9748E-20
910.26298	5.8724E-20
910.26311	3.324E-20
910.26325	2.4376E-20
910.26338	3.878E-20
910.26352	7.0912E-20
910.26365	1.09692E-19
910.26379	1.39608E-19
910.26392	1.47364E-19
910.26406	1.2742E-19
910.26419	8.0884E-20
910.26432	2.3268E-20
910.26446	-3.1024E-20
910.26459	-6.3156E-20
910.26473	-6.3156E-20
910.26486	-2.9916E-20
910.265	2.5484E-20
910.26513	8.5316E-20
910.26527	1.30744E-19
910.2654	1.46256E-19
910.26554	1.2742E-19
910.26567	7.9776E-20
910.2658	1.9944E-20
910.26594	-3.324E-20
910.26607	-6.094E-20
910.26621	-5.54E-20
910.26634	-1.7728E-20
910.26648	3.878E-20
910.26661	9.7504E-20
910.26675	1.385E-19
910.26688	1.50688E-19
910.26701	1.31852E-19
910.26715	8.9748E-20
910.26728	4.0996E-20
910.26742	0
910.26755	-1.8836E-20
910.26769	-1.2188E-20
910.26782	1.4404E-20
910.26796	4.986E-20
910.26809	7.756E-20
910.26823	8.7532E-20
910.26836	7.5344E-20
910.26849	4.6536E-20
910.26863	1.3296E-20
910.26876	-8.864E-21
910.2689	-8.864E-21
910.26903	1.9944E-20
910.26917	7.3128E-20
910.2693	1.385E-19
910.26944	2.01656E-19
910.26957	2.45976E-19
910.26971	2.6038E-19
910.26984	2.4376E-19
910.26997	2.01656E-19
910.27011	1.46256E-19
910.27024	9.0856E-20
910.27038	4.6536E-20
910.27051	1.8836E-20
910.27065	6.648E-21
910.27078	6.648E-21
910.27092	1.2188E-20
910.27105	1.662E-20
910.27118	1.8836E-20
910.27132	2.1052E-20
910.27145	2.5484E-20
910.27159	3.6564E-20
910.27172	5.6508E-20
910.27186	8.1992E-20
910.27199	1.08584E-19
910.27213	1.28528E-19
910.27226	1.37392E-19
910.2724	1.3296E-19
910.27253	1.17448E-19
910.27266	9.6396E-20
910.2728	7.9776E-20
910.27293	7.3128E-20
910.27307	7.9776E-20
910.2732	9.7504E-20
910.27334	1.18556E-19
910.27347	1.3296E-19
910.27361	1.34068E-19
910.27374	1.15232E-19
910.27388	8.0884E-20
910.27401	3.5456E-20
910.27414	-1.108E-20
910.27428	-4.7644E-20
910.27441	-6.7588E-20
910.27455	-6.8696E-20
910.27468	-5.7616E-20
910.27482	-3.878E-20
910.27495	-2.216E-20
910.27509	-1.4404E-20
910.27522	-1.662E-20
910.27536	-2.6592E-20
910.27549	-3.6564E-20
910.27562	-4.0996E-20
910.27576	-3.4348E-20
910.27589	-1.4404E-20
910.27603	1.4404E-20
910.27616	4.432E-20
910.2763	6.9804E-20
910.27643	8.5316E-20
910.27657	8.7532E-20
910.2767	7.8668E-20
910.27683	6.648E-20
910.27697	5.54E-20
910.2771	5.0968E-20
910.27724	5.4292E-20
910.27737	6.4264E-20
910.27751	7.5344E-20
910.27764	8.1992E-20
910.27778	7.9776E-20
910.27791	6.8696E-20
910.27805	5.3184E-20
910.27818	3.6564E-20
910.27831	2.6592E-20
910.27845	2.77E-20
910.27858	4.0996E-20
910.27872	5.9832E-20
910.27885	8.0884E-20
910.27899	9.418E-20
910.27912	9.6396E-20
910.27926	8.6424E-20
910.27939	6.7588E-20
910.27953	4.5428E-20
910.27966	2.8808E-20
910.27979	2.3268E-20
910.27993	2.8808E-20
910.28006	4.432E-20
910.2802	6.3156E-20
910.28033	7.6452E-20
910.28047	7.756E-20
910.2806	6.5372E-20
910.28074	3.9888E-20
910.28087	7.756E-21
910.281	-2.216E-20
910.28114	-4.3212E-20
910.28127	-5.0968E-20
910.28141	-4.5428E-20
910.28154	-3.1024E-20
910.28168	-1.3296E-20
910.28181	2.216E-21
910.28195	1.2188E-20
910.28208	1.662E-20
910.28222	1.8836E-20
910.28235	2.4376E-20
910.28248	3.5456E-20
910.28262	5.54E-20
910.28275	7.9776E-20
910.28289	1.03044E-19
910.28302	1.1634E-19
910.28316	1.13016E-19
910.28329	9.1964E-20
910.28343	5.4292E-20
910.28356	7.756E-21
910.2837	-3.5456E-20
910.28383	-6.648E-20
910.28396	-7.6452E-20
910.2841	-6.3156E-20
910.28423	-2.9916E-20
910.28437	1.5512E-20
910.2845	6.2048E-20
910.28464	9.972E-20
910.28477	1.22988E-19
910.28491	1.2742E-19
910.28504	1.15232E-19
910.28517	9.1964E-20
910.28531	6.3156E-20
910.28544	3.5456E-20
910.28558	1.108E-20
910.28571	-6.648E-21
910.28585	-1.8836E-20
910.28598	-2.6592E-20
910.28612	-2.9916E-20
910.28625	-2.8808E-20
910.28639	-2.3268E-20
910.28652	-1.108E-20
910.28665	5.54E-21
910.28679	2.4376E-20
910.28692	4.2104E-20
910.28706	5.4292E-20
910.28719	5.8724E-20
910.28733	5.4292E-20
910.28746	4.2104E-20
910.2876	2.5484E-20
910.28773	1.108E-20
910.28787	1.108E-21
910.288	0
910.28813	6.648E-21
910.28827	1.7728E-20
910.2884	2.8808E-20
910.28854	3.324E-20
910.28867	2.9916E-20
910.28881	1.662E-20
910.28894	-3.324E-21
910.28908	-2.4376E-20
910.28921	-4.0996E-20
910.28935	-4.986E-20
910.28948	-4.8752E-20
910.28961	-3.878E-20
910.28975	-2.3268E-20
910.28988	-7.756E-21
910.29002	3.324E-21
910.29015	9.972E-21
910.29029	9.972E-21
910.29042	7.756E-21
910.29056	6.648E-21
910.29069	6.648E-21
910.29082	1.108E-20
910.29096	1.7728E-20
910.29109	2.3268E-20
910.29123	2.4376E-20
910.29136	1.9944E-20
910.2915	9.972E-21
910.29163	-2.216E-21
910.29177	-1.2188E-20
910.2919	-1.4404E-20
910.29204	-4.432E-21
910.29217	1.662E-20
910.2923	4.6536E-20
910.29244	7.9776E-20
910.29257	1.07476E-19
910.29271	1.24096E-19
910.29284	1.22988E-19
910.29298	1.06368E-19
910.29311	7.8668E-20
910.29325	4.6536E-20
910.29338	1.8836E-20
910.29352	2.216E-21
910.29365	0
910.29378	1.2188E-20
910.29392	3.4348E-20
910.29405	5.9832E-20
910.29419	8.0884E-20
910.29432	9.3072E-20
910.29446	9.1964E-20
910.29459	7.8668E-20
910.29473	5.7616E-20
910.29486	3.4348E-20
910.29499	1.2188E-20
910.29513	-2.216E-21
910.29526	-7.756E-21
910.2954	-3.324E-21
910.29553	7.756E-21
910.29567	2.4376E-20
910.2958	4.2104E-20
910.29594	5.8724E-20
910.29607	6.9804E-20
910.29621	7.5344E-20
910.29634	7.0912E-20
910.29647	5.8724E-20
910.29661	3.878E-20
910.29674	1.3296E-20
910.29688	-1.662E-20
910.29701	-4.5428E-20
910.29715	-6.9804E-20
910.29728	-8.6424E-20
910.29742	-9.3072E-20
910.29755	-9.0856E-20
910.29769	-8.0884E-20
910.29782	-6.648E-20
910.29795	-5.2076E-20
910.29809	-4.2104E-20
910.29822	-3.878E-20
910.29836	-4.3212E-20
910.29849	-5.3184E-20
910.29863	-6.5372E-20
910.29876	-7.756E-20
910.2989	-8.4208E-20
910.29903	-8.31E-20
910.29916	-7.3128E-20
910.2993	-5.54E-20
910.29943	-3.2132E-20
910.29957	-5.54E-21
910.2997	1.8836E-20
910.29984	3.878E-20
910.29997	5.2076E-20
910.30011	5.54E-20
910.30024	4.986E-20
910.30038	3.5456E-20
910.30051	1.4404E-20
910.30064	-1.108E-20
910.30078	-3.6564E-20
910.30091	-5.7616E-20
910.30105	-7.0912E-20
910.30118	-7.4236E-20
910.30132	-6.648E-20
910.30145	-5.0968E-20
910.30159	-3.1024E-20
910.30172	-9.972E-21
910.30186	5.54E-21
910.30199	1.2188E-20
910.30212	8.864E-21
910.30226	-3.324E-21
910.30239	-1.9944E-20
910.30253	-3.7672E-20
910.30266	-5.0968E-20
910.3028	-5.4292E-20
910.30293	-4.986E-20
910.30307	-3.7672E-20
910.3032	-2.3268E-20
910.30334	-1.108E-20
910.30347	-5.54E-21
910.3036	-1.108E-20
910.30374	-2.5484E-20
910.30387	-4.432E-20
910.30401	-6.3156E-20
910.30414	-7.5344E-20
910.30428	-7.5344E-20
910.30441	-6.2048E-20
910.30455	-3.5456E-20
910.30468	-1.108E-21
910.30481	3.4348E-20
910.30495	6.4264E-20
910.30508	8.5316E-20
910.30522	9.3072E-20
910.30535	9.0856E-20
910.30549	8.0884E-20
910.30562	6.7588E-20
910.30576	5.7616E-20
910.30589	5.2076E-20
910.30603	5.4292E-20
910.30616	5.9832E-20
910.30629	6.648E-20
910.30643	6.9804E-20
910.30656	6.648E-20
910.3067	5.4292E-20
910.30683	3.2132E-20
910.30697	4.432E-21
910.3071	-2.5484E-20
910.30724	-5.3184E-20
910.30737	-7.6452E-20
910.30751	-8.9748E-20
910.30764	-9.5288E-20
910.30777	-9.1964E-20
910.30791	-8.1992E-20
910.30804	-6.9804E-20
910.30818	-5.6508E-20
910.30831	-4.5428E-20
910.30845	-3.7672E-20
910.30858	-3.324E-20
910.30872	-3.2132E-20
910.30885	-3.324E-20
910.30898	-3.5456E-20
910.30912	-3.5456E-20
910.30925	-3.4348E-20
910.30939	-2.8808E-20
910.30952	-1.8836E-20
910.30966	-4.432E-21
910.30979	1.4404E-20
910.30993	3.5456E-20
910.31006	5.54E-20
910.3102	7.5344E-20
910.31033	8.864E-20
910.31046	9.6396E-20
910.3106	9.6396E-20
910.31073	8.9748E-20
910.31087	7.756E-20
910.311	6.2048E-20
910.31114	4.8752E-20
910.31127	3.878E-20
910.31141	3.5456E-20
910.31154	3.9888E-20
910.31168	4.8752E-20
910.31181	6.094E-20
910.31194	7.202E-20
910.31208	7.756E-20
910.31221	7.4236E-20
910.31235	6.3156E-20
910.31248	4.3212E-20
910.31262	1.9944E-20
910.31275	-1.108E-21
910.31289	-1.5512E-20
910.31302	-1.7728E-20
910.31315	-8.864E-21
910.31329	1.2188E-20
910.31342	3.878E-20
910.31356	6.4264E-20
910.31369	8.31E-20
910.31383	8.9748E-20
910.31396	8.1992E-20
910.3141	6.094E-20
910.31423	3.1024E-20
910.31437	-1.108E-21
910.3145	-2.8808E-20
910.31463	-4.8752E-20
910.31477	-5.7616E-20
910.3149	-5.7616E-20
910.31504	-5.2076E-20
910.31517	-4.7644E-20
910.31531	-4.6536E-20
910.31544	-5.2076E-20
910.31558	-6.3156E-20
910.31571	-7.4236E-20
910.31585	-8.1992E-20
910.31598	-7.9776E-20
910.31611	-6.5372E-20
910.31625	-3.878E-20
910.31638	-3.324E-21
910.31652	3.4348E-20
910.31665	6.648E-20
910.31679	8.7532E-20
910.31692	9.5288E-20
910.31706	8.7532E-20
910.31719	7.0912E-20
910.31733	4.986E-20
910.31746	3.2132E-20
910.31759	2.216E-20
910.31773	1.9944E-20
910.31786	2.5484E-20
910.318	3.4348E-20
910.31813	3.9888E-20
910.31827	3.9888E-20
910.3184	3.1024E-20
910.31854	1.5512E-20
910.31867	-2.216E-21
910.3188	-1.8836E-20
910.31894	-2.8808E-20
910.31907	-2.8808E-20
910.31921	-1.8836E-20
910.31934	-3.324E-21
910.31948	1.3296E-20
910.31961	2.6592E-20
910.31975	3.324E-20
910.31988	3.2132E-20
910.32002	2.3268E-20
910.32015	1.2188E-20
910.32028	1.108E-21
910.32042	-4.432E-21
910.32055	-4.432E-21
910.32069	1.108E-21
910.32082	8.864E-21
910.32096	1.7728E-20
910.32109	2.3268E-20
910.32123	2.4376E-20
910.32136	2.3268E-20
910.3215	2.3268E-20
910.32163	2.4376E-20
910.32176	3.2132E-20
910.3219	4.6536E-20
910.32203	6.4264E-20
910.32217	8.31E-20
910.3223	9.6396E-20
910.32244	1.00828E-19
910.32257	9.3072E-20
910.32271	7.3128E-20
910.32284	4.3212E-20
910.32297	8.864E-21
910.32311	-2.5484E-20
910.32324	-5.3184E-20
910.32338	-7.0912E-20
910.32351	-7.8668E-20
910.32365	-7.6452E-20
910.32378	-6.648E-20
910.32392	-5.3184E-20
910.32405	-3.9888E-20
910.32419	-2.6592E-20
910.32432	-1.662E-20
910.32445	-8.864E-21
910.32459	-2.216E-21
910.32472	3.324E-21
910.32486	1.108E-20
910.32499	1.8836E-20
910.32513	2.9916E-20
910.32526	4.432E-20
910.3254	5.9832E-20
910.32553	7.8668E-20
910.32567	9.8612E-20
910.3258	1.18556E-19
910.32593	1.34068E-19
910.32607	1.4404E-19
910.3262	1.4404E-19
910.32634	1.3296E-19
910.32647	1.09692E-19
910.32661	7.8668E-20
910.32674	4.0996E-20
910.32688	4.432E-21
910.32701	-2.77E-20
910.32714	-4.986E-20
910.32728	-6.2048E-20
910.32741	-6.3156E-20
910.32755	-5.8724E-20
910.32768	-5.0968E-20
910.32782	-4.432E-20
910.32795	-4.2104E-20
910.32809	-4.432E-20
910.32822	-4.7644E-20
910.32836	-5.0968E-20
910.32849	-4.8752E-20
910.32862	-3.878E-20
910.32876	-1.9944E-20
910.32889	6.648E-21
910.32903	3.5456E-20
910.32916	6.2048E-20
910.3293	8.0884E-20
910.32943	8.7532E-20
910.32957	8.1992E-20
910.3297	6.5372E-20
910.32984	4.0996E-20
910.32997	1.3296E-20
910.3301	-1.108E-20
910.33024	-2.8808E-20
910.33037	-3.6564E-20
910.33051	-3.6564E-20
910.33064	-2.8808E-20
910.33078	-1.7728E-20
910.33091	-5.54E-21
910.33105	3.324E-21
910.33118	7.756E-21
910.33132	4.432E-21
910.33145	-3.324E-21
910.33158	-1.5512E-20
910.33172	-2.8808E-20
910.33185	-3.7672E-20
910.33199	-3.9888E-20
910.33212	-3.2132E-20
910.33226	-1.4404E-20
910.33239	1.108E-20
910.33253	4.2104E-20
910.33266	7.202E-20
910.33279	9.418E-20
910.33293	1.04152E-19
910.33306	9.8612E-20
910.3332	7.756E-20
910.33333	4.5428E-20
910.33347	6.648E-21
910.3336	-2.9916E-20
910.33374	-5.8724E-20
910.33387	-7.6452E-20
910.33401	-8.0884E-20
910.33414	-7.6452E-20
910.33427	-6.7588E-20
910.33441	-6.094E-20
910.33454	-6.2048E-20
910.33468	-7.0912E-20
910.33481	-8.7532E-20
910.33495	-1.06368E-19
910.33508	-1.20772E-19
910.33522	-1.25204E-19
910.33535	-1.15232E-19
910.33549	-9.0856E-20
910.33562	-5.6508E-20
910.33575	-1.7728E-20
910.33589	1.8836E-20
910.33602	4.6536E-20
910.33616	6.4264E-20
910.33629	6.9804E-20
910.33643	6.7588E-20
910.33656	6.2048E-20
910.3367	5.6508E-20
910.33683	5.3184E-20
910.33696	5.2076E-20
910.3371	5.0968E-20
910.33723	4.8752E-20
910.33737	4.0996E-20
910.3375	2.77E-20
910.33764	1.2188E-20
910.33777	-4.432E-21
910.33791	-1.662E-20
910.33804	-2.216E-20
910.33818	-2.1052E-20
910.33831	-1.3296E-20
910.33844	-5.54E-21
910.33858	-1.108E-21
910.33871	-4.432E-21
910.33885	-1.662E-20
910.33898	-3.5456E-20
910.33912	-5.7616E-20
910.33925	-7.5344E-20
910.33939	-8.6424E-20
910.33952	-8.6424E-20
910.33966	-7.5344E-20
910.33979	-5.8724E-20
910.33992	-3.9888E-20
910.34006	-2.4376E-20
910.34019	-1.5512E-20
910.34033	-1.2188E-20
910.34046	-1.108E-20
910.3406	-9.972E-21
910.34073	-2.216E-21
910.34087	1.2188E-20
910.341	3.324E-20
910.34113	5.54E-20
910.34127	7.3128E-20
910.3414	7.8668E-20
910.34154	7.0912E-20
910.34167	4.8752E-20
910.34181	2.1052E-20
910.34194	-6.648E-21
910.34208	-2.216E-20
910.34221	-2.1052E-20
910.34235	-2.216E-21
910.34248	3.2132E-20
910.34261	6.9804E-20
910.34275	9.972E-20
910.34288	1.09692E-19
910.34302	9.418E-20
910.34315	5.0968E-20
910.34329	-1.108E-20
910.34342	-8.0884E-20
910.34356	-1.42932E-19
910.34369	-1.85036E-19
910.34383	-1.98332E-19
910.34396	-1.80604E-19
910.34409	-1.385E-19
910.34423	-8.0884E-20
910.34436	-2.216E-20
910.3445	2.6592E-20
910.34463	5.7616E-20
910.34477	6.8696E-20
910.3449	6.2048E-20
910.34504	4.3212E-20
910.34517	1.9944E-20
910.34531	1.108E-21
910.34544	-1.108E-20
910.34557	-1.3296E-20
910.34571	-7.756E-21
910.34584	1.108E-21
910.34598	1.108E-20
910.34611	1.8836E-20
910.34625	2.3268E-20
910.34638	2.4376E-20
910.34652	2.4376E-20
910.34665	2.5484E-20
910.34678	2.9916E-20
910.34692	3.878E-20
910.34705	5.2076E-20
910.34719	6.9804E-20
910.34732	8.864E-20
910.34746	1.06368E-19
910.34759	1.20772E-19
910.34773	1.28528E-19
910.34786	1.28528E-19
910.348	1.19664E-19
910.34813	1.01936E-19
910.34826	7.756E-20
910.3484	4.986E-20
910.34853	2.3268E-20
910.34867	-1.108E-21
910.3488	-1.7728E-20
910.34894	-2.5484E-20
910.34907	-2.4376E-20
910.34921	-1.5512E-20
910.34934	-1.108E-21
910.34948	1.5512E-20
910.34961	3.324E-20
910.34974	4.7644E-20
910.34988	6.094E-20
910.35001	7.0912E-20
910.35015	7.8668E-20
910.35028	8.4208E-20
910.35042	8.7532E-20
910.35055	8.864E-20
910.35069	8.5316E-20
910.35082	7.8668E-20
910.35095	6.8696E-20
910.35109	5.6508E-20
910.35122	4.3212E-20
910.35136	3.2132E-20
910.35149	2.4376E-20
910.35163	2.216E-20
910.35176	2.216E-20
910.3519	2.4376E-20
910.35203	2.5484E-20
910.35217	2.4376E-20
910.3523	1.7728E-20
910.35243	9.972E-21
910.35257	1.108E-21
910.3527	-3.324E-21
910.35284	-1.108E-21
910.35297	1.108E-20
910.35311	3.1024E-20
910.35324	5.6508E-20
910.35338	8.1992E-20
910.35351	1.01936E-19
910.35365	1.11908E-19
910.35378	1.108E-19
910.35391	9.8612E-20
910.35405	7.9776E-20
910.35418	5.8724E-20
910.35432	4.0996E-20
910.35445	2.9916E-20
910.35459	2.6592E-20
910.35472	2.8808E-20
910.35486	3.4348E-20
910.35499	3.9888E-20
910.35512	4.2104E-20
910.35526	4.2104E-20
910.35539	4.0996E-20
910.35553	4.2104E-20
910.35566	4.8752E-20
910.3558	6.094E-20
910.35593	7.9776E-20
910.35607	9.972E-20
910.3562	1.1634E-19
910.35634	1.24096E-19
910.35647	1.18556E-19
910.3566	9.972E-20
910.35674	6.9804E-20
910.35687	3.324E-20
910.35701	-2.216E-21
910.35714	-2.8808E-20
910.35728	-4.3212E-20
910.35741	-4.2104E-20
910.35755	-2.8808E-20
910.35768	-6.648E-21
910.35782	1.8836E-20
910.35795	4.2104E-20
910.35808	5.7616E-20
910.35822	6.648E-20
910.35835	6.648E-20
910.35849	5.9832E-20
910.35862	4.986E-20
910.35876	3.7672E-20
910.35889	2.4376E-20
910.35903	1.108E-20
910.35916	-2.216E-21
910.3593	-1.7728E-20
910.35943	-3.324E-20
910.35956	-4.8752E-20
910.3597	-6.4264E-20
910.35983	-7.6452E-20
910.35997	-8.5316E-20
910.3601	-8.864E-20
910.36024	-8.6424E-20
910.36037	-8.0884E-20
910.36051	-6.9804E-20
910.36064	-5.6508E-20
910.36077	-3.9888E-20
910.36091	-2.216E-20
910.36104	-5.54E-21
910.36118	9.972E-21
910.36131	2.3268E-20
910.36145	3.1024E-20
910.36158	3.4348E-20
910.36172	3.324E-20
910.36185	2.77E-20
910.36199	1.9944E-20
910.36212	1.2188E-20
910.36225	7.756E-21
910.36239	5.54E-21
910.36252	5.54E-21
910.36266	4.432E-21
910.36279	1.108E-21
910.36293	-9.972E-21
910.36306	-2.77E-20
910.3632	-5.2076E-20
910.36333	-7.8668E-20
910.36347	-1.03044E-19
910.3636	-1.19664E-19
910.36373	-1.22988E-19
910.36387	-1.13016E-19
910.364	-9.0856E-20
910.36414	-6.094E-20
910.36427	-3.1024E-20
910.36441	-8.864E-21
910.36454	1.108E-21
910.36468	-4.432E-21
910.36481	-2.216E-20
910.36494	-4.986E-20
910.36508	-7.756E-20
910.36521	-1.00828E-19
910.36535	-1.11908E-19
910.36548	-1.08584E-19
910.36562	-9.3072E-20
910.36575	-6.7588E-20
910.36589	-3.878E-20
910.36602	-9.972E-21
910.36616	1.2188E-20
910.36629	2.77E-20
910.36642	3.4348E-20
910.36656	3.4348E-20
910.36669	2.8808E-20
910.36683	2.1052E-20
910.36696	1.2188E-20
910.3671	3.324E-21
910.36723	-5.54E-21
910.36737	-1.2188E-20
910.3675	-1.7728E-20
910.36764	-2.1052E-20
910.36777	-2.216E-20
910.3679	-2.1052E-20
910.36804	-1.7728E-20
910.36817	-1.108E-20
910.36831	-2.216E-21
910.36844	7.756E-21
910.36858	1.7728E-20
910.36871	2.8808E-20
910.36885	3.878E-20
910.36898	4.7644E-20
910.36911	5.3184E-20
910.36925	5.4292E-20
910.36938	5.0968E-20
910.36952	3.9888E-20
910.36965	2.3268E-20
910.36979	2.216E-21
910.36992	-1.9944E-20
910.37006	-3.7672E-20
910.37019	-4.8752E-20
910.37033	-5.0968E-20
910.37046	-4.0996E-20
910.37059	-2.4376E-20
910.37073	-5.54E-21
910.37086	8.864E-21
910.371	1.4404E-20
910.37113	7.756E-21
910.37127	-9.972E-21
910.3714	-3.4348E-20
910.37154	-5.6508E-20
910.37167	-6.8696E-20
910.37181	-6.4264E-20
910.37194	-4.0996E-20
910.37207	-2.216E-21
910.37221	4.432E-20
910.37234	8.6424E-20
910.37248	1.13016E-19
910.37261	1.1634E-19
910.37275	9.5288E-20
910.37288	5.3184E-20
910.37302	2.216E-21
910.37315	-4.6536E-20
910.37329	-7.9776E-20
910.37342	-8.9748E-20
910.37355	-7.6452E-20
910.37369	-4.2104E-20
910.37382	0
910.37396	4.0996E-20
910.37409	6.7588E-20
910.37423	7.4236E-20
910.37436	5.9832E-20
910.3745	2.9916E-20
910.37463	-7.756E-21
910.37476	-4.3212E-20
910.3749	-6.8696E-20
910.37503	-7.9776E-20
910.37517	-7.756E-20
910.3753	-6.648E-20
910.37544	-5.0968E-20
910.37557	-3.6564E-20
910.37571	-2.8808E-20
910.37584	-2.6592E-20
910.37598	-2.77E-20
910.37611	-2.77E-20
910.37624	-2.3268E-20
910.37638	-9.972E-21
910.37651	9.972E-21
910.37665	3.6564E-20
910.37678	6.3156E-20
910.37692	8.5316E-20
910.37705	9.8612E-20
910.37719	1.03044E-19
910.37732	9.6396E-20
910.37746	8.31E-20
910.37759	6.7588E-20
910.37772	5.3184E-20
910.37786	4.432E-20
910.37799	3.9888E-20
[truncated: 595,834 more rows]
