# Supplementary material for: Nitrogen-Broadening Parameters for Atmospheric Spectra Modelling of the ν3 Band of SF6
Source: Molecules. 2022 Jan 19;27(3):646. doi: 10.3390/molecules27030646 (PMC8838927; doi:10.3390/molecules27030646)
Supplement: Supplementary file 1 [file molecules-27-00646-s001.zip › P297K 50mb.dat]

910.10947	7.0024376E-17
910.11001	7.0025484E-17
910.11055	7.0024376E-17
910.11109	7.0023268E-17
910.11163	7.0021052E-17
910.11216	7.0018836E-17
910.1127	7.0017728E-17
910.11324	7.001662E-17
910.11378	7.001662E-17
910.11432	7.0017728E-17
910.11485	7.0017728E-17
910.11539	7.0017728E-17
910.11593	7.001662E-17
910.11647	7.0015512E-17
910.11701	7.0013296E-17
910.11755	7.001108E-17
910.11808	7.0008864E-17
910.11862	7.0007756E-17
910.11916	7.0007756E-17
910.1197	7.0007756E-17
910.12024	7.0009972E-17
910.12077	7.0012188E-17
910.12131	7.0013296E-17
910.12185	7.0014404E-17
910.12239	7.0013296E-17
910.12293	7.0009972E-17
910.12346	7.000554E-17
910.124	7E-17
910.12454	6.9995568E-17
910.12508	6.9993352E-17
910.12562	6.9993352E-17
910.12615	6.9997784E-17
910.12669	7.0006648E-17
910.12723	7.0018836E-17
910.12777	7.003324E-17
910.12831	7.0048752E-17
910.12884	7.0063156E-17
910.12938	7.0074236E-17
910.12992	7.0081992E-17
910.13046	7.0085316E-17
910.131	7.00831E-17
910.13154	7.0076452E-17
910.13207	7.0067588E-17
910.13261	7.0057616E-17
910.13315	7.0048752E-17
910.13369	7.0040996E-17
910.13423	7.0036564E-17
910.13476	7.0036564E-17
910.1353	7.0039888E-17
910.13584	7.0046536E-17
910.13638	7.00554E-17
910.13692	7.0065372E-17
910.13745	7.0074236E-17
910.13799	7.0080884E-17
910.13853	7.0086424E-17
910.13907	7.008864E-17
910.13961	7.008864E-17
910.14014	7.0086424E-17
910.14068	7.00831E-17
910.14122	7.0078668E-17
910.14176	7.0073128E-17
910.1423	7.0067588E-17
910.14283	7.0062048E-17
910.14337	7.00554E-17
910.14391	7.0047644E-17
910.14445	7.0039888E-17
910.14499	7.0031024E-17
910.14553	7.002216E-17
910.14606	7.0014404E-17
910.1466	7.0006648E-17
910.14714	7.0001108E-17
910.14768	6.9997784E-17
910.14822	6.9996676E-17
910.14875	6.9997784E-17
910.14929	7.0001108E-17
910.14983	7.000554E-17
910.15037	7.0009972E-17
910.15091	7.0013296E-17
910.15144	7.0015512E-17
910.15198	7.0014404E-17
910.15252	7.001108E-17
910.15306	7.0004432E-17
910.1536	6.9997784E-17
910.15413	6.9990028E-17
910.15467	6.9984488E-17
910.15521	6.9980056E-17
910.15575	6.9978948E-17
910.15629	6.9982272E-17
910.15682	6.998892E-17
910.15736	6.9997784E-17
910.1579	7.0008864E-17
910.15844	7.0019944E-17
910.15898	7.0029916E-17
910.15952	7.0037672E-17
910.16005	7.0042104E-17
910.16059	7.004432E-17
910.16113	7.0043212E-17
910.16167	7.0039888E-17
910.16221	7.0034348E-17
910.16274	7.0029916E-17
910.16328	7.0026592E-17
910.16382	7.0024376E-17
910.16436	7.0025484E-17
910.1649	7.00277E-17
910.16543	7.003324E-17
910.16597	7.003878E-17
910.16651	7.0046536E-17
910.16705	7.0053184E-17
910.16759	7.0059832E-17
910.16812	7.0065372E-17
910.16866	7.0069804E-17
910.1692	7.0074236E-17
910.16974	7.007756E-17
910.17028	7.0079776E-17
910.17081	7.00831E-17
910.17135	7.0084208E-17
910.17189	7.0084208E-17
910.17243	7.00831E-17
910.17297	7.0078668E-17
910.17351	7.0070912E-17
910.17404	7.006094E-17
910.17458	7.0048752E-17
910.17512	7.0035456E-17
910.17566	7.002216E-17
910.1762	7.001108E-17
910.17673	7.0003324E-17
910.17727	7.0001108E-17
910.17781	7.0003324E-17
910.17835	7.001108E-17
910.17889	7.002216E-17
910.17942	7.0035456E-17
910.17996	7.004986E-17
910.1805	7.0063156E-17
910.18104	7.0073128E-17
910.18158	7.0078668E-17
910.18211	7.0079776E-17
910.18265	7.007756E-17
910.18319	7.0073128E-17
910.18373	7.0068696E-17
910.18427	7.0064264E-17
910.1848	7.0062048E-17
910.18534	7.0063156E-17
910.18588	7.0067588E-17
910.18642	7.0074236E-17
910.18696	7.0081992E-17
910.1875	7.008864E-17
910.18803	7.0093072E-17
910.18857	7.009418E-17
910.18911	7.0091964E-17
910.18965	7.0085316E-17
910.19019	7.0075344E-17
910.19072	7.0065372E-17
910.19126	7.0054292E-17
910.1918	7.0046536E-17
910.19234	7.0042104E-17
910.19288	7.0040996E-17
910.19341	7.004432E-17
910.19395	7.0052076E-17
910.19449	7.006094E-17
910.19503	7.007202E-17
910.19557	7.00831E-17
910.1961	7.0093072E-17
910.19664	7.0100828E-17
910.19718	7.0106368E-17
910.19772	7.01108E-17
910.19826	7.0114124E-17
910.19879	7.011634E-17
910.19933	7.011634E-17
910.19987	7.011634E-17
910.20041	7.011634E-17
910.20095	7.0113016E-17
910.20149	7.0108584E-17
910.20202	7.0103044E-17
910.20256	7.009418E-17
910.2031	7.0084208E-17
910.20364	7.0073128E-17
910.20418	7.0063156E-17
910.20471	7.0053184E-17
910.20525	7.0045428E-17
910.20579	7.0040996E-17
910.20633	7.0039888E-17
910.20687	7.0040996E-17
910.2074	7.0043212E-17
910.20794	7.0047644E-17
910.20848	7.0052076E-17
910.20902	7.0056508E-17
910.20956	7.0058724E-17
910.21009	7.0059832E-17
910.21063	7.0059832E-17
910.21117	7.0058724E-17
910.21171	7.0057616E-17
910.21225	7.0057616E-17
910.21278	7.0056508E-17
910.21332	7.0057616E-17
910.21386	7.0057616E-17
910.2144	7.0056508E-17
910.21494	7.0053184E-17
910.21548	7.0048752E-17
910.21601	7.0042104E-17
910.21655	7.003324E-17
910.21709	7.0023268E-17
910.21763	7.0013296E-17
910.21817	7.0004432E-17
910.2187	6.9996676E-17
910.21924	6.9993352E-17
910.21978	6.9993352E-17
910.22032	6.9995568E-17
910.22086	7E-17
910.22139	7.0004432E-17
910.22193	7.0008864E-17
910.22247	7.0012188E-17
910.22301	7.0012188E-17
910.22355	7.0008864E-17
910.22408	7.0003324E-17
910.22462	6.9995568E-17
910.22516	6.9986704E-17
910.2257	6.9978948E-17
910.22624	6.99723E-17
910.22677	6.9967868E-17
910.22731	6.996676E-17
910.22785	6.9967868E-17
910.22839	6.99723E-17
910.22893	6.9976732E-17
910.22947	6.998338E-17
910.23	6.998892E-17
910.23054	6.999446E-17
910.23108	7E-17
910.23162	7.0003324E-17
910.23216	7.0006648E-17
910.23269	7.0009972E-17
910.23323	7.0012188E-17
910.23377	7.0013296E-17
910.23431	7.0014404E-17
910.23485	7.0012188E-17
910.23538	7.0008864E-17
910.23592	7.0004432E-17
910.23646	6.9996676E-17
910.237	6.998892E-17
910.23754	6.9981164E-17
910.23807	6.9973408E-17
910.23861	6.9967868E-17
910.23915	6.9964544E-17
910.23969	6.9965652E-17
910.24023	6.9970084E-17
910.24076	6.9976732E-17
910.2413	6.9984488E-17
910.24184	6.999446E-17
910.24238	7.0003324E-17
910.24292	7.001108E-17
910.24346	7.0017728E-17
910.24399	7.002216E-17
910.24453	7.0024376E-17
910.24507	7.0025484E-17
910.24561	7.0025484E-17
910.24615	7.0026592E-17
910.24668	7.00277E-17
910.24722	7.0029916E-17
910.24776	7.003324E-17
910.2483	7.0036564E-17
910.24884	7.0040996E-17
910.24937	7.004432E-17
910.24991	7.0046536E-17
910.25045	7.0046536E-17
910.25099	7.0046536E-17
910.25153	7.0045428E-17
910.25206	7.004432E-17
910.2526	7.0042104E-17
910.25314	7.0040996E-17
910.25368	7.0039888E-17
910.25422	7.003878E-17
910.25475	7.003878E-17
910.25529	7.003878E-17
910.25583	7.003878E-17
910.25637	7.0037672E-17
910.25691	7.0036564E-17
910.25745	7.0035456E-17
910.25798	7.0035456E-17
910.25852	7.0036564E-17
910.25906	7.003878E-17
910.2596	7.0042104E-17
910.26014	7.0047644E-17
910.26067	7.00554E-17
910.26121	7.0063156E-17
910.26175	7.007202E-17
910.26229	7.0079776E-17
910.26283	7.008864E-17
910.26336	7.0095288E-17
910.2639	7.0100828E-17
910.26444	7.0106368E-17
910.26498	7.0111908E-17
910.26552	7.011634E-17
910.26605	7.0119664E-17
910.26659	7.0122988E-17
910.26713	7.0124096E-17
910.26767	7.0122988E-17
910.26821	7.0117448E-17
910.26874	7.0109692E-17
910.26928	7.0097504E-17
910.26982	7.0081992E-17
910.27036	7.0065372E-17
910.2709	7.004986E-17
910.27144	7.0035456E-17
910.27197	7.0025484E-17
910.27251	7.0021052E-17
910.27305	7.0023268E-17
910.27359	7.0031024E-17
910.27413	7.0043212E-17
910.27466	7.0057616E-17
910.2752	7.007202E-17
910.27574	7.0084208E-17
910.27628	7.0091964E-17
910.27682	7.009418E-17
910.27735	7.0089748E-17
910.27789	7.0081992E-17
910.27843	7.0070912E-17
910.27897	7.0058724E-17
910.27951	7.0048752E-17
910.28004	7.0043212E-17
910.28058	7.0042104E-17
910.28112	7.0047644E-17
910.28166	7.0058724E-17
910.2822	7.007202E-17
910.28273	7.0086424E-17
910.28327	7.0100828E-17
910.28381	7.01108E-17
910.28435	7.0115232E-17
910.28489	7.0115232E-17
910.28543	7.0108584E-17
910.28596	7.0096396E-17
910.2865	7.0081992E-17
910.28704	7.0065372E-17
910.28758	7.0048752E-17
910.28812	7.0035456E-17
910.28865	7.0025484E-17
910.28919	7.0018836E-17
910.28973	7.0017728E-17
910.29027	7.0019944E-17
910.29081	7.0024376E-17
910.29134	7.0032132E-17
910.29188	7.0039888E-17
910.29242	7.0047644E-17
910.29296	7.0054292E-17
910.2935	7.0058724E-17
910.29403	7.006094E-17
910.29457	7.0059832E-17
910.29511	7.00554E-17
910.29565	7.0048752E-17
910.29619	7.0040996E-17
910.29672	7.0032132E-17
910.29726	7.0023268E-17
910.2978	7.0015512E-17
910.29834	7.001108E-17
910.29888	7.0008864E-17
910.29942	7.0012188E-17
910.29995	7.0017728E-17
910.30049	7.0026592E-17
910.30103	7.0036564E-17
910.30157	7.0046536E-17
910.30211	7.0056508E-17
910.30264	7.0063156E-17
910.30318	7.0065372E-17
910.30372	7.0064264E-17
910.30426	7.0059832E-17
910.3048	7.0053184E-17
910.30533	7.0045428E-17
910.30587	7.0036564E-17
910.30641	7.0029916E-17
910.30695	7.0025484E-17
910.30749	7.0023268E-17
910.30802	7.0024376E-17
910.30856	7.00277E-17
910.3091	7.0031024E-17
910.30964	7.0034348E-17
910.31018	7.0036564E-17
910.31071	7.0036564E-17
910.31125	7.0034348E-17
910.31179	7.0031024E-17
910.31233	7.00277E-17
910.31287	7.0023268E-17
910.31341	7.0019944E-17
910.31394	7.0018836E-17
910.31448	7.0019944E-17
910.31502	7.002216E-17
910.31556	7.00277E-17
910.3161	7.003324E-17
910.31663	7.0039888E-17
910.31717	7.0045428E-17
910.31771	7.0048752E-17
910.31825	7.0052076E-17
910.31879	7.0052076E-17
910.31932	7.0050968E-17
910.31986	7.0048752E-17
910.3204	7.0046536E-17
910.32094	7.0043212E-17
910.32148	7.0039888E-17
910.32201	7.003878E-17
910.32255	7.0036564E-17
910.32309	7.0036564E-17
910.32363	7.0036564E-17
910.32417	7.0037672E-17
910.3247	7.003878E-17
910.32524	7.0039888E-17
910.32578	7.0040996E-17
910.32632	7.0043212E-17
910.32686	7.004432E-17
910.3274	7.004432E-17
910.32793	7.004432E-17
910.32847	7.0043212E-17
910.32901	7.0042104E-17
910.32955	7.003878E-17
910.33009	7.0036564E-17
910.33062	7.003324E-17
910.33116	7.0031024E-17
910.3317	7.0029916E-17
910.33224	7.0031024E-17
910.33278	7.0034348E-17
910.33331	7.003878E-17
910.33385	7.0045428E-17
910.33439	7.0053184E-17
910.33493	7.006094E-17
910.33547	7.0068696E-17
910.336	7.0075344E-17
910.33654	7.0078668E-17
910.33708	7.0081992E-17
910.33762	7.00831E-17
910.33816	7.0084208E-17
910.33869	7.0085316E-17
910.33923	7.0086424E-17
910.33977	7.0087532E-17
910.34031	7.0089748E-17
910.34085	7.0091964E-17
910.34139	7.0093072E-17
910.34192	7.0093072E-17
910.34246	7.0089748E-17
910.343	7.0084208E-17
910.34354	7.0075344E-17
910.34408	7.0065372E-17
910.34461	7.0054292E-17
910.34515	7.004432E-17
910.34569	7.0035456E-17
910.34623	7.0031024E-17
910.34677	7.0029916E-17
910.3473	7.0032132E-17
910.34784	7.0036564E-17
910.34838	7.0042104E-17
910.34892	7.0046536E-17
910.34946	7.0047644E-17
910.34999	7.0045428E-17
910.35053	7.0039888E-17
910.35107	7.0031024E-17
910.35161	7.0019944E-17
910.35215	7.0009972E-17
910.35268	7.0001108E-17
910.35322	6.9996676E-17
910.35376	6.9997784E-17
910.3543	7.0003324E-17
910.35484	7.0013296E-17
910.35538	7.0025484E-17
910.35591	7.0037672E-17
910.35645	7.0047644E-17
910.35699	7.0052076E-17
910.35753	7.0052076E-17
910.35807	7.0046536E-17
910.3586	7.0036564E-17
910.35914	7.0023268E-17
910.35968	7.0008864E-17
910.36022	6.9997784E-17
910.36076	6.9990028E-17
910.36129	6.9987812E-17
910.36183	6.9991136E-17
910.36237	6.9998892E-17
910.36291	7.0008864E-17
910.36345	7.0019944E-17
910.36398	7.0028808E-17
910.36452	7.0035456E-17
910.36506	7.0037672E-17
910.3656	7.0035456E-17
910.36614	7.0028808E-17
910.36667	7.0019944E-17
910.36721	7.001108E-17
910.36775	7.0002216E-17
910.36829	6.9995568E-17
910.36883	6.9992244E-17
910.36937	6.9991136E-17
910.3699	6.9992244E-17
910.37044	6.999446E-17
910.37098	6.9996676E-17
910.37152	6.9996676E-17
910.37206	6.9995568E-17
910.37259	6.9991136E-17
910.37313	6.9985596E-17
910.37367	6.9980056E-17
910.37421	6.9973408E-17
910.37475	6.9968976E-17
910.37528	6.996676E-17
910.37582	6.9967868E-17
910.37636	6.9973408E-17
910.3769	6.9982272E-17
910.37744	6.9992244E-17
910.37797	7.0004432E-17
910.37851	7.001662E-17
910.37905	7.00277E-17
910.37959	7.0036564E-17
910.38013	7.0042104E-17
910.38066	7.0046536E-17
910.3812	7.0047644E-17
910.38174	7.0046536E-17
910.38228	7.0045428E-17
910.38282	7.0043212E-17
910.38336	7.0042104E-17
910.38389	7.0042104E-17
910.38443	7.0042104E-17
910.38497	7.004432E-17
910.38551	7.0046536E-17
910.38605	7.004986E-17
910.38658	7.0052076E-17
910.38712	7.0054292E-17
910.38766	7.0054292E-17
910.3882	7.0053184E-17
910.38874	7.004986E-17
910.38927	7.0046536E-17
910.38981	7.0042104E-17
910.39035	7.0037672E-17
910.39089	7.0035456E-17
910.39143	7.0035456E-17
910.39196	7.003878E-17
910.3925	7.004432E-17
910.39304	7.0053184E-17
910.39358	7.0064264E-17
910.39412	7.0075344E-17
910.39465	7.0085316E-17
910.39519	7.0091964E-17
910.39573	7.0095288E-17
910.39627	7.009418E-17
910.39681	7.008864E-17
910.39735	7.0079776E-17
910.39788	7.0069804E-17
910.39842	7.0058724E-17
910.39896	7.004986E-17
910.3995	7.0043212E-17
910.40004	7.0042104E-17
910.40057	7.004432E-17
910.40111	7.004986E-17
910.40165	7.0057616E-17
910.40219	7.0065372E-17
910.40273	7.007202E-17
910.40326	7.0074236E-17
910.4038	7.007202E-17
910.40434	7.0065372E-17
910.40488	7.0056508E-17
910.40542	7.0045428E-17
910.40595	7.0035456E-17
910.40649	7.00277E-17
910.40703	7.0024376E-17
910.40757	7.0026592E-17
910.40811	7.0035456E-17
910.40864	7.0047644E-17
910.40918	7.0063156E-17
910.40972	7.0078668E-17
910.41026	7.0093072E-17
910.4108	7.0104152E-17
910.41134	7.0109692E-17
910.41187	7.01108E-17
910.41241	7.0107476E-17
910.41295	7.0101936E-17
910.41349	7.009418E-17
910.41403	7.0086424E-17
910.41456	7.0079776E-17
910.4151	7.0075344E-17
910.41564	7.007202E-17
910.41618	7.0069804E-17
910.41672	7.0067588E-17
910.41725	7.0064264E-17
910.41779	7.0059832E-17
910.41833	7.0052076E-17
910.41887	7.0043212E-17
910.41941	7.003324E-17
910.41994	7.0025484E-17
910.42048	7.0019944E-17
910.42102	7.0018836E-17
910.42156	7.002216E-17
910.4221	7.0029916E-17
910.42263	7.0040996E-17
910.42317	7.0054292E-17
910.42371	7.006648E-17
910.42425	7.0076452E-17
910.42479	7.0081992E-17
910.42533	7.0081992E-17
910.42586	7.0076452E-17
910.4264	7.0065372E-17
910.42694	7.0052076E-17
910.42748	7.0037672E-17
910.42802	7.0025484E-17
910.42855	7.0015512E-17
910.42909	7.001108E-17
910.42963	7.0012188E-17
910.43017	7.0017728E-17
910.43071	7.00277E-17
910.43124	7.003878E-17
910.43178	7.0048752E-17
910.43232	7.0057616E-17
910.43286	7.0062048E-17
910.4334	7.006094E-17
910.43393	7.0056508E-17
910.43447	7.0047644E-17
910.43501	7.0035456E-17
910.43555	7.0021052E-17
910.43609	7.0007756E-17
910.43662	6.999446E-17
910.43716	6.998338E-17
910.4377	6.9975624E-17
910.43824	6.9968976E-17
910.43878	6.9965652E-17
910.43932	6.9962328E-17
910.43985	6.996122E-17
910.44039	6.9960112E-17
910.44093	6.9960112E-17
910.44147	6.9959004E-17
910.44201	6.9959004E-17
910.44254	6.9960112E-17
910.44308	6.996122E-17
910.44362	6.9964544E-17
910.44416	6.9968976E-17
910.4447	6.9974516E-17
910.44523	6.9980056E-17
910.44577	6.9986704E-17
910.44631	6.9993352E-17
910.44685	6.9998892E-17
910.44739	7.0002216E-17
910.44792	7.0004432E-17
910.44846	7.0004432E-17
910.449	7.0003324E-17
910.44954	7E-17
910.45008	6.9995568E-17
910.45061	6.9992244E-17
910.45115	6.998892E-17
910.45169	6.9986704E-17
910.45223	6.9986704E-17
910.45277	6.998892E-17
910.45331	6.9993352E-17
910.45384	7E-17
910.45438	7.000554E-17
910.45492	7.0012188E-17
910.45546	7.0017728E-17
910.456	7.0019944E-17
910.45653	7.0021052E-17
910.45707	7.0021052E-17
910.45761	7.0018836E-17
910.45815	7.0015512E-17
910.45869	7.0014404E-17
910.45922	7.0014404E-17
910.45976	7.001662E-17
910.4603	7.002216E-17
910.46084	7.0028808E-17
910.46138	7.0037672E-17
910.46191	7.0047644E-17
910.46245	7.0056508E-17
910.46299	7.0062048E-17
910.46353	7.0064264E-17
910.46407	7.0063156E-17
910.4646	7.0057616E-17
910.46514	7.004986E-17
910.46568	7.0040996E-17
910.46622	7.003324E-17
910.46676	7.00277E-17
910.4673	7.0026592E-17
910.46783	7.0031024E-17
910.46837	7.0039888E-17
910.46891	7.0053184E-17
910.46945	7.0067588E-17
910.46999	7.00831E-17
910.47052	7.0095288E-17
910.47106	7.0104152E-17
910.4716	7.0106368E-17
910.47214	7.0103044E-17
910.47268	7.0095288E-17
910.47321	7.00831E-17
910.47375	7.0068696E-17
910.47429	7.0054292E-17
910.47483	7.0042104E-17
910.47537	7.0035456E-17
910.4759	7.0032132E-17
910.47644	7.0034348E-17
910.47698	7.0039888E-17
910.47752	7.0048752E-17
910.47806	7.0057616E-17
910.47859	7.0065372E-17
910.47913	7.0069804E-17
910.47967	7.0069804E-17
910.48021	7.0065372E-17
910.48075	7.0057616E-17
910.48129	7.0047644E-17
910.48182	7.0035456E-17
910.48236	7.0025484E-17
910.4829	7.001662E-17
910.48344	7.001108E-17
910.48398	7.0009972E-17
910.48451	7.0012188E-17
910.48505	7.0017728E-17
910.48559	7.0025484E-17
910.48613	7.0034348E-17
910.48667	7.0040996E-17
910.4872	7.0046536E-17
910.48774	7.0047644E-17
910.48828	7.004432E-17
910.48882	7.0037672E-17
910.48936	7.00277E-17
910.48989	7.001662E-17
910.49043	7.0003324E-17
910.49097	6.9992244E-17
910.49151	6.9982272E-17
910.49205	6.997784E-17
910.49258	6.9976732E-17
910.49312	6.9982272E-17
910.49366	6.9992244E-17
910.4942	7.000554E-17
910.49474	7.002216E-17
910.49528	7.003878E-17
910.49581	7.0054292E-17
910.49635	7.0067588E-17
910.49689	7.0076452E-17
910.49743	7.0079776E-17
910.49797	7.007756E-17
910.4985	7.0068696E-17
910.49904	7.0056508E-17
910.49958	7.0042104E-17
910.50012	7.0025484E-17
910.50066	7.0008864E-17
910.50119	6.9995568E-17
910.50173	6.9985596E-17
910.50227	6.9981164E-17
910.50281	6.9981164E-17
910.50335	6.9984488E-17
910.50388	6.9992244E-17
910.50442	7.0002216E-17
910.50496	7.0013296E-17
910.5055	7.0023268E-17
910.50604	7.0031024E-17
910.50657	7.0035456E-17
910.50711	7.0036564E-17
910.50765	7.0035456E-17
910.50819	7.0031024E-17
910.50873	7.0024376E-17
910.50927	7.0018836E-17
910.5098	7.0013296E-17
910.51034	7.001108E-17
910.51088	7.0012188E-17
910.51142	7.0015512E-17
910.51196	7.0023268E-17
910.51249	7.003324E-17
910.51303	7.004432E-17
910.51357	7.00554E-17
910.51411	7.0065372E-17
910.51465	7.0070912E-17
910.51518	7.0073128E-17
910.51572	7.0069804E-17
910.51626	7.0062048E-17
910.5168	7.0052076E-17
910.51734	7.003878E-17
910.51787	7.0025484E-17
910.51841	7.0014404E-17
910.51895	7.0006648E-17
910.51949	7.0002216E-17
910.52003	7.0002216E-17
910.52056	7.0006648E-17
910.5211	7.0013296E-17
910.52164	7.002216E-17
910.52218	7.0031024E-17
910.52272	7.0037672E-17
910.52326	7.0040996E-17
910.52379	7.0040996E-17
910.52433	7.0036564E-17
910.52487	7.0029916E-17
910.52541	7.002216E-17
910.52595	7.0013296E-17
910.52648	7.0006648E-17
910.52702	7.0001108E-17
910.52756	6.9997784E-17
910.5281	6.9997784E-17
910.52864	7E-17
910.52917	7.0003324E-17
910.52971	7.0006648E-17
910.53025	7.001108E-17
910.53079	7.0014404E-17
910.53133	7.0017728E-17
910.53186	7.0021052E-17
910.5324	7.0024376E-17
910.53294	7.0028808E-17
910.53348	7.0034348E-17
910.53402	7.0040996E-17
910.53455	7.0047644E-17
910.53509	7.0054292E-17
910.53563	7.0059832E-17
910.53617	7.0062048E-17
910.53671	7.0059832E-17
910.53725	7.0054292E-17
910.53778	7.004432E-17
910.53832	7.0031024E-17
910.53886	7.001662E-17
910.5394	7.0002216E-17
910.53994	6.9991136E-17
910.54047	6.9985596E-17
910.54101	6.9985596E-17
910.54155	6.9991136E-17
910.54209	7.0003324E-17
910.54263	7.0018836E-17
910.54316	7.0035456E-17
910.5437	7.0052076E-17
910.54424	7.006648E-17
910.54478	7.0074236E-17
910.54532	7.007756E-17
910.54585	7.0074236E-17
910.54639	7.006648E-17
910.54693	7.00554E-17
910.54747	7.0042104E-17
910.54801	7.0029916E-17
910.54854	7.0019944E-17
910.54908	7.0012188E-17
910.54962	7.0008864E-17
910.55016	7.0009972E-17
910.5507	7.0012188E-17
910.55124	7.001662E-17
910.55177	7.002216E-17
910.55231	7.0026592E-17
910.55285	7.0031024E-17
910.55339	7.0034348E-17
910.55393	7.0037672E-17
910.55446	7.0039888E-17
910.555	7.0042104E-17
910.55554	7.0045428E-17
910.55608	7.0047644E-17
910.55662	7.0050968E-17
910.55715	7.0052076E-17
910.55769	7.0052076E-17
910.55823	7.0050968E-17
910.55877	7.0045428E-17
910.55931	7.0037672E-17
910.55984	7.00277E-17
910.56038	7.0015512E-17
910.56092	7.0003324E-17
910.56146	6.9992244E-17
910.562	6.9981164E-17
910.56253	6.9973408E-17
910.56307	6.9968976E-17
910.56361	6.996676E-17
910.56415	6.9967868E-17
910.56469	6.9971192E-17
910.56523	6.9975624E-17
910.56576	6.9981164E-17
910.5663	6.9985596E-17
910.56684	6.9991136E-17
910.56738	6.9995568E-17
910.56792	6.9998892E-17
910.56845	7.0003324E-17
910.56899	7.0006648E-17
910.56953	7.001108E-17
910.57007	7.0015512E-17
910.57061	7.0019944E-17
910.57114	7.0024376E-17
910.57168	7.00277E-17
910.57222	7.0028808E-17
910.57276	7.0029916E-17
910.5733	7.0028808E-17
910.57383	7.0025484E-17
910.57437	7.002216E-17
910.57491	7.0018836E-17
910.57545	7.0014404E-17
910.57599	7.0012188E-17
910.57652	7.0009972E-17
910.57706	7.0008864E-17
910.5776	7.0009972E-17
910.57814	7.001108E-17
910.57868	7.0013296E-17
910.57922	7.001662E-17
910.57975	7.0019944E-17
910.58029	7.0023268E-17
910.58083	7.0026592E-17
910.58137	7.0029916E-17
910.58191	7.003324E-17
910.58244	7.0036564E-17
910.58298	7.0040996E-17
910.58352	7.004432E-17
910.58406	7.0047644E-17
910.5846	7.004986E-17
910.58513	7.004986E-17
910.58567	7.004986E-17
910.58621	7.0046536E-17
910.58675	7.0040996E-17
910.58729	7.0035456E-17
910.58782	7.0026592E-17
910.58836	7.0018836E-17
910.5889	7.001108E-17
910.58944	7.0004432E-17
910.58998	7.0001108E-17
910.59051	7E-17
910.59105	7.0002216E-17
910.59159	7.0006648E-17
910.59213	7.0014404E-17
910.59267	7.0024376E-17
910.59321	7.0035456E-17
910.59374	7.0045428E-17
910.59428	7.00554E-17
910.59482	7.0063156E-17
910.59536	7.0068696E-17
910.5959	7.007202E-17
910.59643	7.007202E-17
910.59697	7.0070912E-17
910.59751	7.0067588E-17
910.59805	7.0063156E-17
910.59859	7.0058724E-17
910.59912	7.00554E-17
910.59966	7.0052076E-17
910.6002	7.004986E-17
910.60074	7.0047644E-17
910.60128	7.0046536E-17
910.60181	7.0046536E-17
910.60235	7.0045428E-17
910.60289	7.0045428E-17
910.60343	7.004432E-17
910.60397	7.0042104E-17
910.6045	7.0039888E-17
910.60504	7.0037672E-17
910.60558	7.0036564E-17
910.60612	7.0035456E-17
910.60666	7.0035456E-17
910.6072	7.0035456E-17
910.60773	7.0037672E-17
910.60827	7.003878E-17
910.60881	7.0039888E-17
910.60935	7.0039888E-17
910.60989	7.003878E-17
910.61042	7.0036564E-17
910.61096	7.0031024E-17
910.6115	7.0025484E-17
910.61204	7.0017728E-17
910.61258	7.0009972E-17
910.61311	7.0003324E-17
910.61365	6.9998892E-17
910.61419	6.9997784E-17
910.61473	7E-17
910.61527	7.000554E-17
910.6158	7.0014404E-17
910.61634	7.0025484E-17
910.61688	7.0037672E-17
910.61742	7.0048752E-17
910.61796	7.0058724E-17
910.61849	7.0064264E-17
910.61903	7.006648E-17
910.61957	7.0064264E-17
910.62011	7.0057616E-17
910.62065	7.0048752E-17
910.62119	7.0036564E-17
910.62172	7.0024376E-17
910.62226	7.0013296E-17
910.6228	7.0003324E-17
910.62334	6.9996676E-17
910.62388	6.999446E-17
910.62441	6.999446E-17
910.62495	6.9997784E-17
910.62549	7.0002216E-17
910.62603	7.0007756E-17
910.62657	7.0013296E-17
910.6271	7.0018836E-17
910.62764	7.002216E-17
910.62818	7.0023268E-17
910.62872	7.0023268E-17
910.62926	7.0021052E-17
910.62979	7.0018836E-17
910.63033	7.0015512E-17
910.63087	7.0013296E-17
910.63141	7.0012188E-17
910.63195	7.0012188E-17
910.63248	7.0013296E-17
910.63302	7.0015512E-17
910.63356	7.0018836E-17
910.6341	7.0023268E-17
910.63464	7.0026592E-17
910.63518	7.0028808E-17
910.63571	7.0031024E-17
910.63625	7.0031024E-17
910.63679	7.0028808E-17
910.63733	7.0024376E-17
910.63787	7.0019944E-17
910.6384	7.0013296E-17
910.63894	7.0006648E-17
910.63948	6.9998892E-17
910.64002	6.9993352E-17
910.64056	6.998892E-17
910.64109	6.9985596E-17
910.64163	6.9984488E-17
910.64217	6.9985596E-17
910.64271	6.9987812E-17
910.64325	6.9992244E-17
910.64378	6.9996676E-17
910.64432	7.0001108E-17
910.64486	7.0003324E-17
910.6454	7.0004432E-17
910.64594	7.0002216E-17
910.64647	6.9997784E-17
910.64701	6.9992244E-17
910.64755	6.998338E-17
910.64809	6.9975624E-17
910.64863	6.996676E-17
910.64917	6.9960112E-17
910.6497	6.9956788E-17
910.65024	6.995568E-17
910.65078	6.9957896E-17
910.65132	6.9963436E-17
910.65186	6.9971192E-17
910.65239	6.9980056E-17
910.65293	6.9990028E-17
910.65347	6.9998892E-17
910.65401	7.000554E-17
910.65455	7.001108E-17
910.65508	7.0014404E-17
910.65562	7.0015512E-17
910.65616	7.0014404E-17
910.6567	7.0013296E-17
910.65724	7.001108E-17
910.65777	7.0009972E-17
910.65831	7.0009972E-17
910.65885	7.0009972E-17
910.65939	7.001108E-17
910.65993	7.0013296E-17
910.66046	7.0015512E-17
910.661	7.0017728E-17
910.66154	7.0019944E-17
910.66208	7.002216E-17
910.66262	7.0023268E-17
910.66316	7.0025484E-17
910.66369	7.00277E-17
910.66423	7.0028808E-17
910.66477	7.0031024E-17
910.66531	7.0034348E-17
910.66585	7.0035456E-17
910.66638	7.0037672E-17
910.66692	7.0037672E-17
910.66746	7.0036564E-17
910.668	7.0034348E-17
910.66854	7.0032132E-17
910.66907	7.0028808E-17
910.66961	7.0025484E-17
910.67015	7.0024376E-17
910.67069	7.0024376E-17
910.67123	7.00277E-17
910.67176	7.003324E-17
910.6723	7.0039888E-17
910.67284	7.0048752E-17
910.67338	7.0056508E-17
910.67392	7.0064264E-17
910.67445	7.0069804E-17
910.67499	7.007202E-17
910.67553	7.007202E-17
910.67607	7.0069804E-17
910.67661	7.006648E-17
910.67715	7.0062048E-17
910.67768	7.0059832E-17
910.67822	7.0058724E-17
910.67876	7.006094E-17
910.6793	7.0065372E-17
910.67984	7.007202E-17
910.68037	7.0080884E-17
910.68091	7.0089748E-17
910.68145	7.0097504E-17
910.68199	7.0103044E-17
910.68253	7.010526E-17
910.68306	7.0106368E-17
910.6836	7.0103044E-17
910.68414	7.009972E-17
910.68468	7.0095288E-17
910.68522	7.0090856E-17
910.68575	7.008864E-17
910.68629	7.0087532E-17
910.68683	7.008864E-17
910.68737	7.0090856E-17
910.68791	7.009418E-17
910.68844	7.0096396E-17
910.68898	7.0098612E-17
910.68952	7.0097504E-17
910.69006	7.0095288E-17
910.6906	7.0090856E-17
910.69114	7.0085316E-17
910.69167	7.0078668E-17
910.69221	7.007202E-17
910.69275	7.006648E-17
910.69329	7.0062048E-17
910.69383	7.0059832E-17
910.69436	7.0059832E-17
910.6949	7.006094E-17
910.69544	7.0062048E-17
910.69598	7.0064264E-17
910.69652	7.006648E-17
910.69705	7.006648E-17
910.69759	7.0065372E-17
910.69813	7.0063156E-17
910.69867	7.0058724E-17
910.69921	7.0053184E-17
910.69974	7.0045428E-17
910.70028	7.0036564E-17
910.70082	7.0026592E-17
910.70136	7.001662E-17
910.7019	7.0007756E-17
910.70243	6.9998892E-17
910.70297	6.9992244E-17
910.70351	6.998892E-17
910.70405	6.9986704E-17
910.70459	6.998892E-17
910.70513	6.9993352E-17
910.70566	7E-17
910.7062	7.0007756E-17
910.70674	7.0015512E-17
910.70728	7.002216E-17
910.70782	7.0025484E-17
910.70835	7.0026592E-17
910.70889	7.0023268E-17
910.70943	7.0017728E-17
910.70997	7.0008864E-17
910.71051	7.0001108E-17
910.71104	6.999446E-17
910.71158	6.998892E-17
910.71212	6.998892E-17
910.71266	6.9991136E-17
910.7132	6.9996676E-17
910.71373	7.0004432E-17
910.71427	7.0012188E-17
910.71481	7.0018836E-17
910.71535	7.002216E-17
910.71589	7.002216E-17
910.71642	7.0017728E-17
910.71696	7.0008864E-17
910.7175	6.9998892E-17
910.71804	6.998892E-17
910.71858	6.9981164E-17
910.71912	6.9975624E-17
910.71965	6.9974516E-17
910.72019	6.997784E-17
910.72073	6.9985596E-17
910.72127	6.9995568E-17
910.72181	7.000554E-17
910.72234	7.0014404E-17
910.72288	7.0021052E-17
910.72342	7.0024376E-17
910.72396	7.0024376E-17
910.7245	7.0021052E-17
910.72503	7.0017728E-17
910.72557	7.0014404E-17
910.72611	7.0014404E-17
910.72665	7.001662E-17
910.72719	7.002216E-17
910.72772	7.0031024E-17
910.72826	7.0040996E-17
910.7288	7.0052076E-17
910.72934	7.0059832E-17
910.72988	7.0065372E-17
910.73041	7.006648E-17
910.73095	7.0063156E-17
910.73149	7.0056508E-17
910.73203	7.0046536E-17
910.73257	7.0035456E-17
910.73311	7.0024376E-17
910.73364	7.0015512E-17
910.73418	7.001108E-17
910.73472	7.0008864E-17
910.73526	7.0008864E-17
910.7358	7.0012188E-17
910.73633	7.0015512E-17
910.73687	7.0018836E-17
910.73741	7.0021052E-17
910.73795	7.0019944E-17
910.73849	7.0018836E-17
910.73902	7.0014404E-17
910.73956	7.001108E-17
910.7401	7.0006648E-17
910.74064	7.000554E-17
910.74118	7.000554E-17
910.74171	7.0007756E-17
910.74225	7.0013296E-17
910.74279	7.0021052E-17
910.74333	7.0031024E-17
910.74387	7.0040996E-17
910.7444	7.004986E-17
910.74494	7.0058724E-17
910.74548	7.0064264E-17
910.74602	7.0068696E-17
910.74656	7.0069804E-17
910.7471	7.0068696E-17
910.74763	7.0065372E-17
910.74817	7.0059832E-17
910.74871	7.0052076E-17
910.74925	7.004432E-17
910.74979	7.0036564E-17
910.75032	7.0028808E-17
910.75086	7.002216E-17
910.7514	7.0017728E-17
910.75194	7.0014404E-17
910.75248	7.0013296E-17
910.75301	7.0013296E-17
910.75355	7.0015512E-17
910.75409	7.0018836E-17
910.75463	7.0023268E-17
910.75517	7.00277E-17
910.7557	7.0031024E-17
910.75624	7.0035456E-17
910.75678	7.0037672E-17
910.75732	7.0039888E-17
910.75786	7.0040996E-17
910.75839	7.0042104E-17
910.75893	7.0042104E-17
910.75947	7.0040996E-17
910.76001	7.003878E-17
910.76055	7.0036564E-17
910.76109	7.003324E-17
910.76162	7.0028808E-17
910.76216	7.0023268E-17
910.7627	7.0018836E-17
910.76324	7.0014404E-17
910.76378	7.001108E-17
910.76431	7.001108E-17
910.76485	7.0013296E-17
910.76539	7.0017728E-17
910.76593	7.0024376E-17
910.76647	7.003324E-17
910.767	7.0040996E-17
910.76754	7.0048752E-17
910.76808	7.0054292E-17
910.76862	7.0056508E-17
910.76916	7.00554E-17
910.76969	7.0053184E-17
910.77023	7.0048752E-17
910.77077	7.0045428E-17
910.77131	7.0045428E-17
910.77185	7.0047644E-17
910.77238	7.0053184E-17
910.77292	7.0063156E-17
910.77346	7.0074236E-17
910.774	7.0086424E-17
910.77454	7.0096396E-17
910.77508	7.0103044E-17
910.77561	7.0103044E-17
910.77615	7.0098612E-17
910.77669	7.008864E-17
910.77723	7.0075344E-17
910.77777	7.006094E-17
910.7783	7.0047644E-17
910.77884	7.0039888E-17
910.77938	7.0037672E-17
910.77992	7.0040996E-17
910.78046	7.0050968E-17
910.78099	7.0064264E-17
910.78153	7.007756E-17
910.78207	7.0090856E-17
910.78261	7.009972E-17
910.78315	7.0101936E-17
910.78368	7.009972E-17
910.78422	7.0093072E-17
910.78476	7.00831E-17
910.7853	7.0073128E-17
910.78584	7.0065372E-17
910.78637	7.0062048E-17
910.78691	7.0063156E-17
910.78745	7.0068696E-17
910.78799	7.0076452E-17
910.78853	7.0085316E-17
910.78907	7.0091964E-17
910.7896	7.0093072E-17
910.79014	7.0089748E-17
910.79068	7.0080884E-17
910.79122	7.0068696E-17
910.79176	7.0054292E-17
910.79229	7.0043212E-17
910.79283	7.0036564E-17
910.79337	7.0035456E-17
910.79391	7.0043212E-17
910.79445	7.00554E-17
910.79498	7.0073128E-17
910.79552	7.0090856E-17
910.79606	7.010526E-17
910.7966	7.0114124E-17
910.79714	7.0115232E-17
910.79767	7.0108584E-17
910.79821	7.0095288E-17
910.79875	7.007756E-17
910.79929	7.0059832E-17
910.79983	7.004432E-17
910.80036	7.0035456E-17
910.8009	7.003324E-17
910.80144	7.0037672E-17
910.80198	7.0048752E-17
910.80252	7.0062048E-17
910.80306	7.0076452E-17
910.80359	7.0087532E-17
910.80413	7.009418E-17
910.80467	7.009418E-17
910.80521	7.0089748E-17
910.80575	7.0080884E-17
910.80628	7.0070912E-17
910.80682	7.006094E-17
910.80736	7.00554E-17
910.8079	7.0053184E-17
910.80844	7.00554E-17
910.80897	7.0059832E-17
910.80951	7.006648E-17
910.81005	7.007202E-17
910.81059	7.0074236E-17
910.81113	7.007202E-17
910.81166	7.006648E-17
910.8122	7.0058724E-17
910.81274	7.0048752E-17
910.81328	7.0040996E-17
910.81382	7.0035456E-17
910.81435	7.0034348E-17
910.81489	7.003878E-17
910.81543	7.0046536E-17
910.81597	7.0057616E-17
910.81651	7.0068696E-17
910.81705	7.0078668E-17
910.81758	7.0085316E-17
910.81812	7.0086424E-17
910.81866	7.0084208E-17
910.8192	7.0079776E-17
910.81974	7.0073128E-17
910.82027	7.0068696E-17
910.82081	7.0065372E-17
910.82135	7.0067588E-17
910.82189	7.0073128E-17
910.82243	7.0080884E-17
910.82296	7.0089748E-17
910.8235	7.0097504E-17
910.82404	7.0103044E-17
910.82458	7.0101936E-17
910.82512	7.0096396E-17
910.82565	7.0086424E-17
910.82619	7.007202E-17
910.82673	7.0057616E-17
910.82727	7.004432E-17
910.82781	7.0035456E-17
910.82834	7.0032132E-17
910.82888	7.0034348E-17
910.82942	7.0042104E-17
910.82996	7.0053184E-17
910.8305	7.0065372E-17
910.83104	7.0076452E-17
910.83157	7.0084208E-17
910.83211	7.0086424E-17
910.83265	7.0085316E-17
910.83319	7.0078668E-17
910.83373	7.0068696E-17
910.83426	7.0057616E-17
910.8348	7.0047644E-17
910.83534	7.0037672E-17
910.83588	7.0031024E-17
910.83642	7.0026592E-17
910.83695	7.0024376E-17
910.83749	7.0024376E-17
910.83803	7.0024376E-17
910.83857	7.0024376E-17
910.83911	7.0025484E-17
910.83964	7.0024376E-17
910.84018	7.0024376E-17
910.84072	7.0023268E-17
910.84126	7.002216E-17
910.8418	7.0021052E-17
910.84233	7.0019944E-17
910.84287	7.0018836E-17
910.84341	7.001662E-17
910.84395	7.0014404E-17
910.84449	7.0009972E-17
910.84503	7.0006648E-17
910.84556	7.0002216E-17
910.8461	6.9998892E-17
910.84664	6.9997784E-17
910.84718	6.9997784E-17
910.84772	7E-17
910.84825	7.0004432E-17
910.84879	7.0008864E-17
910.84933	7.0014404E-17
910.84987	7.0018836E-17
910.85041	7.0021052E-17
910.85094	7.0018836E-17
910.85148	7.0014404E-17
910.85202	7.0007756E-17
910.85256	6.9998892E-17
910.8531	6.9990028E-17
910.85363	6.9984488E-17
910.85417	6.9981164E-17
910.85471	6.998338E-17
910.85525	6.9990028E-17
910.85579	6.9998892E-17
910.85632	7.0009972E-17
910.85686	7.0021052E-17
910.8574	7.0029916E-17
910.85794	7.0034348E-17
910.85848	7.0035456E-17
910.85902	7.0031024E-17
910.85955	7.0024376E-17
910.86009	7.0015512E-17
910.86063	7.0006648E-17
910.86117	6.9998892E-17
910.86171	6.999446E-17
910.86224	6.999446E-17
910.86278	6.9997784E-17
910.86332	7.0003324E-17
910.86386	7.001108E-17
910.8644	7.0019944E-17
910.86493	7.0026592E-17
910.86547	7.003324E-17
910.86601	7.003878E-17
910.86655	7.0042104E-17
910.86709	7.0046536E-17
910.86762	7.0050968E-17
910.86816	7.00554E-17
910.8687	7.0062048E-17
910.86924	7.0067588E-17
910.86978	7.0073128E-17
910.87031	7.007756E-17
910.87085	7.007756E-17
910.87139	7.0075344E-17
910.87193	7.0068696E-17
910.87247	7.0059832E-17
910.87301	7.0047644E-17
910.87354	7.0036564E-17
910.87408	7.00277E-17
910.87462	7.002216E-17
910.87516	7.0021052E-17
910.8757	7.0025484E-17
910.87623	7.003324E-17
910.87677	7.004432E-17
910.87731	7.0056508E-17
910.87785	7.0067588E-17
910.87839	7.0075344E-17
910.87892	7.0078668E-17
910.87946	7.0078668E-17
910.88	7.0074236E-17
910.88054	7.0068696E-17
910.88108	7.006094E-17
910.88161	7.00554E-17
910.88215	7.0052076E-17
910.88269	7.0052076E-17
910.88323	7.00554E-17
910.88377	7.0062048E-17
910.8843	7.0068696E-17
910.88484	7.0075344E-17
910.88538	7.0080884E-17
910.88592	7.00831E-17
910.88646	7.0081992E-17
910.887	7.0078668E-17
910.88753	7.0073128E-17
910.88807	7.006648E-17
910.88861	7.006094E-17
910.88915	7.00554E-17
910.88969	7.0053184E-17
910.89022	7.0054292E-17
910.89076	7.0057616E-17
910.8913	7.0062048E-17
910.89184	7.0068696E-17
910.89238	7.0075344E-17
910.89291	7.0081992E-17
910.89345	7.0086424E-17
910.89399	7.0089748E-17
910.89453	7.0090856E-17
910.89507	7.0090856E-17
910.8956	7.008864E-17
910.89614	7.0086424E-17
910.89668	7.00831E-17
910.89722	7.0079776E-17
910.89776	7.0075344E-17
910.89829	7.0070912E-17
910.89883	7.006648E-17
910.89937	7.0063156E-17
910.89991	7.0059832E-17
910.90045	7.0057616E-17
910.90099	7.0056508E-17
910.90152	7.0056508E-17
910.90206	7.0056508E-17
910.9026	7.0058724E-17
910.90314	7.006094E-17
910.90368	7.0063156E-17
910.90421	7.0064264E-17
910.90475	7.0065372E-17
910.90529	7.006648E-17
910.90583	7.006648E-17
910.90637	7.0067588E-17
910.9069	7.0067588E-17
910.90744	7.0069804E-17
910.90798	7.007202E-17
910.90852	7.0075344E-17
910.90906	7.0080884E-17
910.90959	7.0085316E-17
910.91013	7.008864E-17
910.91067	7.0091964E-17
910.91121	7.0091964E-17
910.91175	7.0090856E-17
910.91228	7.0086424E-17
910.91282	7.0079776E-17
910.91336	7.007202E-17
910.9139	7.0064264E-17
910.91444	7.0057616E-17
910.91498	7.0052076E-17
910.91551	7.0048752E-17
910.91605	7.0048752E-17
910.91659	7.004986E-17
910.91713	7.0052076E-17
910.91767	7.00554E-17
910.9182	7.0056508E-17
910.91874	7.0056508E-17
910.91928	7.0054292E-17
910.91982	7.0048752E-17
910.92036	7.0040996E-17
910.92089	7.0032132E-17
910.92143	7.002216E-17
910.92197	7.0012188E-17
910.92251	7.0003324E-17
910.92305	6.9996676E-17
910.92358	6.9993352E-17
910.92412	6.9993352E-17
910.92466	6.9996676E-17
910.9252	7.0001108E-17
910.92574	7.0008864E-17
910.92627	7.001662E-17
910.92681	7.0024376E-17
910.92735	7.0031024E-17
910.92789	7.0036564E-17
910.92843	7.003878E-17
910.92897	7.003878E-17
910.9295	7.0037672E-17
910.93004	7.003324E-17
910.93058	7.0028808E-17
910.93112	7.0023268E-17
910.93166	7.0018836E-17
910.93219	7.001662E-17
910.93273	7.0015512E-17
910.93327	7.001662E-17
910.93381	7.0019944E-17
910.93435	7.0024376E-17
910.93488	7.0029916E-17
910.93542	7.0034348E-17
910.93596	7.003878E-17
910.9365	7.0042104E-17
910.93704	7.004432E-17
910.93757	7.0046536E-17
910.93811	7.0047644E-17
910.93865	7.004986E-17
910.93919	7.0053184E-17
910.93973	7.0058724E-17
910.94026	7.006648E-17
910.9408	7.0075344E-17
910.94134	7.0085316E-17
910.94188	7.0095288E-17
910.94242	7.0103044E-17
910.94296	7.0108584E-17
910.94349	7.0108584E-17
910.94403	7.0106368E-17
910.94457	7.0098612E-17
910.94511	7.0089748E-17
910.94565	7.0078668E-17
910.94618	7.0067588E-17
910.94672	7.0058724E-17
910.94726	7.0052076E-17
910.9478	7.0048752E-17
910.94834	7.0047644E-17
910.94887	7.0048752E-17
910.94941	7.0052076E-17
910.94995	7.0054292E-17
910.95049	7.00554E-17
910.95103	7.0054292E-17
910.95156	7.0053184E-17
910.9521	7.004986E-17
910.95264	7.0045428E-17
910.95318	7.0042104E-17
910.95372	7.0040996E-17
910.95425	7.0042104E-17
910.95479	7.004432E-17
910.95533	7.0048752E-17
910.95587	7.0053184E-17
910.95641	7.0057616E-17
910.95695	7.006094E-17
910.95748	7.0063156E-17
910.95802	7.0062048E-17
910.95856	7.006094E-17
910.9591	7.0057616E-17
910.95964	7.0056508E-17
910.96017	7.0056508E-17
910.96071	7.0058724E-17
910.96125	7.0063156E-17
910.96179	7.0068696E-17
910.96233	7.0075344E-17
910.96286	7.0081992E-17
910.9634	7.0085316E-17
910.96394	7.0085316E-17
910.96448	7.0081992E-17
910.96502	7.0075344E-17
910.96555	7.0067588E-17
910.96609	7.0059832E-17
910.96663	7.0053184E-17
910.96717	7.0050968E-17
910.96771	7.0053184E-17
910.96824	7.0059832E-17
910.96878	7.0069804E-17
910.96932	7.00831E-17
910.96986	7.0095288E-17
910.9704	7.0106368E-17
910.97094	7.0114124E-17
910.97147	7.011634E-17
910.97201	7.0115232E-17
910.97255	7.0108584E-17
910.97309	7.0100828E-17
910.97363	7.0091964E-17
910.97416	7.00831E-17
910.9747	7.0076452E-17
910.97524	7.007202E-17
910.97578	7.0067588E-17
910.97632	7.0064264E-17
910.97685	7.0059832E-17
910.97739	7.0054292E-17
910.97793	7.0045428E-17
910.97847	7.0034348E-17
910.97901	7.0023268E-17
910.97954	7.0012188E-17
910.98008	7.0003324E-17
910.98062	7E-17
910.98116	7.0002216E-17
910.9817	7.0009972E-17
910.98223	7.002216E-17
910.98277	7.0036564E-17
910.98331	7.004986E-17
910.98385	7.0059832E-17
910.98439	7.0065372E-17
910.98493	7.0063156E-17
910.98546	7.0054292E-17
910.986	7.0040996E-17
910.98654	7.0024376E-17
910.98708	7.0008864E-17
910.98762	6.9996676E-17
910.98815	6.9990028E-17
910.98869	6.998892E-17
910.98923	6.999446E-17
910.98977	7.0003324E-17
910.99031	7.0014404E-17
910.99084	7.0023268E-17
910.99138	7.0028808E-17
910.99192	7.00277E-17
910.99246	7.0019944E-17
910.993	7.0007756E-17
910.99353	6.9992244E-17
910.99407	6.997784E-17
910.99461	6.996676E-17
910.99515	6.996122E-17
910.99569	6.9962328E-17
910.99622	6.99723E-17
910.99676	6.9987812E-17
910.9973	7.0006648E-17
910.99784	7.0026592E-17
910.99838	7.0043212E-17
910.99892	7.00554E-17
910.99945	7.006094E-17
910.99999	7.0059832E-17
911.00053	7.0053184E-17
911.00107	7.0043212E-17
911.00161	7.003324E-17
911.00214	7.0024376E-17
911.00268	7.0018836E-17
911.00322	7.0017728E-17
911.00376	7.0021052E-17
911.0043	7.00277E-17
911.00483	7.0036564E-17
911.00537	7.0046536E-17
911.00591	7.0054292E-17
911.00645	7.006094E-17
911.00699	7.0065372E-17
911.00752	7.0067588E-17
911.00806	7.0068696E-17
911.0086	7.0067588E-17
911.00914	7.006648E-17
911.00968	7.0065372E-17
911.01021	7.0063156E-17
911.01075	7.006094E-17
911.01129	7.0056508E-17
911.01183	7.004986E-17
911.01237	7.0042104E-17
911.01291	7.0034348E-17
911.01344	7.0026592E-17
911.01398	7.0019944E-17
911.01452	7.0017728E-17
911.01506	7.0017728E-17
911.0156	7.0023268E-17
911.01613	7.003324E-17
911.01667	7.004432E-17
911.01721	7.0057616E-17
911.01775	7.0069804E-17
911.01829	7.0079776E-17
911.01882	7.0085316E-17
911.01936	7.0086424E-17
911.0199	7.00831E-17
911.02044	7.007756E-17
911.02098	7.0069804E-17
911.02151	7.0062048E-17
911.02205	7.0056508E-17
911.02259	7.0053184E-17
911.02313	7.0053184E-17
911.02367	7.0054292E-17
911.0242	7.0056508E-17
911.02474	7.0058724E-17
911.02528	7.0057616E-17
911.02582	7.00554E-17
911.02636	7.0048752E-17
911.0269	7.0040996E-17
911.02743	7.0032132E-17
911.02797	7.0023268E-17
911.02851	7.0017728E-17
911.02905	7.0015512E-17
911.02959	7.001662E-17
911.03012	7.002216E-17
911.03066	7.0031024E-17
911.0312	7.0040996E-17
911.03174	7.0052076E-17
911.03228	7.006094E-17
911.03281	7.0067588E-17
911.03335	7.007202E-17
911.03389	7.0073128E-17
911.03443	7.0073128E-17
911.03497	7.007202E-17
911.0355	7.0070912E-17
911.03604	7.0069804E-17
911.03658	7.0070912E-17
911.03712	7.0070912E-17
911.03766	7.0069804E-17
911.03819	7.0068696E-17
911.03873	7.0064264E-17
911.03927	7.0058724E-17
911.03981	7.0050968E-17
911.04035	7.0040996E-17
911.04089	7.0032132E-17
911.04142	7.0024376E-17
911.04196	7.0018836E-17
911.0425	7.0017728E-17
911.04304	7.0019944E-17
911.04358	7.0024376E-17
911.04411	7.0031024E-17
911.04465	7.0037672E-17
911.04519	7.0042104E-17
911.04573	7.004432E-17
911.04627	7.0042104E-17
911.0468	7.0037672E-17
911.04734	7.0031024E-17
911.04788	7.002216E-17
911.04842	7.0015512E-17
911.04896	7.001108E-17
911.04949	7.0009972E-17
911.05003	7.0013296E-17
911.05057	7.0019944E-17
911.05111	7.0029916E-17
911.05165	7.0039888E-17
911.05218	7.004986E-17
911.05272	7.0057616E-17
911.05326	7.0062048E-17
911.0538	7.0064264E-17
911.05434	7.0062048E-17
911.05488	7.0056508E-17
911.05541	7.0050968E-17
911.05595	7.0043212E-17
911.05649	7.0036564E-17
911.05703	7.0029916E-17
911.05757	7.0023268E-17
911.0581	7.0018836E-17
911.05864	7.0013296E-17
911.05918	7.0009972E-17
911.05972	7.0006648E-17
911.06026	7.0004432E-17
911.06079	7.0003324E-17
911.06133	7.000554E-17
911.06187	7.001108E-17
911.06241	7.0018836E-17
911.06295	7.0028808E-17
911.06348	7.003878E-17
911.06402	7.0047644E-17
911.06456	7.0053184E-17
911.0651	7.00554E-17
911.06564	7.0050968E-17
911.06617	7.0039888E-17
911.06671	7.0024376E-17
911.06725	7.0006648E-17
911.06779	6.9986704E-17
911.06833	6.9970084E-17
911.06887	6.9959004E-17
911.0694	6.9954572E-17
911.06994	6.9959004E-17
911.07048	6.9971192E-17
911.07102	6.9990028E-17
911.07156	7.0012188E-17
911.07209	7.0035456E-17
911.07263	7.00554E-17
911.07317	7.007202E-17
911.07371	7.0081992E-17
911.07425	7.0086424E-17
911.07478	7.0084208E-17
911.07532	7.007756E-17
911.07586	7.0069804E-17
911.0764	7.0062048E-17
911.07694	7.00554E-17
911.07747	7.0053184E-17
911.07801	7.0053184E-17
911.07855	7.0056508E-17
911.07909	7.006094E-17
911.07963	7.006648E-17
911.08016	7.0070912E-17
911.0807	7.0074236E-17
911.08124	7.0074236E-17
911.08178	7.007202E-17
911.08232	7.0067588E-17
911.08286	7.0062048E-17
911.08339	7.00554E-17
911.08393	7.004986E-17
911.08447	7.0045428E-17
911.08501	7.0042104E-17
911.08555	7.0040996E-17
911.08608	7.0040996E-17
911.08662	7.0043212E-17
911.08716	7.0045428E-17
911.0877	7.0048752E-17
911.08824	7.0053184E-17
911.08877	7.0058724E-17
911.08931	7.0065372E-17
911.08985	7.007202E-17
911.09039	7.0078668E-17
911.09093	7.0085316E-17
911.09146	7.0089748E-17
911.092	7.0091964E-17
911.09254	7.0090856E-17
911.09308	7.0087532E-17
911.09362	7.0080884E-17
911.09415	7.0073128E-17
911.09469	7.0063156E-17
911.09523	7.0054292E-17
911.09577	7.0047644E-17
911.09631	7.0043212E-17
911.09685	7.0043212E-17
911.09738	7.0047644E-17
911.09792	7.00554E-17
911.09846	7.006648E-17
911.099	7.0078668E-17
911.09954	7.0090856E-17
911.10007	7.0101936E-17
911.10061	7.01108E-17
911.10115	7.0115232E-17
911.10169	7.011634E-17
911.10223	7.0114124E-17
911.10276	7.0108584E-17
911.1033	7.0100828E-17
911.10384	7.0089748E-17
911.10438	7.0078668E-17
911.10492	7.006648E-17
911.10545	7.00554E-17
911.10599	7.0046536E-17
911.10653	7.003878E-17
911.10707	7.003324E-17
911.10761	7.0031024E-17
911.10814	7.0032132E-17
911.10868	7.0036564E-17
911.10922	7.0043212E-17
911.10976	7.0050968E-17
911.1103	7.006094E-17
911.11084	7.0068696E-17
911.11137	7.0075344E-17
911.11191	7.0079776E-17
911.11245	7.0081992E-17
911.11299	7.0079776E-17
911.11353	7.0075344E-17
911.11406	7.0068696E-17
911.1146	7.006094E-17
911.11514	7.0053184E-17
911.11568	7.0045428E-17
911.11622	7.0039888E-17
911.11675	7.0036564E-17
911.11729	7.0034348E-17
911.11783	7.0034348E-17
911.11837	7.0034348E-17
911.11891	7.0034348E-17
911.11944	7.0034348E-17
911.11998	7.0034348E-17
911.12052	7.0034348E-17
911.12106	7.0034348E-17
911.1216	7.0035456E-17
911.12213	7.0037672E-17
911.12267	7.0039888E-17
911.12321	7.004432E-17
911.12375	7.0046536E-17
911.12429	7.0048752E-17
911.12483	7.0046536E-17
911.12536	7.0042104E-17
911.1259	7.003324E-17
911.12644	7.0019944E-17
911.12698	7.0004432E-17
911.12752	6.9987812E-17
911.12805	6.9971192E-17
911.12859	6.9957896E-17
911.12913	6.9949032E-17
911.12967	6.99446E-17
911.13021	6.9945708E-17
911.13074	6.9951248E-17
911.13128	6.9960112E-17
911.13182	6.9968976E-17
911.13236	6.9976732E-17
911.1329	6.9982272E-17
911.13343	6.9984488E-17
911.13397	6.9982272E-17
911.13451	6.997784E-17
911.13505	6.99723E-17
911.13559	6.996676E-17
911.13612	6.9963436E-17
911.13666	6.9962328E-17
911.1372	6.9964544E-17
911.13774	6.9970084E-17
911.13828	6.997784E-17
911.13882	6.9984488E-17
911.13935	6.998892E-17
911.13989	6.9991136E-17
911.14043	6.998892E-17
911.14097	6.9984488E-17
911.14151	6.9976732E-17
911.14204	6.9967868E-17
911.14258	6.996122E-17
911.14312	6.9957896E-17
911.14366	6.9960112E-17
911.1442	6.9965652E-17
911.14473	6.9976732E-17
911.14527	6.9990028E-17
911.14581	7.0004432E-17
911.14635	7.001662E-17
911.14689	7.00277E-17
911.14742	7.003324E-17
911.14796	7.0034348E-17
911.1485	7.0032132E-17
911.14904	7.0026592E-17
911.14958	7.0021052E-17
911.15011	7.0017728E-17
911.15065	7.001662E-17
911.15119	7.0021052E-17
911.15173	7.0029916E-17
911.15227	7.0040996E-17
911.15281	7.0054292E-17
911.15334	7.006648E-17
911.15388	7.0076452E-17
911.15442	7.0081992E-17
911.15496	7.00831E-17
911.1555	7.007756E-17
911.15603	7.0067588E-17
911.15657	7.00554E-17
911.15711	7.0042104E-17
911.15765	7.0029916E-17
911.15819	7.0021052E-17
911.15872	7.0015512E-17
911.15926	7.0015512E-17
911.1598	7.0019944E-17
911.16034	7.00277E-17
911.16088	7.0037672E-17
911.16141	7.0046536E-17
911.16195	7.00554E-17
911.16249	7.0062048E-17
911.16303	7.0065372E-17
911.16357	7.006648E-17
911.1641	7.0065372E-17
911.16464	7.0062048E-17
911.16518	7.0058724E-17
911.16572	7.00554E-17
911.16626	7.0053184E-17
911.1668	7.0052076E-17
911.16733	7.0052076E-17
911.16787	7.0052076E-17
911.16841	7.0052076E-17
911.16895	7.0052076E-17
911.16949	7.0050968E-17
911.17002	7.0048752E-17
911.17056	7.004432E-17
911.1711	7.0039888E-17
911.17164	7.003324E-17
911.17218	7.00277E-17
911.17271	7.0023268E-17
911.17325	7.0019944E-17
911.17379	7.0018836E-17
911.17433	7.0021052E-17
911.17487	7.0025484E-17
911.1754	7.003324E-17
911.17594	7.0042104E-17
911.17648	7.0052076E-17
911.17702	7.006094E-17
911.17756	7.006648E-17
911.17809	7.0069804E-17
911.17863	7.0069804E-17
911.17917	7.0065372E-17
911.17971	7.0056508E-17
911.18025	7.0046536E-17
911.18079	7.0034348E-17
911.18132	7.0023268E-17
911.18186	7.0013296E-17
911.1824	7.0007756E-17
911.18294	7.000554E-17
911.18348	7.0006648E-17
911.18401	7.0012188E-17
911.18455	7.0018836E-17
911.18509	7.0025484E-17
[truncated: 147,461 more rows]
