# Supplementary material for: Nitrogen-Broadening Parameters for Atmospheric Spectra Modelling of the ν3 Band of SF6
Source: Molecules. 2022 Jan 19;27(3):646. doi: 10.3390/molecules27030646 (PMC8838927; doi:10.3390/molecules27030646)
Supplement: Supplementary file 1 [file molecules-27-00646-s001.zip › P297K 800mb.dat]

910.10786	2.10056508E-16
910.11647	2.10054292E-16
910.12508	2.10054292E-16
910.13369	2.10074236E-16
910.1423	2.10073128E-16
910.15091	2.1003878E-16
910.15952	2.1006094E-16
910.16812	2.10090856E-16
910.17673	2.10067588E-16
910.18534	2.10068696E-16
910.19395	2.1007202E-16
910.20256	2.10058724E-16
910.21117	2.1008864E-16
910.21978	2.10084208E-16
910.22839	2.10039888E-16
910.237	2.10048752E-16
910.24561	2.10057616E-16
910.25422	2.10068696E-16
910.26283	2.10089748E-16
910.27144	2.10063156E-16
910.28004	2.100554E-16
910.28865	2.10068696E-16
910.29726	2.10036564E-16
910.30587	2.10042104E-16
910.31448	2.10079776E-16
910.32309	2.10068696E-16
910.3317	2.10068696E-16
910.34031	2.10096396E-16
910.34892	2.10097504E-16
910.35753	2.10073128E-16
910.36614	2.10036564E-16
910.37475	2.10023268E-16
910.38336	2.10045428E-16
910.39196	2.1004986E-16
910.40057	2.10021052E-16
910.40918	2.10031024E-16
910.41779	2.10064264E-16
910.4264	2.10057616E-16
910.43501	2.1004986E-16
910.44362	2.10046536E-16
910.45223	2.10042104E-16
910.46084	2.10067588E-16
910.46945	2.100554E-16
910.47806	2.10025484E-16
910.48667	2.1003878E-16
910.49528	2.10032132E-16
910.50388	2.10040996E-16
910.51249	2.1004986E-16
910.5211	2.10004432E-16
910.52971	2.10017728E-16
910.53832	2.10042104E-16
910.54693	2.10025484E-16
910.55554	2.10048752E-16
910.56415	2.10042104E-16
910.57276	2.10021052E-16
910.58137	2.10045428E-16
910.58998	2.10032132E-16
910.59859	2.10039888E-16
910.6072	2.10075344E-16
910.6158	2.1004986E-16
910.62441	2.10031024E-16
910.63302	2.10040996E-16
910.64163	2.10035456E-16
910.65024	2.10035456E-16
910.65885	2.10047644E-16
910.66746	2.10056508E-16
910.67607	2.10054292E-16
910.68468	2.10062048E-16
910.69329	2.10067588E-16
910.7019	2.1004986E-16
910.71051	2.10050968E-16
910.71912	2.10059832E-16
910.72772	2.10058724E-16
910.73633	2.1006094E-16
910.74494	2.10057616E-16
910.75355	2.10074236E-16
910.76216	2.10081992E-16
910.77077	2.10057616E-16
910.77938	2.10062048E-16
910.78799	2.10073128E-16
910.7966	2.10091964E-16
910.80521	2.10100828E-16
910.81382	2.1006648E-16
910.82243	2.10073128E-16
910.83104	2.100831E-16
910.83964	2.10053184E-16
910.84825	2.10069804E-16
910.85686	2.1007202E-16
910.86547	2.100554E-16
910.87408	2.10076452E-16
910.88269	2.10076452E-16
910.8913	2.10080884E-16
910.89991	2.10090856E-16
910.90852	2.10075344E-16
910.91713	2.10086424E-16
910.92574	2.10089748E-16
910.93435	2.10070912E-16
910.94296	2.10064264E-16
910.95156	2.10063156E-16
910.96017	2.10080884E-16
910.96878	2.10079776E-16
910.97739	2.10064264E-16
910.986	2.10075344E-16
910.99461	2.10079776E-16
911.00322	2.10086424E-16
911.01183	2.10084208E-16
911.02044	2.1006094E-16
911.02905	2.1007202E-16
911.03766	2.10070912E-16
911.04627	2.10036564E-16
911.05488	2.10042104E-16
911.06348	2.10059832E-16
911.07209	2.10064264E-16
911.0807	2.1006648E-16
911.08931	2.10067588E-16
911.09792	2.10067588E-16
911.10653	2.10052076E-16
911.11514	2.10048752E-16
911.12375	2.10068696E-16
911.13236	2.10064264E-16
911.14097	2.10059832E-16
911.14958	2.10078668E-16
911.15819	2.10068696E-16
911.1668	2.10054292E-16
911.1754	2.1006094E-16
911.18401	2.10036564E-16
911.19262	2.10025484E-16
911.20123	2.10054292E-16
911.20984	2.1004432E-16
911.21845	2.10036564E-16
911.22706	2.1004986E-16
911.23567	2.10029916E-16
911.24428	2.10039888E-16
911.25289	2.10058724E-16
911.2615	2.1003324E-16
911.27011	2.10036564E-16
911.27872	2.10040996E-16
911.28732	2.1003324E-16
911.29593	2.10043212E-16
911.30454	2.10034348E-16
911.31315	2.10046536E-16
911.32176	2.10053184E-16
911.33037	2.10028808E-16
911.33898	2.1004986E-16
911.34759	2.10054292E-16
911.3562	2.10034348E-16
911.36481	2.10063156E-16
911.37342	2.10079776E-16
911.38203	2.1006648E-16
911.39064	2.10048752E-16
911.39924	2.10048752E-16
911.40785	2.10067588E-16
911.41646	2.10039888E-16
911.42507	2.10037672E-16
911.43368	2.10065372E-16
911.44229	2.10025484E-16
911.4509	2.10037672E-16
911.45951	2.10081992E-16
911.46812	2.1003324E-16
911.47673	2.10028808E-16
911.48534	2.10087532E-16
911.49395	2.10086424E-16
911.50256	2.10074236E-16
911.51116	2.10091964E-16
911.51977	2.10089748E-16
911.52838	2.1004986E-16
911.53699	2.1003324E-16
911.5456	2.10046536E-16
911.55421	2.10053184E-16
911.56282	2.10067588E-16
911.57143	2.10075344E-16
911.58004	2.1007202E-16
911.58865	2.100831E-16
911.59726	2.10063156E-16
911.60587	2.10045428E-16
911.61448	2.10067588E-16
911.62308	2.10052076E-16
911.63169	2.1003324E-16
911.6403	2.10056508E-16
911.64891	2.1007202E-16
911.65752	2.10093072E-16
911.66613	2.10103044E-16
911.67474	2.10080884E-16
911.68335	2.10085316E-16
911.69196	2.10098612E-16
911.70057	2.10073128E-16
911.70918	2.1006094E-16
911.71779	2.10079776E-16
911.7264	2.10086424E-16
911.735	2.10078668E-16
911.74361	2.10070912E-16
911.75222	2.10058724E-16
911.76083	2.10046536E-16
911.76944	2.10050968E-16
911.77805	2.10068696E-16
911.78666	2.10067588E-16
911.79527	2.10057616E-16
911.80388	2.10054292E-16
911.81249	2.10034348E-16
911.8211	2.10026592E-16
911.82971	2.10050968E-16
911.83832	2.10059832E-16
911.84692	2.10056508E-16
911.85553	2.10056508E-16
911.86414	2.10054292E-16
911.87275	2.10047644E-16
911.88136	2.10043212E-16
911.88997	2.10062048E-16
911.89858	2.10065372E-16
911.90719	2.10052076E-16
911.9158	2.10069804E-16
911.92441	2.10054292E-16
911.93302	2.10025484E-16
911.94163	2.1003878E-16
911.95024	2.10042104E-16
911.95884	2.10065372E-16
911.96745	2.10085316E-16
911.97606	2.1004986E-16
911.98467	2.10070912E-16
911.99328	2.1009418E-16
912.00189	2.10043212E-16
912.0105	2.10040996E-16
912.01911	2.10067588E-16
912.02772	2.10054292E-16
912.03633	2.10045428E-16
912.04494	2.10052076E-16
912.05355	2.10059832E-16
912.06216	2.10059832E-16
912.07076	2.10064264E-16
912.07937	2.10054292E-16
912.08798	2.10046536E-16
912.09659	2.10089748E-16
912.1052	2.10085316E-16
912.11381	2.10045428E-16
912.12242	2.1008864E-16
912.13103	2.10097504E-16
912.13964	2.1006094E-16
912.14825	2.10093072E-16
912.15686	2.10093072E-16
912.16547	2.10052076E-16
912.17408	2.10062048E-16
912.18268	2.10074236E-16
912.19129	2.10062048E-16
912.1999	2.10056508E-16
912.20851	2.10063156E-16
912.21712	2.10067588E-16
912.22573	2.10059832E-16
912.23434	2.10065372E-16
912.24295	2.10085316E-16
912.25156	2.10087532E-16
912.26017	2.10089748E-16
912.26878	2.10103044E-16
912.27739	2.10089748E-16
912.286	2.10074236E-16
912.2946	2.10093072E-16
912.30321	2.10090856E-16
912.31182	2.10058724E-16
912.32043	2.10053184E-16
912.32904	2.10042104E-16
912.33765	2.10029916E-16
912.34626	2.10065372E-16
912.35487	2.10085316E-16
912.36348	2.10079776E-16
912.37209	2.10091964E-16
912.3807	2.1009418E-16
912.38931	2.10081992E-16
912.39792	2.10080884E-16
912.40652	2.10081992E-16
912.41513	2.10079776E-16
912.42374	2.10064264E-16
912.43235	2.1004986E-16
912.44096	2.10053184E-16
912.44957	2.1004432E-16
912.45818	2.1004432E-16
912.46679	2.10074236E-16
912.4754	2.10069804E-16
912.48401	2.10037672E-16
912.49262	2.10050968E-16
912.50123	2.10093072E-16
912.50984	2.10089748E-16
912.51844	2.1003324E-16
912.52705	2.10028808E-16
912.53566	2.1008864E-16
912.54427	2.10068696E-16
912.55288	2.10031024E-16
912.56149	2.10073128E-16
912.5701	2.10059832E-16
912.57871	2.1002216E-16
912.58732	2.1004432E-16
912.59593	2.10034348E-16
912.60454	2.10031024E-16
912.61315	2.10056508E-16
912.62176	2.10048752E-16
912.63036	2.10042104E-16
912.63897	2.10023268E-16
912.64758	2.1001108E-16
912.65619	2.10037672E-16
912.6648	2.1004986E-16
912.67341	2.10056508E-16
912.68202	2.10045428E-16
912.69063	2.10039888E-16
912.69924	2.10080884E-16
912.70785	2.10053184E-16
912.71646	2.1002216E-16
912.72507	2.10054292E-16
912.73368	2.10034348E-16
912.74228	2.10052076E-16
912.75089	2.10081992E-16
912.7595	2.10034348E-16
912.76811	2.10052076E-16
912.77672	2.10064264E-16
912.78533	2.10025484E-16
912.79394	2.10067588E-16
912.80255	2.100831E-16
912.81116	2.10048752E-16
912.81977	2.10058724E-16
912.82838	2.10052076E-16
912.83699	2.10053184E-16
912.8456	2.10074236E-16
912.8542	2.10068696E-16
912.86281	2.10070912E-16
912.87142	2.10065372E-16
912.88003	2.1006094E-16
912.88864	2.10063156E-16
912.89725	2.10045428E-16
912.90586	2.10058724E-16
912.91447	2.10076452E-16
912.92308	2.1006094E-16
912.93169	2.10063156E-16
912.9403	2.10057616E-16
912.94891	2.1004986E-16
912.95752	2.10076452E-16
912.96612	2.10084208E-16
912.97473	2.10070912E-16
912.98334	2.10063156E-16
912.99195	2.10073128E-16
913.00056	2.10090856E-16
913.00917	2.10070912E-16
913.01778	2.100554E-16
913.02639	2.10067588E-16
913.035	2.10064264E-16
913.04361	2.10091964E-16
913.05222	2.10117448E-16
913.06083	2.10087532E-16
913.06944	2.10085316E-16
913.07804	2.10089748E-16
913.08665	2.1006094E-16
913.09526	2.10056508E-16
913.10387	2.10070912E-16
913.11248	2.10076452E-16
913.12109	2.10074236E-16
913.1297	2.10064264E-16
913.13831	2.1004986E-16
913.14692	2.10034348E-16
913.15553	2.10065372E-16
913.16414	2.1008864E-16
913.17275	2.10062048E-16
913.18136	2.10070912E-16
913.18996	2.10065372E-16
913.19857	2.10043212E-16
913.20718	2.10085316E-16
913.21579	2.10080884E-16
913.2244	2.100554E-16
913.23301	2.10089748E-16
913.24162	2.10087532E-16
913.25023	2.1006648E-16
913.25884	2.100554E-16
913.26745	2.1006648E-16
913.27606	2.10119664E-16
913.28467	2.10097504E-16
913.29328	2.1004986E-16
913.30188	2.10062048E-16
913.31049	2.10046536E-16
913.3191	2.10045428E-16
913.32771	2.10053184E-16
913.33632	2.10034348E-16
913.34493	2.10052076E-16
913.35354	2.10050968E-16
913.36215	2.10053184E-16
913.37076	2.10080884E-16
913.37937	2.10053184E-16
913.38798	2.10054292E-16
913.39659	2.10078668E-16
913.4052	2.1006094E-16
913.4138	2.10067588E-16
913.42241	2.10056508E-16
913.43102	2.10028808E-16
913.43963	2.10058724E-16
913.44824	2.1007756E-16
913.45685	2.10074236E-16
913.46546	2.10075344E-16
913.47407	2.10068696E-16
913.48268	2.1007756E-16
913.49129	2.10065372E-16
913.4999	2.10042104E-16
913.50851	2.10059832E-16
913.51712	2.10063156E-16
913.52572	2.10057616E-16
913.53433	2.10073128E-16
913.54294	2.10078668E-16
913.55155	2.1007202E-16
913.56016	2.10059832E-16
913.56877	2.10054292E-16
913.57738	2.10074236E-16
913.58599	2.10080884E-16
913.5946	2.10058724E-16
913.60321	2.10047644E-16
913.61182	2.10062048E-16
913.62043	2.10067588E-16
913.62904	2.1004986E-16
913.63764	2.10056508E-16
913.64625	2.10090856E-16
913.65486	2.1007756E-16
913.66347	2.1004986E-16
913.67208	2.10078668E-16
913.68069	2.10095288E-16
913.6893	2.10068696E-16
913.69791	2.10046536E-16
913.70652	2.10047644E-16
913.71513	2.10089748E-16
913.72374	2.10107476E-16
913.73235	2.10093072E-16
913.74096	2.10117448E-16
913.74956	2.10101936E-16
913.75817	2.10070912E-16
913.76678	2.10091964E-16
913.77539	2.1006094E-16
913.784	2.10056508E-16
913.79261	2.101108E-16
913.80122	2.10068696E-16
913.80983	2.1003878E-16
913.81844	2.1007202E-16
913.82705	2.10043212E-16
913.83566	2.1003878E-16
913.84427	2.10075344E-16
913.85288	2.10062048E-16
913.86148	2.10046536E-16
913.87009	2.1006648E-16
913.8787	2.10078668E-16
913.88731	2.10058724E-16
913.89592	2.10043212E-16
913.90453	2.10042104E-16
913.91314	2.10040996E-16
913.92175	2.10064264E-16
913.93036	2.1006648E-16
913.93897	2.1004986E-16
913.94758	2.10075344E-16
913.95619	2.10075344E-16
913.9648	2.10043212E-16
913.9734	2.10048752E-16
913.98201	2.10069804E-16
913.99062	2.10073128E-16
913.99923	2.10050968E-16
914.00784	2.10043212E-16
914.01645	2.10084208E-16
914.02506	2.10085316E-16
914.03367	2.10042104E-16
914.04228	2.10045428E-16
914.05089	2.10073128E-16
914.0595	2.10081992E-16
914.06811	2.10086424E-16
914.07672	2.10062048E-16
914.08532	2.100277E-16
914.09393	2.10053184E-16
914.10254	2.10075344E-16
914.11115	2.10035456E-16
914.11976	2.1003324E-16
914.12837	2.1006648E-16
914.13698	2.10069804E-16
914.14559	2.10076452E-16
914.1542	2.10079776E-16
914.16281	2.1007756E-16
914.17142	2.10073128E-16
914.18003	2.10046536E-16
914.18864	2.10042104E-16
914.19724	2.1004986E-16
914.20585	2.10064264E-16
914.21446	2.10093072E-16
914.22307	2.10076452E-16
914.23168	2.10057616E-16
914.24029	2.10065372E-16
914.2489	2.10059832E-16
914.25751	2.10075344E-16
914.26612	2.10076452E-16
914.27473	2.10080884E-16
914.28334	2.10109692E-16
914.29195	2.10095288E-16
914.30056	2.10098612E-16
914.30916	2.10095288E-16
914.31777	2.10057616E-16
914.32638	2.10087532E-16
914.33499	2.10096396E-16
914.3436	2.10085316E-16
914.35221	2.10129636E-16
914.36082	2.10108584E-16
914.36943	2.10084208E-16
914.37804	2.1009418E-16
914.38665	2.10062048E-16
914.39526	2.10093072E-16
914.40387	2.10115232E-16
914.41248	2.10081992E-16
914.42108	2.10104152E-16
914.42969	2.1009972E-16
914.4383	2.10076452E-16
914.44691	2.1009418E-16
914.45552	2.10079776E-16
914.46413	2.10074236E-16
914.47274	2.100831E-16
914.48135	2.10070912E-16
914.48996	2.1007202E-16
914.49857	2.10058724E-16
914.50718	2.10064264E-16
914.51579	2.1008864E-16
914.5244	2.10068696E-16
914.533	2.10076452E-16
914.54161	2.10096396E-16
914.55022	2.1007756E-16
914.55883	2.10087532E-16
914.56744	2.10090856E-16
914.57605	2.10059832E-16
914.58466	2.10067588E-16
914.59327	2.10085316E-16
914.60188	2.10078668E-16
914.61049	2.1007202E-16
914.6191	2.100554E-16
914.62771	2.10042104E-16
914.63632	2.10046536E-16
914.64492	2.1004986E-16
914.65353	2.1006094E-16
914.66214	2.10073128E-16
914.67075	2.10057616E-16
914.67936	2.10043212E-16
914.68797	2.10064264E-16
914.69658	2.10074236E-16
914.70519	2.10059832E-16
914.7138	2.10058724E-16
914.72241	2.10063156E-16
914.73102	2.10052076E-16
914.73963	2.100554E-16
914.74824	2.10064264E-16
914.75684	2.100554E-16
914.76545	2.10053184E-16
914.77406	2.10062048E-16
914.78267	2.10069804E-16
914.79128	2.10070912E-16
914.79989	2.10045428E-16
914.8085	2.10028808E-16
914.81711	2.10058724E-16
914.82572	2.10069804E-16
914.83433	2.1006094E-16
914.84294	2.1006648E-16
914.85155	2.10050968E-16
914.86016	2.10046536E-16
914.86876	2.10064264E-16
914.87737	2.10058724E-16
914.88598	2.10062048E-16
914.89459	2.10070912E-16
914.9032	2.10062048E-16
914.91181	2.1007202E-16
914.92042	2.10062048E-16
914.92903	2.10025484E-16
914.93764	2.10043212E-16
914.94625	2.10073128E-16
914.95486	2.10076452E-16
914.96347	2.10098612E-16
914.97208	2.10095288E-16
914.98068	2.10076452E-16
914.98929	2.10097504E-16
914.9979	2.10085316E-16
915.00651	2.10046536E-16
915.01512	2.10048752E-16
915.02373	2.10048752E-16
915.03234	2.10058724E-16
915.04095	2.10090856E-16
915.04956	2.10075344E-16
915.05817	2.10057616E-16
915.06678	2.10067588E-16
915.07539	2.10048752E-16
915.084	2.10050968E-16
915.09261	2.10073128E-16
915.10121	2.10054292E-16
915.10982	2.10058724E-16
915.11843	2.1008864E-16
915.12704	2.10084208E-16
915.13565	2.100831E-16
915.14426	2.10080884E-16
915.15287	2.10070912E-16
915.16148	2.10089748E-16
915.17009	2.10091964E-16
915.1787	2.10065372E-16
915.18731	2.10070912E-16
915.19592	2.10093072E-16
915.20453	2.10087532E-16
915.21313	2.10068696E-16
915.22174	2.10074236E-16
915.23035	2.10100828E-16
915.23896	2.10093072E-16
915.24757	2.10084208E-16
915.25618	2.10106368E-16
915.26479	2.10075344E-16
915.2734	2.10043212E-16
915.28201	2.100831E-16
915.29062	2.10073128E-16
915.29923	2.10024376E-16
915.30784	2.10043212E-16
915.31645	2.10062048E-16
915.32505	2.1007202E-16
915.33366	2.10093072E-16
915.34227	2.10063156E-16
915.35088	2.10042104E-16
915.35949	2.10076452E-16
915.3681	2.10076452E-16
915.37671	2.10065372E-16
915.38532	2.10090856E-16
915.39393	2.10078668E-16
915.40254	2.10036564E-16
915.41115	2.10050968E-16
915.41976	2.10075344E-16
915.42837	2.1004432E-16
915.43697	2.10034348E-16
915.44558	2.1007756E-16
915.45419	2.10090856E-16
915.4628	2.10069804E-16
915.47141	2.10075344E-16
915.48002	2.1009418E-16
915.48863	2.10074236E-16
915.49724	2.10035456E-16
915.50585	2.10035456E-16
915.51446	2.10074236E-16
915.52307	2.10101936E-16
915.53168	2.10078668E-16
915.54029	2.10052076E-16
915.54889	2.10090856E-16
915.5575	2.10120772E-16
915.56611	2.1007756E-16
915.57472	2.10059832E-16
915.58333	2.1009418E-16
915.59194	2.10100828E-16
915.60055	2.10078668E-16
915.60916	2.10058724E-16
915.61777	2.10054292E-16
915.62638	2.1006648E-16
915.63499	2.10087532E-16
915.6436	2.10108584E-16
915.65221	2.10091964E-16
915.66081	2.10073128E-16
915.66942	2.10096396E-16
915.67803	2.10097504E-16
915.68664	2.10087532E-16
915.69525	2.10100828E-16
915.70386	2.10095288E-16
915.71247	2.10084208E-16
915.72108	2.1009418E-16
915.72969	2.10109692E-16
915.7383	2.10093072E-16
915.74691	2.10039888E-16
915.75552	2.1004432E-16
915.76413	2.10087532E-16
915.77273	2.1007756E-16
915.78134	2.10075344E-16
915.78995	2.10086424E-16
915.79856	2.1007756E-16
915.80717	2.10087532E-16
915.81578	2.10086424E-16
915.82439	2.10056508E-16
915.833	2.10053184E-16
915.84161	2.10097504E-16
915.85022	2.10114124E-16
915.85883	2.10078668E-16
915.86744	2.10103044E-16
915.87605	2.10125204E-16
915.88465	2.10054292E-16
915.89326	2.10046536E-16
915.90187	2.10076452E-16
915.91048	2.10062048E-16
915.91909	2.1007202E-16
915.9277	2.10064264E-16
915.93631	2.10075344E-16
915.94492	2.10108584E-16
915.95353	2.10057616E-16
915.96214	2.10062048E-16
915.97075	2.1009418E-16
915.97936	2.10040996E-16
915.98797	2.10056508E-16
915.99657	2.1008864E-16
916.00518	2.1006648E-16
916.01379	2.10070912E-16
916.0224	2.10039888E-16
916.03101	2.10054292E-16
916.03962	2.10122988E-16
916.04823	2.10079776E-16
916.05684	2.10057616E-16
916.06545	2.10104152E-16
916.07406	2.10067588E-16
916.08267	2.10034348E-16
916.09128	2.10054292E-16
916.09989	2.10058724E-16
916.10849	2.10052076E-16
916.1171	2.10035456E-16
916.12571	2.100554E-16
916.13432	2.10097504E-16
916.14293	2.10064264E-16
916.15154	2.10043212E-16
916.16015	2.10080884E-16
916.16876	2.10067588E-16
916.17737	2.10050968E-16
916.18598	2.10058724E-16
916.19459	2.1003324E-16
916.2032	2.1006094E-16
916.21181	2.10096396E-16
916.22041	2.10053184E-16
916.22902	2.10065372E-16
916.23763	2.100831E-16
916.24624	2.10037672E-16
916.25485	2.1007202E-16
916.26346	2.1010526E-16
916.27207	2.10057616E-16
916.28068	2.10069804E-16
916.28929	2.10096396E-16
916.2979	2.10073128E-16
916.30651	2.10076452E-16
916.31512	2.10073128E-16
916.32373	2.1003878E-16
916.33233	2.10046536E-16
916.34094	2.10089748E-16
916.34955	2.1010526E-16
916.35816	2.10090856E-16
916.36677	2.10069804E-16
916.37538	2.1007202E-16
916.38399	2.1009418E-16
916.3926	2.1008864E-16
916.40121	2.10089748E-16
916.40982	2.10119664E-16
916.41843	2.10101936E-16
916.42704	2.10078668E-16
916.43565	2.10080884E-16
916.44425	2.10059832E-16
916.45286	2.10070912E-16
916.46147	2.10096396E-16
916.47008	2.10085316E-16
916.47869	2.100831E-16
916.4873	2.10058724E-16
916.49591	2.10065372E-16
916.50452	2.1012188E-16
916.51313	2.101108E-16
916.52174	2.10085316E-16
916.53035	2.10090856E-16
916.53896	2.10095288E-16
916.54757	2.10117448E-16
916.55617	2.10097504E-16
916.56478	2.1006648E-16
916.57339	2.1009972E-16
916.582	2.10115232E-16
916.59061	2.10089748E-16
916.59922	2.10076452E-16
916.60783	2.10098612E-16
916.61644	2.10113016E-16
916.62505	2.10073128E-16
916.63366	2.10080884E-16
916.64227	2.10114124E-16
916.65088	2.100831E-16
916.65949	2.10084208E-16
916.66809	2.10095288E-16
916.6767	2.10063156E-16
916.68531	2.10078668E-16
916.69392	2.10098612E-16
916.70253	2.1007202E-16
916.71114	2.10073128E-16
916.71975	2.10084208E-16
916.72836	2.10062048E-16
916.73697	2.10065372E-16
916.74558	2.10100828E-16
916.75419	2.10080884E-16
916.7628	2.10052076E-16
916.77141	2.10076452E-16
916.78001	2.10085316E-16
916.78862	2.1007202E-16
916.79723	2.10053184E-16
916.80584	2.10031024E-16
916.81445	2.10056508E-16
916.82306	2.10087532E-16
916.83167	2.10093072E-16
916.84028	2.10090856E-16
916.84889	2.10065372E-16
916.8575	2.10070912E-16
916.86611	2.10106368E-16
916.87472	2.10087532E-16
916.88333	2.100554E-16
916.89193	2.10075344E-16
916.90054	2.10109692E-16
916.90915	2.10096396E-16
916.91776	2.10076452E-16
916.92637	2.10090856E-16
916.93498	2.1006094E-16
916.94359	2.10035456E-16
916.9522	2.10087532E-16
916.96081	2.10117448E-16
916.96942	2.10091964E-16
916.97803	2.1006094E-16
916.98664	2.10058724E-16
916.99525	2.10062048E-16
917.00385	2.10039888E-16
917.01246	2.10070912E-16
917.02107	2.10097504E-16
917.02968	2.10054292E-16
917.03829	2.10078668E-16
917.0469	2.10114124E-16
917.05551	2.100831E-16
917.06412	2.10093072E-16
917.07273	2.10100828E-16
917.08134	2.10081992E-16
917.08995	2.10074236E-16
917.09856	2.10053184E-16
917.10717	2.10074236E-16
917.11577	2.10106368E-16
917.12438	2.10095288E-16
917.13299	2.10095288E-16
917.1416	2.10086424E-16
917.15021	2.10075344E-16
917.15882	2.10091964E-16
917.16743	2.1008864E-16
917.17604	2.10070912E-16
917.18465	2.10073128E-16
917.19326	2.10089748E-16
917.20187	2.10090856E-16
917.21048	2.10089748E-16
917.21909	2.10103044E-16
917.22769	2.10073128E-16
917.2363	2.1006094E-16
917.24491	2.10108584E-16
917.25352	2.1008864E-16
917.26213	2.10058724E-16
917.27074	2.10081992E-16
917.27935	2.10068696E-16
917.28796	2.10068696E-16
917.29657	2.10084208E-16
917.30518	2.10087532E-16
917.31379	2.10114124E-16
917.3224	2.10091964E-16
917.33101	2.10057616E-16
917.33961	2.10084208E-16
917.34822	2.10080884E-16
917.35683	2.10080884E-16
917.36544	2.10114124E-16
917.37405	2.10107476E-16
917.38266	2.10078668E-16
917.39127	2.1006094E-16
917.39988	2.10073128E-16
917.40849	2.10079776E-16
917.4171	2.1004432E-16
917.42571	2.1004986E-16
917.43432	2.10065372E-16
917.44293	2.10058724E-16
917.45153	2.10081992E-16
917.46014	2.10076452E-16
917.46875	2.10070912E-16
917.47736	2.10090856E-16
917.48597	2.10054292E-16
917.49458	2.1004432E-16
917.50319	2.10073128E-16
917.5118	2.10064264E-16
917.52041	2.10073128E-16
917.52902	2.10089748E-16
917.53763	2.1012188E-16
917.54624	2.101385E-16
917.55485	2.10074236E-16
917.56345	2.10068696E-16
917.57206	2.10087532E-16
917.58067	2.1004986E-16
917.58928	2.10093072E-16
917.59789	2.10126312E-16
917.6065	2.10093072E-16
917.61511	2.10101936E-16
917.62372	2.1007756E-16
917.63233	2.10064264E-16
917.64094	2.10097504E-16
917.64955	2.10081992E-16
917.65816	2.10096396E-16
917.66677	2.10117448E-16
917.67537	2.10078668E-16
917.68398	2.10079776E-16
917.69259	2.10084208E-16
917.7012	2.10064264E-16
917.70981	2.10085316E-16
917.71842	2.10117448E-16
917.72703	2.10119664E-16
917.73564	2.10090856E-16
917.74425	2.10091964E-16
917.75286	2.10118556E-16
917.76147	2.10117448E-16
917.77008	2.10141824E-16
917.77869	2.101385E-16
917.78729	2.10084208E-16
917.7959	2.10087532E-16
917.80451	2.10109692E-16
917.81312	2.1012742E-16
917.82173	2.10135176E-16
917.83034	2.10084208E-16
917.83895	2.100831E-16
917.84756	2.10135176E-16
917.85617	2.10129636E-16
917.86478	2.10109692E-16
917.87339	2.10104152E-16
917.882	2.10113016E-16
917.89061	2.10120772E-16
917.89921	2.10103044E-16
917.90782	2.10106368E-16
917.91643	2.10109692E-16
917.92504	2.10093072E-16
917.93365	2.10096396E-16
917.94226	2.10114124E-16
917.95087	2.10137392E-16
917.95948	2.10136284E-16
917.96809	2.10091964E-16
917.9767	2.10067588E-16
917.98531	2.10081992E-16
917.99392	2.10095288E-16
918.00253	2.10086424E-16
918.01113	2.1009972E-16
918.01974	2.10126312E-16
918.02835	2.1009418E-16
918.03696	2.1006648E-16
918.04557	2.10075344E-16
918.05418	2.10080884E-16
918.06279	2.1012188E-16
918.0714	2.10113016E-16
918.08001	2.10063156E-16
918.08862	2.10114124E-16
918.09723	2.10124096E-16
918.10584	2.10048752E-16
918.11445	2.10054292E-16
918.12305	2.10084208E-16
918.13166	2.1007756E-16
918.14027	2.10070912E-16
918.14888	2.1006648E-16
918.15749	2.10090856E-16
918.1661	2.10103044E-16
918.17471	2.10067588E-16
918.18332	2.10057616E-16
918.19193	2.10073128E-16
918.20054	2.1006648E-16
918.20915	2.100554E-16
918.21776	2.10062048E-16
918.22637	2.10076452E-16
918.23497	2.100831E-16
918.24358	2.10079776E-16
918.25219	2.10069804E-16
918.2608	2.10069804E-16
918.26941	2.10069804E-16
918.27802	2.10062048E-16
918.28663	2.10086424E-16
918.29524	2.1009972E-16
918.30385	2.10074236E-16
918.31246	2.10070912E-16
918.32107	2.10085316E-16
918.32968	2.10097504E-16
918.33829	2.10095288E-16
918.34689	2.10069804E-16
918.3555	2.10074236E-16
918.36411	2.10093072E-16
918.37272	2.10079776E-16
918.38133	2.10087532E-16
918.38994	2.1009418E-16
918.39855	2.10079776E-16
918.40716	2.1009418E-16
918.41577	2.10108584E-16
918.42438	2.10098612E-16
918.43299	2.10108584E-16
918.4416	2.1013296E-16
918.45021	2.10137392E-16
918.45881	2.1012188E-16
918.46742	2.1010526E-16
918.47603	2.10101936E-16
918.48464	2.10104152E-16
918.49325	2.10090856E-16
918.50186	2.10084208E-16
918.51047	2.10103044E-16
918.51908	2.1009972E-16
918.52769	2.10090856E-16
918.5363	2.10124096E-16
918.54491	2.1013296E-16
918.55352	2.10111908E-16
918.56213	2.10119664E-16
918.57073	2.10115232E-16
918.57934	2.10091964E-16
918.58795	2.10090856E-16
918.59656	2.10091964E-16
918.60517	2.100831E-16
918.61378	2.10095288E-16
918.62239	2.10113016E-16
918.631	2.1009418E-16
918.63961	2.10106368E-16
918.64822	2.10148472E-16
918.65683	2.1011634E-16
918.66544	2.10093072E-16
918.67405	2.10124096E-16
918.68265	2.1011634E-16
918.69126	2.10119664E-16
918.69987	2.10130744E-16
918.70848	2.10114124E-16
918.71709	2.10114124E-16
918.7257	2.1008864E-16
918.73431	2.1009972E-16
918.74292	2.10134068E-16
918.75153	2.10058724E-16
918.76014	2.10047644E-16
918.76875	2.10126312E-16
918.77736	2.10104152E-16
918.78597	2.10085316E-16
918.79457	2.10113016E-16
918.80318	2.10107476E-16
918.81179	2.1008864E-16
918.8204	2.10075344E-16
918.82901	2.10101936E-16
918.83762	2.1011634E-16
918.84623	2.10095288E-16
918.85484	2.10117448E-16
918.86345	2.10095288E-16
918.87206	2.10054292E-16
918.88067	2.10093072E-16
918.88928	2.10106368E-16
918.89789	2.1009418E-16
918.90649	2.10098612E-16
918.9151	2.10103044E-16
918.92371	2.1012742E-16
918.93232	2.10106368E-16
918.94093	2.10084208E-16
918.94954	2.1011634E-16
918.95815	2.1009972E-16
918.96676	2.1007756E-16
918.97537	2.10108584E-16
918.98398	2.10131852E-16
918.99259	2.10128528E-16
919.0012	2.10090856E-16
919.00981	2.10074236E-16
919.01841	2.10095288E-16
919.02702	2.10111908E-16
919.03563	2.10147364E-16
919.04424	2.10151796E-16
919.05285	2.10120772E-16
919.06146	2.10131852E-16
919.07007	2.10137392E-16
919.07868	2.10120772E-16
919.08729	2.10106368E-16
919.0959	2.10096396E-16
919.10451	2.10108584E-16
919.11312	2.10107476E-16
919.12173	2.10128528E-16
919.13033	2.10167308E-16
919.13894	2.10137392E-16
919.14755	2.1011634E-16
919.15616	2.10119664E-16
919.16477	2.10096396E-16
919.17338	2.10120772E-16
919.18199	2.10140716E-16
919.1906	2.1011634E-16
919.19921	2.101385E-16
919.20782	2.10158444E-16
919.21643	2.10124096E-16
919.22504	2.10117448E-16
919.23365	2.10142932E-16
919.24225	2.1011634E-16
919.25086	2.10101936E-16
919.25947	2.10168416E-16
919.26808	2.10168416E-16
919.27669	2.10101936E-16
919.2853	2.10118556E-16
919.29391	2.10124096E-16
919.30252	2.10093072E-16
919.31113	2.1012188E-16
919.31974	2.10134068E-16
919.32835	2.10119664E-16
919.33696	2.10128528E-16
919.34557	2.10113016E-16
919.35417	2.10103044E-16
919.36278	2.10126312E-16
919.37139	2.10125204E-16
919.38	2.10113016E-16
919.38861	2.10139608E-16
919.39722	2.1014958E-16
919.40583	2.10114124E-16
919.41444	2.10114124E-16
919.42305	2.101385E-16
919.43166	2.10142932E-16
919.44027	2.10158444E-16
919.44888	2.10146256E-16
919.45749	2.10120772E-16
919.46609	2.10119664E-16
919.4747	2.10101936E-16
919.48331	2.10096396E-16
919.49192	2.10106368E-16
919.50053	2.10100828E-16
919.50914	2.10119664E-16
919.51775	2.10117448E-16
919.52636	2.10108584E-16
919.53497	2.10136284E-16
919.54358	2.10126312E-16
919.55219	2.1011634E-16
919.5608	2.1014404E-16
919.56941	2.10129636E-16
919.57801	2.10107476E-16
919.58662	2.10109692E-16
919.59523	2.10107476E-16
919.60384	2.10095288E-16
919.61245	2.10078668E-16
919.62106	2.100831E-16
919.62967	2.1010526E-16
919.63828	2.10118556E-16
919.64689	2.10119664E-16
919.6555	2.10101936E-16
919.66411	2.1007756E-16
919.67272	2.10081992E-16
919.68133	2.10119664E-16
919.68993	2.1013296E-16
919.69854	2.101108E-16
919.70715	2.1011634E-16
919.71576	2.10108584E-16
919.72437	2.10081992E-16
919.73298	2.101385E-16
919.74159	2.10175064E-16
919.7502	2.10117448E-16
919.75881	2.1011634E-16
919.76742	2.10152904E-16
919.77603	2.10129636E-16
919.78464	2.101108E-16
919.79325	2.10125204E-16
919.80185	2.1012742E-16
919.81046	2.10126312E-16
919.81907	2.1013296E-16
919.82768	2.10130744E-16
919.83629	2.10139608E-16
919.8449	2.1015512E-16
919.85351	2.1014404E-16
919.86212	2.10150688E-16
919.87073	2.1016066E-16
919.87934	2.1012742E-16
919.88795	2.10135176E-16
919.89656	2.10156228E-16
919.90517	2.1013296E-16
919.91377	2.10152904E-16
919.92238	2.10176172E-16
919.93099	2.10161768E-16
919.9396	2.10161768E-16
919.94821	2.10151796E-16
919.95682	2.10154012E-16
919.96543	2.101662E-16
919.97404	2.1014404E-16
919.98265	2.10141824E-16
919.99126	2.10141824E-16
919.99987	2.1013296E-16
920.00848	2.1016066E-16
920.01709	2.10165092E-16
920.02569	2.10175064E-16
920.0343	2.10202764E-16
920.04291	2.10167308E-16
920.05152	2.10156228E-16
920.06013	2.1018282E-16
920.06874	2.10151796E-16
920.07735	2.10126312E-16
920.08596	2.10141824E-16
920.09457	2.10140716E-16
920.10318	2.101385E-16
920.11179	2.10150688E-16
920.1204	2.10157336E-16
920.12901	2.10168416E-16
920.13761	2.10189468E-16
920.14622	2.10178388E-16
920.15483	2.101385E-16
920.16344	2.10146256E-16
920.17205	2.10165092E-16
920.18066	2.10128528E-16
920.18927	2.10118556E-16
920.19788	2.10157336E-16
920.20649	2.1014958E-16
920.2151	2.10126312E-16
920.22371	2.10134068E-16
920.23232	2.1011634E-16
920.24093	2.10117448E-16
920.24954	2.1017174E-16
920.25814	2.10162876E-16
920.26675	2.10117448E-16
920.27536	2.10130744E-16
920.28397	2.10142932E-16
920.29258	2.1016066E-16
920.30119	2.10172848E-16
920.3098	2.10120772E-16
920.31841	2.10108584E-16
920.32702	2.10139608E-16
920.33563	2.1012742E-16
920.34424	2.10139608E-16
920.35285	2.10157336E-16
920.36146	2.1013296E-16
920.37006	2.10140716E-16
920.37867	2.10159552E-16
920.38728	2.10151796E-16
920.39589	2.1014404E-16
920.4045	2.10131852E-16
920.41311	2.1012742E-16
920.42172	2.10137392E-16
920.43033	2.10161768E-16
920.43894	2.10197224E-16
920.44755	2.10195008E-16
920.45616	2.10165092E-16
920.46477	2.10157336E-16
920.47338	2.101662E-16
920.48198	2.10169524E-16
920.49059	2.10158444E-16
920.4992	2.10145148E-16
920.50781	2.10147364E-16
920.51642	2.10163984E-16
920.52503	2.10169524E-16
920.53364	2.1014404E-16
920.54225	2.10136284E-16
920.55086	2.10163984E-16
920.55947	2.10151796E-16
920.56808	2.10136284E-16
920.57669	2.10167308E-16
920.5853	2.10162876E-16
920.5939	2.10136284E-16
920.60251	2.10137392E-16
920.61112	2.101385E-16
920.61973	2.1017728E-16
920.62834	2.10214952E-16
920.63695	2.10175064E-16
920.64556	2.10140716E-16
920.65417	2.10161768E-16
920.66278	2.10185036E-16
920.67139	2.10168416E-16
920.68	2.10139608E-16
920.68861	2.10154012E-16
920.69722	2.10170632E-16
920.70582	2.101662E-16
920.71443	2.10185036E-16
920.72304	2.10173956E-16
920.73165	2.10152904E-16
920.74026	2.10172848E-16
920.74887	2.10157336E-16
920.75748	2.10136284E-16
920.76609	2.10152904E-16
920.7747	2.10161768E-16
920.78331	2.1017728E-16
920.79192	2.1017728E-16
920.80053	2.10148472E-16
920.80914	2.10150688E-16
920.81774	2.10163984E-16
920.82635	2.10180604E-16
920.83496	2.10170632E-16
920.84357	2.10128528E-16
920.85218	2.10159552E-16
920.86079	2.10208304E-16
920.8694	2.10176172E-16
920.87801	2.10141824E-16
920.88662	2.10148472E-16
920.89523	2.10176172E-16
920.90384	2.10195008E-16
920.91245	2.10189468E-16
920.92106	2.10186144E-16
920.92966	2.10173956E-16
920.93827	2.10157336E-16
920.94688	2.10146256E-16
920.95549	2.10146256E-16
920.9641	2.10186144E-16
920.97271	2.10190576E-16
920.98132	2.1016066E-16
920.98993	2.101939E-16
920.99854	2.10192792E-16
921.00715	2.10145148E-16
921.01576	2.1016066E-16
921.02437	2.10189468E-16
921.03298	2.10185036E-16
921.04158	2.10176172E-16
921.05019	2.10186144E-16
921.0588	2.10197224E-16
921.06741	2.10179496E-16
921.07602	2.10172848E-16
921.08463	2.10159552E-16
921.09324	2.1015512E-16
921.10185	2.101939E-16
921.11046	2.1018836E-16
921.11907	2.10192792E-16
921.12768	2.10224924E-16
921.13629	2.10187252E-16
921.1449	2.10201656E-16
921.1535	2.1021052E-16
921.16211	2.10130744E-16
921.17072	2.10176172E-16
921.17933	2.10230464E-16
921.18794	2.10173956E-16
921.19655	2.10200548E-16
921.20516	2.10233788E-16
921.21377	2.10198332E-16
921.22238	2.1019944E-16
921.23099	2.10207196E-16
921.2396	2.10196116E-16
921.24821	2.10176172E-16
921.25682	2.1018836E-16
921.26542	2.10229356E-16
921.27403	2.102216E-16
921.28264	2.10203872E-16
921.29125	2.10192792E-16
921.29986	2.10189468E-16
921.30847	2.1023268E-16
921.31708	2.10214952E-16
921.32569	2.10196116E-16
921.3343	2.10253732E-16
921.34291	2.10217168E-16
921.35152	2.10176172E-16
921.36013	2.10241544E-16
921.36874	2.10228248E-16
921.37734	2.10185036E-16
921.38595	2.1021052E-16
921.39456	2.10212736E-16
921.40317	2.10213844E-16
921.41178	2.10229356E-16
921.42039	2.10212736E-16
921.429	2.10208304E-16
921.43761	2.10222708E-16
921.44622	2.10220492E-16
921.45483	2.10222708E-16
921.46344	2.10220492E-16
921.47205	2.10186144E-16
921.48066	2.10187252E-16
921.48926	2.1022714E-16
921.49787	2.102216E-16
921.50648	2.10202764E-16
921.51509	2.10214952E-16
921.5237	2.10219384E-16
921.53231	2.10223816E-16
921.54092	2.10213844E-16
921.54953	2.10189468E-16
921.55814	2.10209412E-16
921.56675	2.102216E-16
921.57536	2.10178388E-16
921.58397	2.10172848E-16
921.59258	2.10206088E-16
921.60118	2.10207196E-16
921.60979	2.10207196E-16
921.6184	2.10222708E-16
921.62701	2.10214952E-16
921.63562	2.10200548E-16
921.64423	2.1019944E-16
921.65284	2.10197224E-16
921.66145	2.10187252E-16
921.67006	2.10173956E-16
921.67867	2.10190576E-16
921.68728	2.10217168E-16
921.69589	2.10200548E-16
921.7045	2.10191684E-16
921.7131	2.10223816E-16
921.72171	2.10231572E-16
921.73032	2.10212736E-16
921.73893	2.10214952E-16
921.74754	2.10222708E-16
921.75615	2.10203872E-16
921.76476	2.10201656E-16
921.77337	2.10209412E-16
921.78198	2.1018836E-16
921.79059	2.10211628E-16
921.7992	2.10241544E-16
921.80781	2.10202764E-16
921.81642	2.10226032E-16
921.82502	2.10267028E-16
921.83363	2.1020498E-16
921.84224	2.1019944E-16
921.85085	2.10255948E-16
921.85946	2.10236004E-16
921.86807	2.10201656E-16
921.87668	2.10209412E-16
921.88529	2.10231572E-16
921.8939	2.10230464E-16
921.90251	2.10224924E-16
921.91112	2.10253732E-16
921.91973	2.10239328E-16
921.92834	2.10203872E-16
921.93694	2.10222708E-16
921.94555	2.10230464E-16
921.95416	2.10234896E-16
921.96277	2.10247084E-16
921.97138	2.10228248E-16
921.97999	2.1023822E-16
921.9886	2.10247084E-16
921.99721	2.10233788E-16
922.00582	2.1026592E-16
922.01443	2.1028808E-16
922.02304	2.10284756E-16
922.03165	2.10300268E-16
922.04026	2.10289188E-16
922.04886	2.10250408E-16
922.05747	2.1023822E-16
922.06608	2.10241544E-16
922.07469	2.10236004E-16
922.0833	2.10248192E-16
922.09191	2.10281432E-16
922.10052	2.10268136E-16
922.10913	2.10252624E-16
922.11774	2.10268136E-16
922.12635	2.102493E-16
922.13496	2.10245976E-16
922.14357	2.1026592E-16
922.15218	2.102493E-16
922.16078	2.1025484E-16
922.16939	2.10270352E-16
922.178	2.1025484E-16
922.18661	2.10247084E-16
922.19522	2.10253732E-16
922.20383	2.10272568E-16
922.21244	2.10281432E-16
922.22105	2.10278108E-16
922.22966	2.10280324E-16
922.23827	2.10248192E-16
922.24688	2.1023268E-16
922.25549	2.10257056E-16
922.2641	2.10261488E-16
922.2727	2.10258164E-16
922.28131	2.10242652E-16
922.28992	2.10239328E-16
922.29853	2.1025484E-16
922.30714	2.10241544E-16
922.31575	2.10264812E-16
922.32436	2.10296944E-16
922.33297	2.10277E-16
922.34158	2.10274784E-16
922.35019	2.10258164E-16
922.3588	2.10252624E-16
922.36741	2.10289188E-16
922.37602	2.10268136E-16
922.38462	2.10262596E-16
922.39323	2.10279216E-16
922.40184	2.10251516E-16
922.41045	2.10269244E-16
922.41906	2.10269244E-16
922.42767	2.10242652E-16
922.43628	2.10274784E-16
922.44489	2.1026592E-16
922.4535	2.10245976E-16
922.46211	2.10267028E-16
922.47072	2.10250408E-16
922.47933	2.1024376E-16
922.48794	2.10277E-16
922.49654	2.10314672E-16
922.50515	2.10323536E-16
922.51376	2.1029916E-16
922.52237	2.1031024E-16
922.53098	2.1031578E-16
922.53959	2.10273676E-16
922.5482	2.1025484E-16
922.55681	2.10269244E-16
922.56542	2.1028808E-16
922.57403	2.10272568E-16
922.58264	2.10264812E-16
922.59125	2.1031024E-16
922.59986	2.10301376E-16
922.60846	2.10285864E-16
922.61707	2.10322428E-16
922.62568	2.10301376E-16
922.63429	2.10289188E-16
922.6429	2.1031578E-16
922.65151	2.10316888E-16
922.66012	2.1031578E-16
922.66873	2.10280324E-16
922.67734	2.10280324E-16
922.68595	2.10340156E-16
922.69456	2.10323536E-16
922.70317	2.10312456E-16
922.71178	2.10351236E-16
922.72038	2.10342372E-16
922.72899	2.10341264E-16
922.7376	2.10346804E-16
922.74621	2.10327968E-16
922.75482	2.10317996E-16
922.76343	2.10309132E-16
922.77204	2.10322428E-16
922.78065	2.10333508E-16
922.78926	2.10314672E-16
922.79787	2.10324644E-16
922.80648	2.10347912E-16
922.81509	2.10355668E-16
922.8237	2.10353452E-16
922.8323	2.10327968E-16
922.84091	2.10308024E-16
922.84952	2.10322428E-16
922.85813	2.10334616E-16
922.86674	2.103047E-16
922.87535	2.10286972E-16
922.88396	2.10309132E-16
922.89257	2.1031578E-16
922.90118	2.10316888E-16
922.90979	2.103324E-16
922.9184	2.10335724E-16
922.92701	2.1033794E-16
922.93562	2.10325752E-16
922.94422	2.103047E-16
922.95283	2.10311348E-16
922.96144	2.10322428E-16
922.97005	2.10313564E-16
922.97866	2.10300268E-16
922.98727	2.10312456E-16
922.99588	2.1032132E-16
923.00449	2.10308024E-16
923.0131	2.10330184E-16
923.02171	2.1033794E-16
923.03032	2.1031024E-16
923.03893	2.10334616E-16
923.04754	2.10346804E-16
923.05614	2.10319104E-16
923.06475	2.10311348E-16
923.07336	2.10302484E-16
923.08197	2.10308024E-16
923.09058	2.10309132E-16
923.09919	2.10302484E-16
923.1078	2.1031578E-16
923.11641	2.10298052E-16
923.12502	2.10309132E-16
923.13363	2.103601E-16
923.14224	2.10361208E-16
923.15085	2.1034902E-16
923.15946	2.10325752E-16
923.16806	2.10329076E-16
923.17667	2.10367856E-16
923.18528	2.10325752E-16
923.19389	2.10327968E-16
923.2025	2.10373396E-16
923.21111	2.10323536E-16
923.21972	2.10355668E-16
923.22833	2.10402204E-16
923.23694	2.10316888E-16
923.24555	2.1031578E-16
923.25416	2.10358992E-16
923.26277	2.10342372E-16
923.27138	2.10352344E-16
923.27998	2.10342372E-16
923.28859	2.1033794E-16
923.2972	2.10356776E-16
923.30581	2.10330184E-16
923.31442	2.10341264E-16
923.32303	2.10378936E-16
923.33164	2.10356776E-16
923.34025	2.10351236E-16
923.34886	2.10384476E-16
923.35747	2.10386692E-16
923.36608	2.1036564E-16
923.37469	2.10372288E-16
923.3833	2.10374504E-16
923.3919	2.10355668E-16
923.40051	2.10381152E-16
923.40912	2.10408852E-16
923.41773	2.10414392E-16
923.42634	2.10436552E-16
923.43495	2.104155E-16
923.44356	2.10372288E-16
923.45217	2.10377828E-16
923.46078	2.10378936E-16
923.46939	2.1037672E-16
923.478	2.10402204E-16
923.48661	2.1043212E-16
923.49522	2.1043212E-16
923.50382	2.10391124E-16
923.51243	2.10391124E-16
923.52104	2.1043212E-16
923.52965	2.10407744E-16
923.53826	2.10378936E-16
923.54687	2.10405528E-16
923.55548	2.10417716E-16
923.56409	2.10405528E-16
923.5727	2.1039888E-16
923.58131	2.10405528E-16
923.58992	2.10412176E-16
923.59853	2.10411068E-16
923.60714	2.1042104E-16
923.61574	2.104155E-16
923.62435	2.1039334E-16
923.63296	2.10402204E-16
923.64157	2.10418824E-16
923.65018	2.10411068E-16
923.65879	2.10386692E-16
923.6674	2.10357884E-16
923.67601	2.10372288E-16
923.68462	2.10414392E-16
923.69323	2.10416608E-16
923.70184	2.10406636E-16
923.71045	2.10419932E-16
923.71906	2.10417716E-16
923.72766	2.1040442E-16
923.73627	2.10403312E-16
923.74488	2.10397772E-16
923.75349	2.10392232E-16
923.7621	2.10390016E-16
923.77071	2.10378936E-16
923.77932	2.10381152E-16
923.78793	2.10411068E-16
923.79654	2.10405528E-16
923.80515	2.10378936E-16
923.81376	2.10414392E-16
923.82237	2.1043212E-16
923.83098	2.10390016E-16
923.83958	2.1040442E-16
923.84819	2.10412176E-16
923.8568	2.10366748E-16
923.86541	2.10390016E-16
923.87402	2.10427688E-16
923.88263	2.10414392E-16
923.89124	2.10425472E-16
923.89985	2.1043766E-16
923.90846	2.104155E-16
923.91707	2.10390016E-16
923.92568	2.10392232E-16
923.93429	2.10424364E-16
923.9429	2.1042104E-16
923.9515	2.10397772E-16
923.96011	2.10417716E-16
923.96872	2.10429904E-16
923.97733	2.104155E-16
923.98594	2.10435444E-16
923.99455	2.10457604E-16
924.00316	2.10425472E-16
924.01177	2.10407744E-16
924.02038	2.10439876E-16
924.02899	2.10440984E-16
924.0376	2.10435444E-16
924.04621	2.10444308E-16
924.05482	2.1040996E-16
924.06342	2.10414392E-16
924.07203	2.10452064E-16
924.08064	2.10435444E-16
924.08925	2.10455388E-16
924.09786	2.1048752E-16
924.10647	2.10474224E-16
924.11508	2.10474224E-16
924.12369	2.10450956E-16
924.1323	2.10438768E-16
924.14091	2.10472008E-16
924.14952	2.10463144E-16
924.15813	2.10458712E-16
924.16674	2.1046536E-16
924.17534	2.10433228E-16
924.18395	2.1043212E-16
924.19256	2.10453172E-16
924.20117	2.10463144E-16
924.20978	2.10473116E-16
924.21839	2.10466468E-16
924.227	2.10460928E-16
924.23561	2.10457604E-16
924.24422	2.10447632E-16
924.25283	2.10453172E-16
924.26144	2.10455388E-16
924.27005	2.1045428E-16
924.27866	2.1046536E-16
924.28726	2.10469792E-16
924.29587	2.10467576E-16
924.30448	2.10479764E-16
924.31309	2.1048752E-16
924.3217	2.104709E-16
924.33031	2.1048198E-16
924.33892	2.10494168E-16
924.34753	2.10442092E-16
924.35614	2.10438768E-16
924.36475	2.10484196E-16
924.37336	2.10466468E-16
924.38197	2.10462036E-16
924.39058	2.10474224E-16
924.39918	2.10472008E-16
924.40779	2.10495276E-16
924.4164	2.10477548E-16
924.42501	2.10460928E-16
924.43362	2.10497492E-16
924.44223	2.10496384E-16
924.45084	2.10472008E-16
924.45945	2.10462036E-16
924.46806	2.10453172E-16
924.47667	2.10458712E-16
924.48528	2.10460928E-16
924.49389	2.10468684E-16
924.5025	2.10485304E-16
924.5111	2.1049306E-16
924.51971	2.10511896E-16
924.52832	2.10501924E-16
924.53693	2.10457604E-16
924.54554	2.10447632E-16
924.55415	2.10474224E-16
924.56276	2.1048198E-16
924.57137	2.10457604E-16
924.57998	2.10467576E-16
924.58859	2.10491952E-16
924.5972	2.10484196E-16
924.60581	2.1050968E-16
924.61442	2.10535164E-16
924.62302	2.10517436E-16
924.63163	2.1052076E-16
924.64024	2.10519652E-16
924.64885	2.1053184E-16
924.65746	2.1056508E-16
924.66607	2.1053738E-16
924.67468	2.1050414E-16
924.68329	2.10500816E-16
924.6919	2.10514112E-16
924.70051	2.10561756E-16
924.70912	2.10563972E-16
924.71773	2.10529624E-16
924.72634	2.1053738E-16
924.73494	2.10544028E-16
924.74355	2.10540704E-16
924.75216	2.1054846E-16
924.76077	2.10545136E-16
924.76938	2.10530732E-16
924.77799	2.10521868E-16
924.7866	2.105263E-16
924.79521	2.10530732E-16
924.80382	2.10557324E-16
924.81243	2.10569512E-16
924.82104	2.10507464E-16
924.82965	2.10500816E-16
924.83826	2.10547352E-16
924.84686	2.10522976E-16
924.85547	2.10532948E-16
924.86408	2.10577268E-16
924.87269	2.10568404E-16
924.8813	2.10575052E-16
924.88991	2.10569512E-16
924.89852	2.10538488E-16
924.90713	2.10552892E-16
924.91574	2.10560648E-16
924.92435	2.1055954E-16
924.93296	2.10575052E-16
924.94157	2.10573944E-16
924.95018	2.10557324E-16
924.95878	2.10529624E-16
924.96739	2.10503032E-16
924.976	2.10506356E-16
924.98461	2.1054846E-16
924.99322	2.1059278E-16
925.00183	2.1057616E-16
925.01044	2.10551784E-16
925.01905	2.10578376E-16
925.02766	2.10561756E-16
925.03627	2.10521868E-16
925.04488	2.1054292E-16
925.05349	2.10550676E-16
925.0621	2.10535164E-16
925.0707	2.10554E-16
925.07931	2.10556216E-16
925.08792	2.10541812E-16
925.09653	2.1054846E-16
925.10514	2.1054292E-16
925.11375	2.10551784E-16
925.12236	2.10575052E-16
925.13097	2.1054846E-16
925.13958	2.10529624E-16
925.14819	2.10562864E-16
925.1568	2.10590564E-16
925.16541	2.10585024E-16
925.17402	2.10569512E-16
925.18262	2.10579484E-16
925.19123	2.1058724E-16
925.19984	2.10556216E-16
925.20845	2.10545136E-16
925.21706	2.10563972E-16
925.22567	2.10561756E-16
925.23428	2.10568404E-16
925.24289	2.1057062E-16
925.2515	2.10540704E-16
925.26011	2.1054846E-16
925.26872	2.10585024E-16
925.27733	2.10580592E-16
925.28594	2.10579484E-16
925.29454	2.10601644E-16
925.30315	2.105817E-16
925.31176	2.10573944E-16
925.32037	2.10618264E-16
925.32898	2.10610508E-16
925.33759	2.10571728E-16
925.3462	2.1057616E-16
925.35481	2.10589456E-16
925.36342	2.10604968E-16
925.37203	2.10610508E-16
925.38064	2.10591672E-16
925.38925	2.10590564E-16
925.39786	2.10622696E-16
925.40647	2.10638208E-16
925.41507	2.10601644E-16
925.42368	2.10588348E-16
925.43229	2.10627128E-16
925.4409	2.10600536E-16
925.44951	2.10557324E-16
925.45812	2.10580592E-16
925.46673	2.10599428E-16
925.47534	2.10611616E-16
925.48395	2.10623804E-16
925.49256	2.10628236E-16
925.50117	2.1064818E-16
925.50978	2.10634884E-16
925.51839	2.10611616E-16
925.52699	2.10621588E-16
925.5356	2.10640424E-16
925.54421	2.10654828E-16
925.55282	2.10627128E-16
925.56143	2.10621588E-16
925.57004	2.10663692E-16
925.57865	2.10655936E-16
925.58726	2.10644856E-16
925.59587	2.10647072E-16
925.60448	2.10640424E-16
925.61309	2.10655936E-16
925.6217	2.10632668E-16
925.63031	2.10635992E-16
925.63891	2.10696932E-16
925.64752	2.1067034E-16
925.65613	2.10632668E-16
925.66474	2.106371E-16
925.67335	2.10630452E-16
925.68196	2.10643748E-16
925.69057	2.10633776E-16
925.69918	2.10635992E-16
925.70779	2.10672556E-16
925.7164	2.10638208E-16
925.72501	2.10616048E-16
925.73362	2.10649288E-16
925.74223	2.10657044E-16
925.75083	2.10649288E-16
925.75944	2.106371E-16
925.76805	2.10644856E-16
925.77666	2.10663692E-16
925.78527	2.10661476E-16
925.79388	2.10655936E-16
925.80249	2.10641532E-16
925.8111	2.10651504E-16
925.81971	2.10663692E-16
925.82832	2.10661476E-16
925.83693	2.10693608E-16
925.84554	2.10654828E-16
925.85415	2.1061494E-16
925.86275	2.10690284E-16
925.87136	2.10669232E-16
925.87997	2.10616048E-16
925.88858	2.1065926E-16
925.89719	2.10649288E-16
925.9058	2.1065926E-16
925.91441	2.10706904E-16
925.92302	2.10672556E-16
925.93163	2.10643748E-16
925.94024	2.1064818E-16
925.94885	2.10658152E-16
925.95746	2.10680312E-16
925.96607	2.10691392E-16
925.97467	2.107202E-16
925.98328	2.1070912E-16
925.99189	2.10667016E-16
926.0005	2.106925E-16
926.00911	2.10674772E-16
926.01772	2.10645964E-16
926.02633	2.10713552E-16
926.03494	2.10722416E-16
926.04355	2.1065926E-16
926.05216	2.106648E-16
926.06077	2.1068696E-16
926.06938	2.10665908E-16
926.07799	2.10662584E-16
926.08659	2.10690284E-16
926.0952	2.10688068E-16
926.10381	2.10671448E-16
926.11242	2.1068696E-16
926.12103	2.10704688E-16
926.12964	2.10706904E-16
926.13825	2.10694716E-16
926.14686	2.1067588E-16
926.15547	2.10672556E-16
926.16408	2.10665908E-16
926.17269	2.10671448E-16
926.1813	2.10722416E-16
926.18991	2.10737928E-16
926.19851	2.10704688E-16
926.20712	2.10700256E-16
926.21573	2.10699148E-16
926.22434	2.1068142E-16
926.23295	2.10694716E-16
926.24156	2.10689176E-16
926.25017	2.10657044E-16
926.25878	2.1067588E-16
926.26739	2.10705796E-16
926.276	2.106925E-16
926.28461	2.10679204E-16
926.29322	2.10696932E-16
926.30183	2.10715768E-16
926.31043	2.10702472E-16
926.31904	2.1069804E-16
926.32765	2.10701364E-16
926.33626	2.10678096E-16
926.34487	2.10691392E-16
926.35348	2.10705796E-16
926.36209	2.10667016E-16
926.3707	2.10684744E-16
926.37931	2.10727956E-16
926.38792	2.1073128E-16
926.39653	2.1075898E-16
926.40514	2.1075344E-16
926.41375	2.10710228E-16
926.42235	2.1069804E-16
926.43096	2.1068142E-16
926.43957	2.10690284E-16
926.44818	2.10713552E-16
926.45679	2.10693608E-16
926.4654	2.10699148E-16
926.47401	2.10715768E-16
926.48262	2.10702472E-16
926.49123	2.10705796E-16
926.49984	2.10695824E-16
926.50845	2.10676988E-16
926.51706	2.10688068E-16
926.52567	2.10706904E-16
926.53427	2.10721308E-16
926.54288	2.10724632E-16
926.55149	2.10712444E-16
926.5601	2.10694716E-16
926.56871	2.10695824E-16
926.57732	2.10734604E-16
926.58593	2.10737928E-16
926.59454	2.10708012E-16
926.60315	2.10734604E-16
926.61176	2.10745684E-16
926.62037	2.10702472E-16
926.62898	2.10702472E-16
926.63759	2.10723524E-16
926.64619	2.10724632E-16
926.6548	2.10713552E-16
926.66341	2.10700256E-16
926.67202	2.10734604E-16
926.68063	2.10755656E-16
926.68924	2.1070912E-16
926.69785	2.10712444E-16
926.70646	2.10741252E-16
926.71507	2.10730172E-16
926.72368	2.10766736E-16
926.73229	2.10787788E-16
926.7409	2.10732388E-16
926.74951	2.10729064E-16
926.75811	2.10749008E-16
926.76672	2.10741252E-16
926.77533	2.10771168E-16
926.78394	2.10776708E-16
926.79255	2.10754548E-16
926.80116	2.10787788E-16
926.80977	2.10796652E-16
926.81838	2.10774492E-16
926.82699	2.10798868E-16
926.8356	2.1078668E-16
926.84421	2.1073682E-16
926.85282	2.10749008E-16
926.86143	2.10766736E-16
926.87003	2.10774492E-16
926.87864	2.10801084E-16
926.88725	2.10778924E-16
926.89586	2.10752332E-16
926.90447	2.107756E-16
926.91308	2.10785572E-16
926.92169	2.10795544E-16
926.9303	2.10801084E-16
926.93891	2.10767844E-16
926.94752	2.10754548E-16
926.95613	2.10774492E-16
926.96474	2.10802192E-16
926.97335	2.10809948E-16
926.98195	2.1078668E-16
926.99056	2.10807732E-16
926.99917	2.1083654E-16
927.00778	2.10821028E-16
927.01639	2.10838756E-16
927.025	2.10824352E-16
927.03361	2.1078668E-16
927.04222	2.10831E-16
927.05083	2.1081992E-16
927.05944	2.10765628E-16
927.06805	2.10828784E-16
927.07666	2.10857592E-16
927.08527	2.10801084E-16
927.09387	2.10817704E-16
927.10248	2.10843188E-16
927.11109	2.10821028E-16
927.1197	2.10838756E-16
927.12831	2.1088086E-16
927.13692	2.10887508E-16
927.14553	2.1085316E-16
927.15414	2.10835432E-16
927.16275	2.10871996E-16
927.17136	2.10870888E-16
927.17997	2.10809948E-16
927.18858	2.10816596E-16
927.19719	2.10854268E-16
927.20579	2.10828784E-16
927.2144	2.10806624E-16
927.22301	2.1079776E-16
927.23162	2.10794436E-16
927.24023	2.10832108E-16
927.24884	2.10827676E-16
927.25745	2.10790004E-16
927.26606	2.10824352E-16
927.27467	2.10850944E-16
927.28328	2.10824352E-16
927.29189	2.1084208E-16
927.3005	2.10863132E-16
927.30911	2.10829892E-16
927.31771	2.10818812E-16
[truncated: 7,343 more rows]
